# Supplementary material for: MARCO+ Tumor‐Associated Macrophages Impede CD8+ T Cell Immunity to Facilitate Immunotherapy Resistance in Renal Cell Carcinoma
Source: Adv Sci (Weinh). 2025 Oct 21;12(47):e14600. doi: 10.1002/advs.202514600 (PMC12713061; doi:10.1002/advs.202514600)
Supplement: Supplementary file 2 — Supplemental Table 1 [file ADVS-12-e14600-s003.xlsx]

## Sheet: Sheet1
Table S1 Information of the samples included in this study.
Patient_ID	Sample_ID	Sample_type	Type1	Study	Histology2
P55	P55	Tumor	ICB_PR	Cancer_cell_2021	ccRCC
P76	P76	Tumor	NoICB	Cancer_cell_2021	ccRCC
P90	P90	Tumor	NoICB	Cancer_cell_2021	ccRCC
P906	P906	Tumor	ICB_PD/SD	Cancer_cell_2021	PRCC
P915	P915	Tumor	ICB_PR	Cancer_cell_2021	ccRCC
P916	P916	Tumor	NoICB	Cancer_cell_2021	ccRCC
UT2	UT2_Normal	Normal	Normal	SRP308561	ccRCC
UT2	UT2_Near	Tumor	NoICB	SRP308561	ccRCC
UT2	UT2_Far	Tumor	NoICB	SRP308561	ccRCC
UT2	UT2_Center	Tumor	NoICB	SRP308561	ccRCC
UT1	UT1_Normal	Normal	Normal	SRP308561	ccRCC
IpiNivo_Complete	IpiNivo_Complete_PBMC	PBMC	PBMC	SRP308561	ccRCC
IpiNivo_Complete	IpiNivo_Complete_Normal	Normal	Normal	SRP308561	ccRCC
IpiNivo_Complete	IpiNivo_Complete_Near	Tumor	ICB_PR	SRP308561	ccRCC
IpiNivo_Complete	IpiNivo_Complete_Far	Tumor	ICB_PR	SRP308561	ccRCC
IpiNivo_Complete	IpiNivo_Complete_Center	Tumor	ICB_PR	SRP308561	ccRCC
IpiNivo_Mixed	IpiNivo_Mixed_Normal	Normal	Normal	SRP308561	ccRCC
UT1	UT1_Far	Tumor	NoICB	SRP308561	ccRCC
IpiNivo_Resistant	IpiNivo_Resistant_PBMC	PBMC	PBMC	SRP308561	ccRCC
IpiNivo_Resistant	IpiNivo_Resistant_Normal	Normal	Normal	SRP308561	ccRCC
IpiNivo_Resistant	IpiNivo_Resistant_Near	Tumor	ICB_PD/SD	SRP308561	ccRCC
IpiNivo_Resistant	IpiNivo_Resistant_Far	Tumor	ICB_PD/SD	SRP308561	ccRCC
IpiNivo_Resistant	IpiNivo_Resistant_Center	Tumor	ICB_PD/SD	SRP308561	ccRCC
NivoExposed	NivoExposed_Normal	Normal	Normal	SRP308561	ccRCC
UT1	UT1_Near	Tumor	NoICB	SRP308561	ccRCC
UT1	UT1_Center	Tumor	NoICB	SRP308561	ccRCC
Note:
1 Five tissue types were included: adjacent normal (n = 6), immune checkpoint blockade (ICB) treatment-naïve tumor (non-ICB, n = 9), ICB sensitive tumor (partial response [PR], n = 5), ICB-resistant tumor (progressive or stable diseases [PD/SD], n = 4) and peripheral blood mononuclear cell (PBMC) (n = 2) samples
2 ccRCC = Clear cell Renal Cell Carcinoma, PRCC = papillary Renal Cell Carcinoma
