# Supplementary material for: MARCO+ Tumor‐Associated Macrophages Impede CD8+ T Cell Immunity to Facilitate Immunotherapy Resistance in Renal Cell Carcinoma
Source: Adv Sci (Weinh). 2025 Oct 21;12(47):e14600. doi: 10.1002/advs.202514600 (PMC12713061; doi:10.1002/advs.202514600)
Supplement: Supplementary file 3 — Supplemental Table 2 [file ADVS-12-e14600-s002.xlsx]

## Sheet: Name
Table S2 Top-ranked markers to annotate the cell lineages.
Table S2-1 Top-ranked markers to annotate major cell lineages.
Table S2-2 Top-ranked markers to annotate T/NK cells.
Table S2-3 Top-ranked markers to annotate myeloid cells.
Table S2-4 Top-ranked markers to annotate tumor cells.

## Sheet: Major clusters
Table S2-1 Top-ranked markers to annotate major cell lineages.
cluster	gene	p_val	avg_log2FC	pct.1	pct.2	p_val_adj
B	CXCL6	0	2.76490717577828	0.806	0.206	0
B	IGHV4-61	0	4.13285379512625	0.883	0.342	0
B	CD19	0	8.50203826460412	0.866	0.368	0
B	POU2AF1	0	5.78634683487446	0.908	0.42	0
B	EBF1	0	3.2409236645182	0.86	0.375	0
B	VPREB3	0	9.93286985326681	0.869	0.388	0
B	LINC01781	0	7.73926895655182	0.912	0.437	0
B	MS4A1	0	8.04320217586434	0.962	0.497	0
B	CD79A	0	7.22204603009575	0.971	0.507	0
B	LINC00926	0	8.57637261770899	0.857	0.393	0
B	FCRL5	0	5.9841155991387	0.919	0.461	0
B	IGHA2	0	2.72177096539438	0.879	0.43	0
B	SPIB	0	6.32040895738459	0.846	0.41	0
B	HLA-DOB	0	5.77488035750358	0.905	0.472	0
B	CD22	0	7.05396606788288	0.869	0.443	0
B	IGHV3-23	0	3.3351811334092	0.832	0.407	0
B	IGLV2-14	0	2.89266477772312	0.791	0.373	0
B	IGKV3-20	0	2.74174083288527	0.79	0.397	0
B	LINC02202	0	2.83396605415885	0.864	0.473	0
B	BLNK	0	4.29020204644529	0.817	0.427	0
B	IGKV1-8	0	4.36772137441784	0.739	0.354	0
B	FCER2	0	8.77717735622125	0.743	0.362	0
B	TNFRSF13B	0	6.81275404932974	0.853	0.475	0
B	FCRLA	0	8.29444450718267	0.934	0.569	0
B	RASSF6	0	2.81210724625614	0.854	0.489	0
B	IGHM	0	5.80988325770238	0.754	0.393	0
B	BANK1	0	7.68544092250652	0.927	0.567	0
B	SELL	0	3.06738206421615	0.886	0.546	0
B	LINC02397	0	7.56796230562671	0.857	0.519	0
B	SSPN	0	2.84565778194752	0.853	0.517	0
B	IGHV3-72	0	2.57416323915445	0.716	0.387	0
B	BLK	0	7.44423172519941	0.955	0.628	0
B	SCIMP	0	2.73660301788001	0.873	0.554	0
B	SGO1	0	2.47078260821836	0.841	0.525	0
B	SLCO5A1	0	3.75552664281305	0.843	0.529	0
B	TSPAN13	0	3.17019109635455	0.804	0.497	0
B	ADAMTS6	0	3.37791062904193	0.917	0.618	0
B	CD79B	0	4.29841996693644	0.894	0.614	0
B	AFF3	0	5.43378850826589	0.915	0.641	0
B	FCRL1	0	9.41934137014185	0.783	0.535	0
B	PKIG	0	2.46828968477808	0.851	0.616	0
B	IRF8	0	3.53429343812103	0.929	0.702	0
B	FCMR	0	3.07903758950334	0.971	0.746	0
B	HVCN1	0	3.37338682148691	0.86	0.662	0
B	ARHGAP24	0	3.75453885127726	0.826	0.649	0
B	SIGLEC6	0	3.55196436666897	0.855	0.679	0
B	BTK	0	2.63045590380698	0.857	0.689	0
B	P2RX5	0	4.28237393177442	0.788	0.676	0
B	IGHV4-31	9.26892518435801e-281	3.66963398982745	0.717	0.346	2.7806775553074e-277
B	HDAC9	7.60399427593047e-280	2.55012129079742	0.827	0.702	2.28119828277914e-276
B	COL19A1	2.12477211718788e-255	8.79379654610349	0.692	0.359	6.37431635156363e-252
B	RALGPS2	3.66072591732054e-247	5.19110744564403	0.737	0.577	1.09821777519616e-243
B	CPNE5	5.00208914508738e-238	4.4132702774049	0.72	0.5	1.50062674352621e-234
B	CD180	1.98906017996251e-221	3.24003861505731	0.747	0.481	5.96718053988753e-218
B	NT5E	2.08542895800648e-221	3.40807429249702	0.731	0.647	6.25628687401945e-218
B	TLR10	3.52210023463211e-217	5.85114820707675	0.699	0.425	1.05663007038963e-213
B	LINC01857	5.47097746480814e-200	6.70977747442156	0.692	0.383	1.64129323944244e-196
B	WDFY4	2.80772684822756e-199	3.05117951264415	0.726	0.584	8.42318054468268e-196
B	EGR4	3.48872506788582e-182	2.40038198245902	0.764	0.507	1.04661752036575e-178
B	GNG7	3.3096555066775e-180	3.9512264488933	0.718	0.526	9.92896652003251e-177
B	IGHV3-21	7.20252596915898e-178	2.98053113335994	0.668	0.347	2.16075779074769e-174
B	CD200	9.47401254230604e-175	2.43002573400359	0.75	0.553	2.84220376269181e-171
B	CLECL1	1.29484989617585e-174	3.01261032603048	0.718	0.576	3.88454968852754e-171
B	CCR7	1.4823652083307e-169	2.97057226538945	0.713	0.519	4.44709562499211e-166
B	COBLL1	6.27861386002031e-165	3.17904329596125	0.706	0.479	1.88358415800609e-161
B	2025-03-01	2.30196017055967e-149	2.37096518397783	0.743	0.6	6.905880511679e-146
B	STAP1	7.78770248160002e-146	4.99755258301826	0.662	0.547	2.33631074448001e-142
B	IGHV3-53	1.97952332167764e-145	2.61984205250236	0.606	0.252	5.93856996503293e-142
B	JCHAIN	4.98197613204526e-142	2.94506634656172	0.65	0.457	1.49459283961358e-138
B	KLK1	1.56528740680113e-139	4.85925187025667	0.649	0.359	4.69586222040339e-136
B	AC012236.1	5.05468243812921e-134	3.9695365329302	0.627	0.395	1.51640473143876e-130
B	FAM30A	1.96889003430987e-121	5.31487952964118	0.623	0.447	5.90667010292962e-118
B	IGHV6-1	2.6080774370358e-119	3.58373114060287	0.58	0.354	7.82423231110739e-116
B	TNFRSF13C	2.84225921300972e-112	6.72945119879394	0.608	0.427	8.52677763902915e-109
B	FCRL2	1.97591956470348e-101	7.53346188442978	0.589	0.501	5.92775869411044e-98
B	PNOC	3.79505313909251e-101	6.61667139906399	0.589	0.48	1.13851594172775e-97
B	IGHD	1.24905570415146e-98	3.99830177332672	0.582	0.345	3.74716711245439e-95
B	COCH	1.56061226674577e-86	4.03638614824919	0.593	0.393	4.68183680023732e-83
B	IGLV1-44	4.98689671736239e-84	2.39743211757371	0.568	0.249	1.49606901520872e-80
B	IGLV3-1	1.29919952099558e-79	3.88698669317318	0.568	0.432	3.89759856298675e-76
B	AL133467.1	4.44906980280757e-79	2.49206497756896	0.61	0.441	1.33472094084227e-75
B	TNFRSF17	4.57776796912872e-78	3.32099329091748	0.557	0.335	1.37333039073862e-74
B	IGLV1-40	4.48649458354877e-71	2.66610162376051	0.572	0.372	1.34594837506463e-67
B	CXCR5	3.86995123735027e-65	7.26261534354476	0.565	0.271	1.16098537120508e-61
B	CD72	8.34482518936312e-59	2.77027166867139	0.623	0.529	2.50344755680894e-55
B	ADAM28	3.86441365965591e-52	2.8122306362818	0.627	0.681	1.15932409789677e-48
B	AC104699.1	7.70566859890578e-50	6.66668972584196	0.475	0.264	2.31170057967173e-46
B	AC104024.1	8.7052514422328e-46	6.09699018066207	0.493	0.234	2.61157543266984e-42
B	IGKV1-27	3.09726902880584e-42	3.2115183355085	0.28	0.344	9.29180708641752e-39
B	IGHV4-39	7.56274833990391e-42	2.49931012560842	0.52	0.397	2.26882450197117e-38
B	IGHV3-30	4.14065057808509e-39	2.58769728125943	0.525	0.496	1.24219517342553e-35
B	SYT1	1.22261300510127e-31	3.47994557553618	0.295	0.45	3.66783901530382e-28
B	IGLV6-57	3.9521174354793e-31	2.47740683729871	0.236	0.366	1.18563523064379e-27
B	PCDH9	3.384013986145e-20	4.80961881809101	0.511	0.489	1.0152041958435e-16
B	IGLV3-19	1.05248169732211e-13	3.06932253079359	0.294	0.295	3.15744509196632e-10
B	AL139020.1	1.24256792047016e-10	8.57114739204594	0.441	0.525	3.72770376141048e-07
B	IGHV3-13	2.53320830124549e-10	2.98119042775627	0.284	0.21	7.59962490373647e-07
B	IGHV1-46	1.76417823861664e-09	3.13206263465746	0.443	0.311	5.29253471584993e-06
B	AC007381.1	1.05894154648536e-08	4.83815932263495	0.421	0.44	3.17682463945607e-05
B	RAB30	0.000310432760215478	2.69996660047701	0.435	0.518	0.931298280646435
CAF	ISLR	0	6.53780886775082	0.99	0.26	0
CAF	ACAN	0	3.83883390234197	0.985	0.272	0
CAF	ITGA11	0	5.82311225511427	0.972	0.261	0
CAF	COL12A1	0	4.27361474548966	0.938	0.231	0
CAF	POSTN	0	5.63291127246789	0.979	0.276	0
CAF	CNN1	0	3.60699399457567	0.974	0.287	0
CAF	MRGPRF	0	5.03090849721851	0.993	0.318	0
CAF	TMEM119	0	4.83006047803963	0.988	0.371	0
CAF	PDLIM3	0	3.64343981900602	0.932	0.321	0
CAF	COL8A1	0	4.49054061445163	0.99	0.401	0
CAF	THBS2	0	6.24340564119154	0.988	0.399	0
CAF	SUGCT	0	3.93424768944973	0.94	0.372	0
CAF	AC104699.1	0	4.03408098255221	0.82	0.26	0
CAF	LINC00924	0	4.1347734735324	0.996	0.44	0
CAF	COL5A2	0	4.77450022168475	0.982	0.427	0
CAF	F10	0	3.55283634536706	0.947	0.396	0
CAF	ASPN	0	4.94381131750793	0.965	0.418	0
CAF	MXRA8	0	3.86038079581081	0.989	0.456	0
CAF	SULF1	0	4.26908657239761	0.878	0.367	0
CAF	COL3A1	0	6.37382601407674	0.997	0.487	0
CAF	TNFRSF17	0	3.56804803103199	0.834	0.332	0
CAF	LUM	0	7.6970113630618	0.997	0.501	0
CAF	CPXM1	0	3.68834267780379	0.977	0.482	0
CAF	MGP	0	4.52391497826965	0.998	0.514	0
CAF	AOC3	0	3.88643505665715	0.998	0.518	0
CAF	AC104024.1	0	4.23119683755153	0.693	0.232	0
CAF	SEMA5A	0	3.74224404279747	0.993	0.54	0
CAF	DDR2	0	3.64097756623318	0.929	0.477	0
CAF	SFRP4	0	5.14702295063689	0.837	0.386	0
CAF	ITGBL1	0	5.5495262172853	0.793	0.343	0
CAF	HSPB6	0	3.74551264196717	0.992	0.542	0
CAF	ACTG2	0	3.54933589546916	0.994	0.545	0
CAF	SFRP2	0	5.5227440743505	0.829	0.39	0
CAF	COL1A1	0	5.8224290026796	0.854	0.432	0
CAF	FGF7	0	5.62671933152922	0.863	0.452	0
CAF	COL1A2	0	5.38081583244442	0.836	0.428	0
CAF	SYNPO2	0	3.67474572623756	0.961	0.562	0
CAF	PRRX1	0	4.69965170656608	0.946	0.553	0
CAF	CTSK	0	4.50956866556075	0.86	0.472	0
CAF	CCDC80	0	5.74084295107459	0.78	0.402	0
CAF	FMOD	0	5.18768422839122	0.865	0.492	0
CAF	PCOLCE	0	3.5404431776603	0.988	0.623	0
CAF	PDE3A	0	3.80655046855451	0.919	0.581	0
CAF	COL5A1	0	5.05377776630845	0.846	0.509	0
CAF	CERCAM	0	3.86550173034557	0.825	0.49	0
CAF	AEBP1	0	4.31392733619148	0.996	0.664	0
CAF	AC012236.1	0	3.90628154795214	0.695	0.395	0
CAF	PODN	0	4.98200640333134	0.959	0.663	0
CAF	TNC	0	5.09019507502068	0.947	0.658	0
CAF	BGN	0	4.29298533510296	0.839	0.581	0
CAF	ALDH1A3	0	4.3749233604614	0.964	0.717	0
CAF	TAGLN	0	3.83307180192859	0.87	0.715	0
CAF	PDGFRA	1.93145485135094e-304	5.62384597028814	0.732	0.389	5.79436455405281e-301
CAF	COL6A1	6.00140969918369e-274	3.5235203113784	0.783	0.463	1.80042290975511e-270
CAF	C7	2.11328401571151e-270	6.24026116808364	0.755	0.473	6.33985204713452e-267
CAF	SGCD	8.55805276759801e-265	5.46215434658436	0.735	0.342	2.5674158302794e-261
CAF	EDIL3	2.04601358327229e-253	3.58908707333622	0.748	0.481	6.13804074981688e-250
CAF	ECM1	2.12745754446702e-244	3.6982712828175	0.761	0.483	6.38237263340107e-241
CAF	TMEM98	4.31257208545429e-239	3.53001617293445	0.745	0.36	1.29377162563629e-235
CAF	ADH1B	2.55387940807414e-228	4.09608000219236	0.734	0.565	7.66163822422242e-225
CAF	LTBP1	1.09639347224244e-227	3.71149030636446	0.759	0.603	3.28918041672732e-224
CAF	ADAMTSL1	2.71399730194319e-212	4.07566283163708	0.601	0.272	8.14199190582958e-209
CAF	ECM2	7.01968507902995e-204	3.90469568309245	0.704	0.469	2.10590552370899e-200
CAF	DCN	3.0991845899093e-198	6.5480429740048	0.696	0.382	9.2975537697279e-195
CAF	LYPD1	2.46433554915319e-170	5.54001479577243	0.679	0.285	7.39300664745957e-167
CAF	MFAP5	2.40244819262858e-153	5.46034919451547	0.65	0.294	7.20734457788575e-150
CAF	FBN1	2.59432254054162e-147	4.24124169727606	0.668	0.545	7.78296762162487e-144
CAF	GPC6	7.35601823299357e-143	3.56932880137731	0.656	0.528	2.20680546989807e-139
CAF	MMP11	1.04952977331987e-135	4.80774732986352	0.645	0.473	3.14858931995962e-132
CAF	COL14A1	2.09655912431591e-134	4.06054205368815	0.635	0.326	6.28967737294772e-131
CAF	SVEP1	1.76277803269208e-123	4.72379537883753	0.549	0.207	5.28833409807625e-120
CAF	LINC02202	1.27682952641681e-122	3.66559857832408	0.635	0.477	3.83048857925044e-119
CAF	FAM92B	1.51146611508958e-120	4.17479570564831	0.58	0.196	4.53439834526874e-117
CAF	DCDC2	1.44470690675066e-110	3.66049124668842	0.618	0.325	4.33412072025198e-107
CAF	CDH11	3.35975803784178e-103	4.65661061173617	0.608	0.618	1.00792741135254e-99
CAF	GAS1	7.56902400645254e-99	3.80159047408775	0.642	0.499	2.27070720193576e-95
CAF	LOXL1	4.80961847975096e-73	4.44262543920197	0.585	0.455	1.44288554392529e-69
CAF	LAMB3	2.10493436030646e-68	3.6846875348069	0.598	0.523	6.31480308091937e-65
CAF	CRABP2	6.31443958643329e-60	4.50308167014323	0.209	0.34	1.89433187592999e-56
CAF	INHBA	5.07845452857869e-52	4.15502260281261	0.55	0.474	1.52353635857361e-48
CAF	CREB3L1	9.03948557879109e-49	6.85933767926453	0.461	0.401	2.71184567363733e-45
CAF	PRELP	4.11519143406074e-44	5.65388790515326	0.468	0.385	1.23455743021822e-40
CAF	SYT1	3.66405395563957e-42	4.49641027395401	0.258	0.45	1.09921618669187e-38
CAF	CHRDL1	2.79166606849045e-40	5.2156910959125	0.479	0.432	8.37499820547135e-37
CAF	GFPT2	3.54556584704218e-29	3.59405573561877	0.539	0.453	1.06366975411266e-25
CAF	FST	1.81743586670832e-26	4.07130265266292	0.487	0.314	5.45230760012497e-23
CAF	CCN4	9.5237120664331e-22	4.87000562864168	0.45	0.278	2.85711361992993e-18
CAF	MFAP4	3.24667576056256e-21	5.06149422965052	0.474	0.285	9.74002728168767e-18
CAF	TEX41	1.33687494341682e-19	3.73085048234636	0.484	0.405	4.01062483025047e-16
CAF	IL34	2.68129267116635e-19	4.72332642325221	0.456	0.37	8.04387801349904e-16
CAF	HSD11B1	2.21204307121027e-14	5.61118501677313	0.458	0.386	6.6361292136308e-11
CAF	SCARA3	9.58498589444973e-14	4.12258999845323	0.443	0.388	2.87549576833492e-10
CAF	ACTN2	8.0492786135356e-13	3.65970496827268	0.322	0.442	2.41478358406068e-09
CAF	NTRK2	1.71742022242517e-12	3.54014	0.524	0.626	5.15226066727552e-09
CAF	F3	6.89712272368732e-12	4.92459443355401	0.433	0.281	2.06913681710619e-08
CAF	MLPH	2.80802359403556e-09	4.08783958301913	0.478	0.534	8.42407078210667e-06
CAF	FLNC	1.31196371697325e-08	3.91476424600377	0.44	0.474	3.93589115091976e-05
CAF	TUBB2B	4.51324558444942e-05	5.51138715486713	0.443	0.297	0.135397367533482
CAF	MXRA5	6.3747345476792e-05	4.58376020510019	0.337	0.399	0.191242036430376
CAF	FBLN1	0.00118409042388153	3.94496656959206	0.41	0.371	1
ccRCC	CLDN3	0	7.03275150947178	0.827	0.303	0
ccRCC	EMX2OS	0	6.20666716761428	0.889	0.365	0
ccRCC	PDZK1IP1	0	6.41751581634812	0.97	0.449	0
ccRCC	HNF4A	0	6.81709244970824	0.806	0.297	0
ccRCC	CLDN4	0	6.18277408274854	0.881	0.401	0
ccRCC	PPP1R1A	0	6.1309340643744	0.966	0.508	0
ccRCC	MYOCOS	0	6.96884722422406	0.977	0.529	0
ccRCC	UGT2A3	0	5.92813721102422	0.814	0.377	0
ccRCC	AC022613.1	0	6.63353198033016	0.726	0.299	0
ccRCC	SLC28A1	0	6.73686693966782	0.894	0.5	0
ccRCC	MME	0	6.36510067438554	0.892	0.5	0
ccRCC	TSPAN1	0	6.09412180877851	0.944	0.552	0
ccRCC	BHMT2	0	6.26770118323826	0.821	0.431	0
ccRCC	HHLA2	0	6.60107534744197	0.782	0.395	0
ccRCC	CDHR5	0	6.71085019567621	0.865	0.479	0
ccRCC	LINC00887	0	6.39880037328905	0.863	0.477	0
ccRCC	BBOX1	0	5.99634909855874	0.886	0.507	0
ccRCC	CLTRN	0	6.16194988968812	0.889	0.514	0
ccRCC	WWC1	0	6.45652447705265	0.798	0.429	0
ccRCC	SLC6A13	0	5.96640852122222	0.871	0.507	0
ccRCC	POT1-AS1	0	5.86457165250844	0.929	0.567	0
ccRCC	KRT18	0	5.77446437440222	0.985	0.624	0
ccRCC	S100A14	0	6.22197100390868	0.865	0.504	0
ccRCC	SLC22A2	0	6.21744835890911	0.83	0.472	0
ccRCC	SPINK13	0	6.5550703517639	0.955	0.603	0
ccRCC	SLC3A1	0	6.07728542724638	0.861	0.51	0
ccRCC	PRAP1	0	6.08706306736935	0.934	0.587	0
ccRCC	AGXT2	0	6.39432626894145	0.704	0.36	0
ccRCC	TMEM92	0	5.98107085789692	0.791	0.448	0
ccRCC	WFDC2	0	6.20572698120035	0.947	0.605	0
ccRCC	GLYAT	0	6.31630449926253	0.799	0.463	0
ccRCC	LRP2	0	6.6203562013604	0.707	0.374	0
ccRCC	MIOX	0	6.19131810583747	0.843	0.513	0
ccRCC	EMX2	0	5.94050436668298	0.759	0.43	0
ccRCC	IP6K3	0	5.95531680693512	0.779	0.45	0
ccRCC	GSTA2	0	5.88329208003934	0.801	0.473	0
ccRCC	CRYAB	0	6.45362854019683	0.993	0.671	0
ccRCC	LINC00958	0	6.79391873512429	0.629	0.308	0
ccRCC	CLRN3	0	6.40927564147513	0.7	0.38	0
ccRCC	SLC44A3	0	5.97079464141396	0.715	0.396	0
ccRCC	IL20RB	0	6.00230023079779	0.939	0.62	0
ccRCC	SLC16A12	0	6.58310238704846	0.906	0.593	0
ccRCC	LINC02532	0	6.2268933971653	0.775	0.463	0
ccRCC	DDC	0	6.01822929603384	0.846	0.54	0
ccRCC	AZGP1	0	6.04849180869157	0.769	0.466	0
ccRCC	UGT2B7	0	6.18719636197806	0.829	0.527	0
ccRCC	ACMSD	0	6.00743009997355	0.868	0.571	0
ccRCC	HSF4	0	5.96702657212836	0.89	0.593	0
ccRCC	PDZK1	0	5.88604853822483	0.884	0.588	0
ccRCC	BHMT	0	6.56657299662284	0.904	0.609	0
ccRCC	ACSM2A	0	5.8187174796929	0.872	0.578	0
ccRCC	CA12	0	6.23814713458618	0.919	0.63	0
ccRCC	SLC5A12	0	5.95999698924728	0.771	0.482	0
ccRCC	HPN	0	6.20717864374058	0.823	0.54	0
ccRCC	S100A1	0	6.18549925494029	0.978	0.696	0
ccRCC	KCNJ16	0	5.95901592852574	0.745	0.467	0
ccRCC	RAB17	0	5.8669248677678	0.764	0.487	0
ccRCC	RNF186	0	6.42542150339417	0.808	0.532	0
ccRCC	SULT1C2	0	5.81082	0.658	0.388	0
ccRCC	VEPH1	0	6.1742143562662	0.777	0.508	0
ccRCC	ANXA13	0	6.2511715191104	0.64	0.372	0
ccRCC	LINC01139	0	7.06923792385471	0.652	0.384	0
ccRCC	LINC01697	0	5.9992849204349	0.707	0.439	0
ccRCC	LINC01320	0	6.20332229941316	0.808	0.548	0
ccRCC	REG1A	0	6.45128387176593	0.884	0.635	0
ccRCC	RNF128	0	5.77917297217173	0.559	0.317	0
ccRCC	CERNA2	0	5.9542389130317	0.818	0.584	0
ccRCC	SEMA3B	0	5.83662033702969	0.656	0.425	0
ccRCC	ERBB3	0	5.87465325414755	0.795	0.565	0
ccRCC	GDA	0	6.08161067046616	0.581	0.352	0
ccRCC	PRSS8	0	5.92612851989355	0.798	0.572	0
ccRCC	AOX1	0	6.06322594062382	0.87	0.644	0
ccRCC	PPP1R3C	0	5.74941000180444	0.614	0.392	0
ccRCC	CA9	0	6.19344979903931	0.806	0.586	0
ccRCC	PANTR1	0	5.75579208036475	0.586	0.366	0
ccRCC	FOLR1	0	5.77860086825908	0.791	0.572	0
ccRCC	AOC1	0	6.06383681948238	0.94	0.736	0
ccRCC	CXCL14	0	6.72932479897533	0.988	0.785	0
ccRCC	LINC00462	0	6.02682769740493	0.849	0.647	0
ccRCC	TRIM55	0	6.11002053537724	0.889	0.691	0
ccRCC	POU3F3	0	5.87087294523187	0.658	0.47	0
ccRCC	BICC1	0	5.90361093661635	0.56	0.377	0
ccRCC	AC087482.1	0	6.03690382705553	0.713	0.543	0
ccRCC	DPYS	0	5.98465167408614	0.747	0.587	0
ccRCC	LINC00671	0	6.05661926461513	0.171	0.318	0
ccRCC	EDN2	0	5.98283149069271	0.704	0.557	0
ccRCC	KIF12	0	6.22468416028007	0.58	0.434	0
ccRCC	PAX2	0	6.38457030564166	0.603	0.469	0
ccRCC	CLEC18B	0	6.38945955865747	0.731	0.609	0
ccRCC	NR1H4	0	5.78248946305282	0.556	0.47	0
ccRCC	CLDN10	3.68825428066003e-298	5.93228030354321	0.534	0.391	1.10647628419801e-294
ccRCC	EGOT	3.46824252444835e-266	6.51479865970791	0.541	0.387	1.0404727573345e-262
ccRCC	PRR15L	3.49493698041451e-160	7.60099976219886	0.45	0.364	1.04848109412435e-156
ccRCC	ELF3	2.09860574450557e-156	6.10174251984647	0.504	0.369	6.29581723351671e-153
ccRCC	CXCL6	9.03445377385618e-98	6.21887775007808	0.298	0.204	2.71033613215685e-94
ccRCC	FMO1	2.10311937069983e-90	6.38338291801936	0.469	0.301	6.30935811209948e-87
ccRCC	GOLT1A	4.53260108145405e-82	6.10119002168437	0.468	0.425	1.35978032443622e-78
ccRCC	HNF1B	1.27464998951098e-78	8.16511619001814	0.323	0.422	3.82394996853295e-75
ccRCC	SCG2	1.81041915720518e-68	8.04820890721455	0.292	0.335	5.43125747161554e-65
ccRCC	PRKAA2	5.13204031859373e-62	5.93806144473927	0.471	0.448	1.53961209557812e-58
CD4_conv	MEOX1	0	3.40554716270163	0.868	0.274	0
CD4_conv	ADAM12	0	1.71405491988634	0.919	0.612	0
CD4_conv	PI16	0	2.87278125436474	0.829	0.548	0
CD4_conv	FUT7	0	1.8647666645617	0.91	0.63	0
CD4_conv	CHN1	0	1.35274913608593	0.829	0.607	0
CD4_conv	RORC	0	1.78006923568903	0.921	0.701	0
CD4_conv	IL7R	0	4.22600330418613	0.977	0.757	0
CD4_conv	TRAV8-6	0	2.33961788824785	0.817	0.598	0
CD4_conv	TRBV11-2	0	1.53400435956342	0.747	0.537	0
CD4_conv	TRBV6-4	0	3.38989257624503	0.847	0.639	0
CD4_conv	TRBV11-1	0	2.87034722233972	0.732	0.527	0
CD4_conv	CCR7	0	3.65765404642947	0.699	0.496	0
CD4_conv	LTB	0	2.33036891723141	0.971	0.779	0
CD4_conv	AQP3	0	1.90211793265839	0.923	0.737	0
CD4_conv	SLC4A10	0	3.75182339938943	0.907	0.721	0
CD4_conv	LEF1	0	3.68463343629977	0.804	0.621	0
CD4_conv	TRAV1-2	0	1.39714163550681	0.827	0.644	0
CD4_conv	AC004585.1	0	1.65062367152829	0.692	0.509	0
CD4_conv	IL2	0	3.50740864665487	0.775	0.596	0
CD4_conv	TRAV10	0	2.82875378910027	0.708	0.538	0
CD4_conv	CSF2	0	2.35731729821198	0.671	0.504	0
CD4_conv	FXYD1	0	1.58129400469299	0.698	0.532	0
CD4_conv	CD69	0	1.49535672464688	0.961	0.797	0
CD4_conv	GPR171	0	2.28758192370176	0.799	0.638	0
CD4_conv	SPOCK2	0	1.78512962875994	0.922	0.765	0
CD4_conv	PTPN13	0	2.50630426195126	0.946	0.789	0
CD4_conv	CISH	0	1.70889805939325	0.881	0.726	0
CD4_conv	GATA3	0	1.40309510996646	0.828	0.674	0
CD4_conv	KLRB1	0	2.17333784015691	0.974	0.821	0
CD4_conv	TNF	0	1.54528364549775	0.792	0.64	0
CD4_conv	CD5	0	2.11003281093661	0.847	0.695	0
CD4_conv	DPP4	0	2.5627180871886	0.836	0.688	0
CD4_conv	SLAMF1	0	2.05598327702447	0.883	0.741	0
CD4_conv	PERP	0	1.32324989569091	0.722	0.581	0
CD4_conv	PASK	0	2.93287327170393	0.685	0.551	0
CD4_conv	NSG1	0	1.99385549815337	0.722	0.591	0
CD4_conv	CCR6	0	3.49344065555118	0.928	0.798	0
CD4_conv	TRBV5-5	0	3.13339239352325	0.705	0.576	0
CD4_conv	TRAV23DV6	0	2.63532215235048	0.653	0.524	0
CD4_conv	CD40LG	0	4.24997870847417	0.82	0.691	0
CD4_conv	TRBV7-3	0	2.32152084205941	0.564	0.44	0
CD4_conv	TRAV2	0	2.42468190187018	0.634	0.517	0
CD4_conv	TRAV1-1	0	1.86630778218274	0.678	0.562	0
CD4_conv	GPR15	0	1.2628994083127	0.917	0.801	0
CD4_conv	TRAV3	0	1.55627521112896	0.797	0.686	0
CD4_conv	PRKCQ-AS1	0	2.57451217173384	0.691	0.585	0
CD4_conv	TRAV8-4	0	2.63549499591315	0.844	0.741	0
CD4_conv	TRBV7-7	0	2.53069555840732	0.817	0.714	0
CD4_conv	TRBV7-6	0	1.8107718996535	0.614	0.514	0
CD4_conv	TRBV25-1	0	1.31910261223566	0.662	0.562	0
CD4_conv	TRAV41	0	1.90027941215128	0.622	0.522	0
CD4_conv	SCML4	0	1.54871450366435	0.911	0.815	0
CD4_conv	TRBV29-1	0	1.58495564084613	0.614	0.519	0
CD4_conv	FBLN7	0	3.10126837596437	0.764	0.671	0
CD4_conv	TRBV4-2	0	1.49449603068409	0.647	0.555	0
CD4_conv	TRAV36DV7	0	1.39902631776898	0.652	0.563	0
CD4_conv	LRRN3	0	2.55189509577747	0.916	0.829	0
CD4_conv	TRBV3-1	0	1.92713934729051	0.796	0.713	0
CD4_conv	TRAV8-2	0	1.7525371701912	0.803	0.722	0
CD4_conv	TRAV9-2	0	2.32817157793699	0.783	0.703	0
CD4_conv	TRBV30	0	2.12612172163261	0.693	0.614	0
CD4_conv	PTGDR2	0	1.88162641764164	0.718	0.639	0
CD4_conv	TRAV14DV4	0	1.44710016660278	0.741	0.673	0
CD4_conv	KRT1	0	3.8329626941285	0.593	0.531	0
CD4_conv	TRBV9	0	1.32062755366784	0.646	0.585	0
CD4_conv	TRAV24	0	1.38669698363969	0.634	0.573	0
CD4_conv	TRAV4	0	2.17507813604746	0.673	0.617	0
CD4_conv	TRBV7-4	0	2.10304783063008	0.73	0.674	0
CD4_conv	LINC00892	0	2.46170002133736	0.7	0.755	0
CD4_conv	TRAV38-2DV8	0	1.96249330633626	0.729	0.677	0
CD4_conv	TRBV19	0	1.43969410707476	0.751	0.701	0
CD4_conv	TRAV38-1	0	1.92563961062162	0.691	0.733	0
CD4_conv	FXYD7	0	2.39383957357431	0.602	0.641	0
CD4_conv	TRAV12-1	0	1.84414569494109	0.604	0.641	0
CD4_conv	TRAV8-1	0	2.40867027502791	0.705	0.668	0
CD4_conv	TRAT1	0	1.95306365867998	0.593	0.558	0
CD4_conv	TRBV20-1	0	2.06211889855972	0.697	0.667	0
CD4_conv	TRBV5-6	0	1.63227799374131	0.691	0.661	0
CD4_conv	TRAV21	0	1.35820962804292	0.681	0.652	0
CD4_conv	TRBV6-5	0	1.83149618069818	0.618	0.594	0
CD4_conv	TRBV6-6	0	2.24161669952501	0.666	0.68	0
CD4_conv	TRAV6	0	2.44219141127352	0.644	0.655	0
CD4_conv	TRBV2	3.86508352897814e-272	2.19026859151483	0.58	0.597	1.15952505869344e-268
CD4_conv	TRAV13-1	9.79509227749655e-223	1.49762700554673	0.621	0.666	2.93852768324896e-219
CD4_conv	TRBV23-1	1.1390817781027e-221	2.95323061137902	0.551	0.627	3.41724533430809e-218
CD4_conv	ICOS	1.02009856773894e-181	1.3533665731675	0.568	0.577	3.06029570321682e-178
CD4_conv	SPINK2	7.05388667439726e-178	2.22265237582446	0.559	0.45	2.11616600231918e-174
CD4_conv	EGFL6	4.19491262996809e-177	2.99290257195707	0.479	0.339	1.25847378899043e-173
CD4_conv	NELL2	1.67584423881404e-166	1.70465910470483	0.576	0.59	5.02753271644212e-163
CD4_conv	CCR4	1.72185765628136e-166	1.96746936235457	0.547	0.649	5.16557296884407e-163
CD4_conv	TSHZ2	1.50788065377501e-145	1.25090462736999	0.631	0.629	4.52364196132504e-142
CD4_conv	ANKRD55	2.79752595697027e-144	3.58505142272433	0.534	0.611	8.39257787091081e-141
CD4_conv	TRBV5-4	1.9040972800743e-143	2.23752710304069	0.524	0.611	5.71229184022289e-140
CD4_conv	TRBV6-1	5.09682194733321e-143	1.7308128026132	0.576	0.597	1.52904658419996e-139
CD4_conv	TRAV12-3	1.03250287224782e-115	1.35678585022375	0.544	0.548	3.09750861674347e-112
CD4_conv	TRAV26-2	9.12716515081756e-100	1.86368266875785	0.518	0.564	2.73814954524527e-96
CD4_conv	ZCCHC12	3.39879714492614e-30	1.64999333368553	0.448	0.365	1.01963914347784e-26
CD4_conv	CDO1	2.88900271118106e-28	2.34506773474394	0.444	0.265	8.66700813354318e-25
CD4_conv	TRBV21-1	6.95420088717929e-19	2.32411527893079	0.44	0.32	2.08626026615379e-15
CD4_conv	TRAV26-1	0.000137736739491611	1.66477860465378	0.48	0.615	0.413210218474832
CD4_Treg	CPXM1	0	2.53931745870803	0.89	0.475	0
CD4_Treg	TRBV21-1	0	3.07112885679768	0.729	0.323	0
CD4_Treg	ZBTB32	0	2.94796623944263	0.768	0.394	0
CD4_Treg	HACD1	0	4.39753886331169	0.819	0.454	0
CD4_Treg	LINC02195	0	5.39245510908137	0.761	0.433	0
CD4_Treg	PVALB	0	3.95924539867789	0.672	0.352	0
CD4_Treg	TRBV29-1	0	2.2751411884307	0.833	0.522	0
CD4_Treg	ZBED2	0	2.50121791461867	0.85	0.539	0
CD4_Treg	TRAV30	0	3.02781584066668	0.787	0.485	0
CD4_Treg	TRAV24	0	2.84088712510359	0.869	0.572	0
CD4_Treg	CD80	0	1.93895951358263	0.808	0.513	0
CD4_Treg	CRLF2	0	4.84236210501023	0.755	0.473	0
CD4_Treg	FOXP3	0	7.16434394107339	0.946	0.667	0
CD4_Treg	LAYN	0	3.55687389547718	0.867	0.606	0
CD4_Treg	BATF	0	3.4576608376024	0.961	0.701	0
CD4_Treg	LINC01943	0	3.42590656552985	0.817	0.561	0
CD4_Treg	TRAV20	0	2.52353310140554	0.698	0.445	0
CD4_Treg	TRAV19	0	2.07938131817236	0.828	0.576	0
CD4_Treg	TIGIT	0	3.11313	0.913	0.664	0
CD4_Treg	TRAV36DV7	0	2.90121568567648	0.808	0.567	0
CD4_Treg	TRBV25-1	0	3.11697410830073	0.807	0.567	0
CD4_Treg	TNFRSF13B	0	3.18199014993422	0.711	0.473	0
CD4_Treg	CTLA4	0	4.54985468576866	0.869	0.64	0
CD4_Treg	SELL	0	2.00794	0.773	0.544	0
CD4_Treg	CEP55	0	2.97878530269649	0.844	0.62	0
CD4_Treg	LTA	0	2.93162581400195	0.828	0.605	0
CD4_Treg	TNFRSF4	0	4.59829804956987	0.923	0.706	0
CD4_Treg	DUSP4	0	2.41382718060574	0.898	0.689	0
CD4_Treg	TRAV23DV6	0	3.3226570203197	0.741	0.534	0
CD4_Treg	F5	0	3.52602	0.839	0.633	0
CD4_Treg	TRBV9	0	2.19706458587796	0.792	0.587	0
CD4_Treg	TRAV12-3	0	2.92610422867211	0.745	0.541	0
CD4_Treg	TRAV8-6	0	3.10445818081331	0.821	0.62	0
CD4_Treg	PIM2	0	2.58707048730993	0.798	0.599	0
CD4_Treg	TRAV2	0	2.9546374299269	0.721	0.526	0
CD4_Treg	CHRNA6	0	3.87884009016389	0.784	0.593	0
CD4_Treg	ADAM12	0	1.96231512456938	0.836	0.645	0
CD4_Treg	TRAV25	0	2.65789463703915	0.71	0.521	0
CD4_Treg	TRBV20-1	0	2.89833230691833	0.849	0.665	0
CD4_Treg	EPHX2	0	1.9447168714271	0.836	0.655	0
CD4_Treg	ANKRD55	0	2.85427495834434	0.775	0.595	0
CD4_Treg	LINC02099	0	4.57527	0.726	0.546	0
CD4_Treg	LTB	0	2.57751837501875	0.973	0.798	0
CD4_Treg	TRBV5-5	0	2.26785461946481	0.761	0.587	0
CD4_Treg	PMAIP1	0	2.00378832229564	0.822	0.648	0
CD4_Treg	PMCH	0	2.23626057609294	0.76	0.587	0
CD4_Treg	GATA3	0	2.00730722403985	0.859	0.688	0
CD4_Treg	CD5	0	2.4160843944589	0.878	0.709	0
CD4_Treg	CISH	0	2.46717233753089	0.899	0.741	0
CD4_Treg	TRBV5-4	0	2.85941497937498	0.751	0.595	0
CD4_Treg	FBLN7	0	3.57061882646853	0.827	0.679	0
CD4_Treg	SPOCK2	0	2.2277043410918	0.926	0.78	0
CD4_Treg	SLAMF1	0	3.44851242007551	0.901	0.755	0
CD4_Treg	TRAV27	0	2.32883900941924	0.729	0.586	0
CD4_Treg	IL2RA	0	3.96471754619043	0.809	0.666	0
CD4_Treg	CD27	0	2.0142284277859	0.928	0.796	0
CD4_Treg	CCL22	0	2.00689056878034	0.818	0.688	0
CD4_Treg	IL32	0	2.21591271086194	0.999	0.875	0
CD4_Treg	TNFRSF18	0	3.67301366514971	0.872	0.759	0
CD4_Treg	SIRPG	0	2.17757512599552	0.921	0.812	0
CD4_Treg	TRBV30	0	2.5410033015532	0.729	0.621	0
CD4_Treg	TRAV8-4	0	2.6815865523876	0.844	0.751	0
CD4_Treg	TTN	0	2.1646109609559	0.808	0.72	0
CD4_Treg	TRBV3-1	0	1.93996587593003	0.804	0.721	0
CD4_Treg	CCR8	0	6.52188834215769	0.834	0.753	0
CD4_Treg	CCR4	0	3.73149506429242	0.706	0.634	0
CD4_Treg	TRAV9-2	0	2.88626647005249	0.768	0.712	0
CD4_Treg	HPGD	0	2.74906353887579	0.8	0.749	0
CD4_Treg	CD177	0	7.06957564657453	0.713	0.693	0
CD4_Treg	GPR15	0	2.05740593761895	0.834	0.816	0
CD4_Treg	TRAV8-3	8.68650607677382e-305	2.14854338881909	0.74	0.67	2.60595182303215e-301
CD4_Treg	CHN1	3.0846572467542e-295	2.19039149879159	0.726	0.632	9.25397174026259e-292
CD4_Treg	TRAV26-1	5.2269181043914e-286	2.85800342174154	0.676	0.595	1.56807543131742e-282
CD4_Treg	TRBV7-6	2.07857072888184e-275	2.06455735156384	0.71	0.521	6.23571218664553e-272
CD4_Treg	TRBV5-1	6.19542351551918e-273	2.12716407304782	0.753	0.706	1.85862705465575e-269
CD4_Treg	MEOX1	1.04675997832538e-272	3.00355533384656	0.669	0.34	3.14027993497614e-269
CD4_Treg	TRAV26-2	8.72011120192965e-272	2.6185988943787	0.685	0.554	2.61603336057889e-268
CD4_Treg	TRAV3	1.01060217698014e-270	2.01936238903696	0.731	0.699	3.03180653094042e-267
CD4_Treg	ICOS	2.67638202586374e-267	3.28521369621249	0.675	0.572	8.02914607759122e-264
CD4_Treg	TRAV1-1	6.28659154696759e-259	2.41252294162544	0.684	0.574	1.88597746409028e-255
CD4_Treg	LAIR2	3.15194765179413e-228	2.19253966949479	0.653	0.475	9.4558429553824e-225
CD4_Treg	TRBV5-6	1.81887412305907e-221	2.03921280291412	0.733	0.663	5.4566223691772e-218
CD4_Treg	AC017002.3	1.26795004550635e-203	4.53684972170949	0.617	0.45	3.80385013651904e-200
CD4_Treg	TRAV12-1	1.58156073443863e-198	2.31301050821474	0.662	0.635	4.74468220331588e-195
CD4_Treg	TRAV38-1	1.02287843681967e-189	2.34358330281945	0.702	0.729	3.06863531045901e-186
CD4_Treg	TRBV6-6	2.30173110712074e-186	2.89167368672537	0.668	0.678	6.90519332136223e-183
CD4_Treg	TRAV17	7.90519724325811e-177	2.02470206063013	0.72	0.71	2.37155917297743e-173
CD4_Treg	TRAV39	7.28095961083496e-174	2.04088060390618	0.633	0.511	2.18428788325049e-170
CD4_Treg	TRAV6	4.26635222787439e-158	2.73229372777376	0.631	0.654	1.27990566836232e-154
CD4_Treg	RTKN2	2.36461868193539e-96	4.79929451585488	0.566	0.46	7.09385604580616e-93
CD4_Treg	TRAV34	3.24478209007586e-90	2.35614105655539	0.611	0.459	9.73434627022758e-87
CD4_Treg	AC133644.2	1.81617159709251e-89	3.31813568134466	0.558	0.476	5.44851479127752e-86
CD4_Treg	ZCCHC12	3.52776996831286e-86	2.17156367977586	0.272	0.379	1.05833099049386e-82
CD4_Treg	BCL2L14	5.49421745090441e-67	2.23026166065563	0.521	0.378	1.64826523527132e-63
CD4_Treg	TRBV6-1	1.59226858109808e-62	2.31545041538372	0.599	0.594	4.77680574329425e-59
CD4_Treg	FAAH2	6.51573603958299e-61	1.99191847124602	0.572	0.573	1.9547208118749e-57
CD4_Treg	TRBV11-1	5.09089602118814e-48	2.95842870903321	0.55	0.554	1.52726880635644e-44
CD4_Treg	TRBV7-3	3.81272779263053e-32	2.12502865678356	0.529	0.454	1.14381833778916e-28
CD4_Treg	TRAV10	4.47609631761593e-17	1.95728478486173	0.511	0.561	1.34282889528478e-13
CD4_Treg	EGFL6	4.85001629398816e-10	2.19833849737066	0.352	0.357	1.45500488819645e-06
CD8	CKAP2L	0	4.04909683532444	0.732	0.399	0
CD8	HJURP	0	3.44866406717036	0.868	0.548	0
CD8	UHRF1	0	2.9087622089127	0.862	0.559	0
CD8	HIST1H3B	0	3.06425494364803	0.777	0.475	0
CD8	PON3	0	5.72409025075966	0.709	0.407	0
CD8	L1CAM	0	3.57215808720665	0.753	0.494	0
CD8	TRAV5	0	3.16793538838102	0.773	0.532	0
CD8	CENPA	0	2.9222832741236	0.299	0.528	0
CD8	GZMK	0	4.5566510947658	0.899	0.682	0
CD8	GZMA	0	2.49318692796179	0.956	0.742	0
CD8	CCL5	0	2.45303823123977	0.993	0.794	0
CD8	TRAV22	0	2.79313517584327	0.793	0.602	0
CD8	TNFRSF9	0	4.21616642407907	0.782	0.594	0
CD8	AL391056.1	0	5.4261178749583	0.713	0.527	0
CD8	DLGAP5	0	4.06749068504739	0.722	0.537	0
CD8	CDCA3	0	2.83308299531903	0.706	0.537	0
CD8	TRBV27	0	2.99336020909381	0.712	0.545	0
CD8	CCNA2	0	3.60283496834986	0.708	0.544	0
CD8	CD8A	0	3.7699663246002	0.96	0.797	0
CD8	KIF15	0	3.0042351954029	0.719	0.56	0
CD8	MIR155HG	0	3.33627702285835	0.729	0.571	0
CD8	KIF4A	0	2.53460320252891	0.666	0.51	0
CD8	CXCL13	0	3.87843204681326	0.739	0.585	0
CD8	DUSP4	0	2.88728459565702	0.817	0.666	0
CD8	TROAP	0	2.62359092364708	0.753	0.603	0
CD8	CXCR3	0	2.73898122723934	0.827	0.681	0
CD8	TRAV19	0	2.79357347087652	0.693	0.557	0
CD8	AC243829.4	0	3.36418776328079	0.746	0.612	0
CD8	CD8B	0	3.62539770389984	0.951	0.823	0
CD8	CLSPN	0	2.53532987205786	0.693	0.565	0
CD8	LAG3	0	4.36527434550249	0.866	0.738	0
CD8	ZBED2	0	3.64078159636776	0.651	0.523	0
CD8	LINC02446	0	2.85835834168156	0.918	0.804	0
CD8	EOMES	0	2.83643268600849	0.781	0.676	0
CD8	TRBV4-1	0	2.63476601914585	0.598	0.498	0
CD8	OASL	0	2.50278997733209	0.652	0.552	0
CD8	TRAV13-2	0	3.20365068380266	0.914	0.82	0
CD8	SIT1	0	2.48477281628429	0.857	0.765	0
CD8	CD27	0	3.26138739938638	0.873	0.783	0
CD8	TRAV40	0	2.57921495938457	0.57	0.494	0
CD8	CENPE	0	2.48735198019847	0.671	0.596	0
CD8	IFNG	0	2.69169908069467	0.703	0.628	0
CD8	TOX	0	2.55160496028339	0.816	0.744	0
CD8	MKI67	0	3.0539902938664	0.782	0.712	0
CD8	CDCA8	0	2.77813154140669	0.727	0.658	0
CD8	AL606807.1	0	3.53708765158772	0.655	0.591	0
CD8	TRBV11-2	0	2.54864953365925	0.615	0.552	0
CD8	NUF2	0	2.5151	0.606	0.544	0
CD8	TNIP3	0	3.92804864899414	0.673	0.619	0
CD8	NELL2	0	2.46718748360125	0.63	0.578	0
CD8	TRAV1-2	0	2.80973940392559	0.702	0.659	0
CD8	PDCD1	0	3.3454079302273	0.755	0.714	0
CD8	CXCR6	0	2.98034313129548	0.85	0.821	0
CD8	TNFSF4	0	3.46065329392526	0.647	0.627	0
CD8	CRTAM	0	3.39394546261799	0.666	0.649	0
CD8	CENPM	0	2.60912449941398	0.6	0.603	0
CD8	UBE2C	6.39011683183874e-292	3.10477065436936	0.635	0.522	1.91703504955162e-288
CD8	TRBV10-2	1.22805485410708e-284	2.91156853637568	0.245	0.273	3.68416456232122e-281
CD8	TPX2	9.21299726654778e-277	2.91879361729219	0.643	0.65	2.76389917996433e-273
CD8	GTSE1	1.5470734420951e-266	3.24041864491417	0.67	0.511	4.64122032628531e-263
CD8	ZNF80	3.33078795769775e-263	2.82514448845094	0.515	0.473	9.99236387309324e-260
CD8	TMEM155	8.22806507569994e-263	6.00079818106567	0.516	0.491	2.46841952270998e-259
CD8	ZBTB32	2.03256874088168e-243	3.00394874706313	0.504	0.381	6.09770622264503e-240
CD8	RAD51	1.8571558151968e-236	2.73835008781606	0.329	0.49	5.57146744559039e-233
CD8	CDC6	3.47757021115508e-228	2.58101128994555	0.556	0.415	1.04327106334652e-224
CD8	BIRC5	4.3270800920808e-217	2.6069150475501	0.736	0.621	1.29812402762424e-213
CD8	DTHD1	3.84557838278147e-190	2.51096415562822	0.527	0.538	1.15367351483444e-186
CD8	DEPDC1B	4.8621703470388e-182	2.88784905601427	0.531	0.369	1.45865110411164e-178
CD8	SPC25	1.55174858955326e-162	3.33599477741074	0.564	0.383	4.65524576865979e-159
CD8	SPC24	3.30642866810154e-156	2.57567164829415	0.352	0.528	9.91928600430462e-153
CD8	HIST1H3G	7.03049379660235e-155	3.70852317941081	0.63	0.514	2.1091481389807e-151
CD8	PBK	4.91387692826055e-142	2.78872513550193	0.43	0.518	1.47416307847816e-138
CD8	AURKB	1.5918369963387e-137	3.04777593995532	0.317	0.472	4.77551098901609e-134
CD8	PMCH	2.5206884460157e-137	4.04335556657474	0.572	0.597	7.5620653380471e-134
CD8	CCNB2	1.24547131564166e-129	2.58795519586794	0.491	0.566	3.73641394692497e-126
CD8	KIFC1	5.03977054641859e-126	2.78305035484657	0.394	0.524	1.51193116392558e-122
CD8	MELK	6.50095568236236e-106	2.49149126322063	0.387	0.512	1.95028670470871e-102
CD8	ASPM	1.11398897865131e-96	2.92488122976965	0.516	0.451	3.34196693595392e-93
CD8	NEIL3	3.24997714204363e-80	2.77345349349611	0.351	0.403	9.74993142613088e-77
CD8	CDC25C	6.25993008167445e-64	2.7421960230873	0.551	0.429	1.87797902450234e-60
CD8	CENPF	2.63292792602201e-51	2.50464326878203	0.549	0.553	7.89878377806602e-48
CD8	MCM10	2.97546937939569e-39	2.43153785830365	0.42	0.515	8.92640813818706e-36
CD8	NPB	1.43482843010528e-32	2.65968125372527	0.346	0.358	4.30448529031584e-29
CD8	CDCA5	2.80421406585896e-30	3.24457371103851	0.393	0.439	8.41264219757689e-27
CD8	PLK1	2.55153352430907e-28	3.22195896822635	0.74	0.63	7.65460057292721e-25
CD8	KIF18B	2.81865520690208e-23	2.7942272293173	0.548	0.545	8.45596562070623e-20
CD8	PACSIN1	4.58295627434699e-23	2.84505053221278	0.386	0.409	1.3748868823041e-19
CD8	PKMYT1	1.4016609763332e-22	3.10968360410393	0.636	0.558	4.2049829289996e-19
CD8	CDC20	1.32440370938596e-21	2.65178951929118	0.512	0.525	3.97321112815788e-18
CD8	SKA3	1.46006514482376e-18	2.61763259737693	0.383	0.445	4.38019543447128e-15
CD8	ASF1B	4.02285753724722e-14	2.51859098611098	0.487	0.531	1.20685726117417e-10
CD8	GNG4	3.32185557381396e-11	4.90283930801711	0.304	0.161	9.96556672144187e-08
CD8	RRM2	3.92886373421584e-11	3.11425336939361	0.541	0.565	1.17865912026475e-07
CD8	KIF14	1.44659595159155e-08	2.73103410050871	0.463	0.5	4.33978785477465e-05
CD8	PCLAF	1.37224563640138e-06	2.72260984908029	0.43	0.459	0.00411673690920413
CD8	ESCO2	1.39418179937659e-06	2.42697697762072	0.407	0.393	0.00418254539812977
CD8	NUSAP1	9.827474928128e-05	2.52539893174046	0.521	0.536	0.29482424784384
CD8	KIF2C	0.000445942057320487	3.29588184311463	0.439	0.438	1
CD8	KIF23	0.000941258152947434	2.89950662655612	0.454	0.556	1
CD8	TRBV10-1	0.00362596021537988	3.58210881584218	0.378	0.33	1
DC	CD1A	0	7.60835677740314	0.829	0.382	0
DC	CD1E	0	7.00005043235809	0.964	0.627	0
DC	SGK1	0	2.57060252387007	0.937	0.616	0
DC	RAB32	0	2.68547822204716	0.889	0.571	0
DC	FAM3B	0	3.99764376194656	0.704	0.391	0
DC	SCT	0	5.69790551209898	0.73	0.426	0
DC	CD1C	0	6.8420972824309	0.921	0.624	0
DC	CEACAM4	0	3.05920381790994	0.809	0.515	0
DC	PLD4	0	3.04701627716077	0.94	0.652	0
DC	BASP1	0	2.86889947700961	0.826	0.541	0
DC	MS4A4E	0	3.08232359444687	0.741	0.459	0
DC	HLA-DQB1	0	3.05583125903477	0.997	0.721	0
DC	PKIB	0	3.71001663159487	0.85	0.575	0
DC	HLA-DQA1	0	2.99120356412098	0.997	0.73	0
DC	CPVL	0	2.61383837112659	0.949	0.687	0
DC	AC092809.2	0	4.84556018266202	0.776	0.517	0
DC	CLEC4F	0	5.23393182951631	0.703	0.444	0
DC	HLA-DOA	0	2.50428855731408	0.931	0.674	0
DC	KCNMB1	0	2.56438397038849	0.691	0.435	0
DC	RNASE6	0	2.92577524934049	0.973	0.725	0
DC	FCGR2B	0	2.97794073612377	0.974	0.735	0
DC	PSTPIP2	0	2.39871585737172	0.913	0.676	0
DC	S100B	0	3.77971459548284	0.858	0.627	0
DC	HLA-DQB2	0	3.33791876881012	0.925	0.695	0
DC	IL18	0	2.48191223129201	0.945	0.717	0
DC	CSF2RA	0	2.74423701036077	0.909	0.683	0
DC	SLAMF8	0	2.38661362669507	0.884	0.66	0
DC	TACSTD2	0	2.9781654056815	0.723	0.5	0
DC	GAPT	0	2.49167601168305	0.842	0.619	0
DC	CLEC5A	0	2.55074946679559	0.909	0.687	0
DC	PAK1	0	2.38274150155212	0.906	0.688	0
DC	CIITA	0	2.38948657969309	0.804	0.587	0
DC	AXL	0	2.68408593373073	0.881	0.664	0
DC	CLEC10A	0	4.54673455317068	0.964	0.75	0
DC	FCER1A	0	5.89609415965878	0.957	0.749	0
DC	HLA-DQA2	0	2.79958437247685	0.988	0.782	0
DC	IL1R2	0	3.41034562276296	0.815	0.62	0
DC	NDRG2	0	2.7500032904437	0.892	0.71	0
DC	PALD1	0	2.63153578165761	0.854	0.675	0
DC	APOL4	0	3.17351241671408	0.816	0.638	0
DC	HLA-DRB5	0	2.43430772029685	0.998	0.825	0
DC	HLA-DPB1	0	2.80897793596766	0.999	0.828	0
DC	NAPSA	0	3.04965315354807	0.881	0.715	0
DC	KCNK17	0	6.29741448995055	0.726	0.56	0
DC	SERPINF2	0	2.71151819342273	0.879	0.719	0
DC	C12orf45	0	2.38868764575078	0.824	0.672	0
DC	CD1B	0	6.28061707784564	0.838	0.705	0
DC	CST3	0	2.5164900064079	1	0.87	0
DC	EBI3	0	2.4274838074473	0.818	0.69	0
DC	HLA-DRA	0	2.63602682727341	0.999	0.872	0
DC	CLEC9A	0	4.77651004056354	0.682	0.557	0
DC	CYP2S1	0	4.0080954160907	0.75	0.628	0
DC	HLA-DPA1	0	2.6357046726508	1	0.882	0
DC	AFF3	0	2.70193723828467	0.757	0.642	0
DC	HLA-DRB1	0	2.38628461254758	1	0.886	0
DC	AL138899.1	0	4.76651922073072	0.764	0.653	0
DC	CD1D	0	2.79356888344228	0.867	0.757	0
DC	IRF8	0	2.40056223963635	0.808	0.702	0
DC	EHF	0	4.4420635354738	0.729	0.628	0
DC	CCL22	0	5.98402302871867	0.78	0.689	0
DC	FLT3	0	4.55337371260042	0.718	0.627	0
DC	CD207	0	8.27179974292543	0.777	0.699	0
DC	GPAT3	0	3.09395073325529	0.743	0.671	0
DC	PARM1	0	2.61062003506773	0.703	0.632	0
DC	FAM177B	0	2.84594298590165	0.696	0.626	0
DC	CCL17	0	6.12915958984605	0.704	0.668	0
DC	HLA-DOB	8.56027464543917e-280	2.72634055514323	0.685	0.472	2.56808239363175e-276
DC	LILRA4	2.36043867554919e-255	4.28394997321242	0.676	0.403	7.08131602664758e-252
DC	WDFY4	3.45341960389735e-223	3.10919621724094	0.669	0.584	1.03602588116921e-219
DC	XCR1	1.09446213718062e-210	8.44288719788695	0.612	0.323	3.28338641154186e-207
DC	IDO1	1.58045663726234e-200	3.02475358022485	0.679	0.599	4.74136991178702e-197
DC	TVP23A	6.86046214095244e-196	3.49110249692508	0.636	0.564	2.05813864228573e-192
DC	PTGER3	4.67798330757334e-176	2.62678596877608	0.617	0.478	1.403394992272e-172
DC	IGLV2-8	2.36666999440302e-174	4.77750618066573	0.222	0.378	7.10000998320907e-171
DC	LAMP3	4.23245509513763e-164	3.65271047931177	0.704	0.618	1.26973652854129e-160
DC	P2RY14	9.91012137376325e-155	3.83352904005605	0.615	0.63	2.97303641212897e-151
DC	TLR10	3.17203575927043e-135	3.2252986534994	0.582	0.424	9.51610727781128e-132
DC	P2RY6	1.99108801367159e-130	2.73208752349569	0.619	0.524	5.97326404101478e-127
DC	LINC01226	6.14513544337763e-128	2.63619829470463	0.316	0.659	1.84354063301329e-124
DC	BATF3	6.35378001339778e-113	2.52732284787558	0.617	0.601	1.90613400401934e-109
DC	IGKV1-16	3.48717627084735e-92	4.75762841173618	0.262	0.321	1.04615288125421e-88
DC	CACNA2D3	1.36028636253498e-82	3.05834504121589	0.577	0.579	4.08085908760495e-79
DC	LRRC26	4.03803323241961e-72	5.2648889552912	0.225	0.337	1.21140996972588e-68
DC	TIFAB	1.77684463998227e-64	4.35024525150604	0.531	0.607	5.3305339199468e-61
DC	LAD1	4.55367378478526e-64	3.76091026182944	0.568	0.355	1.36610213543558e-60
DC	CCL19	5.55687884043832e-48	2.57628315637761	0.328	0.34	1.66706365213149e-44
DC	AC007381.1	4.21877504421352e-46	5.48968630713567	0.295	0.445	1.26563251326406e-42
DC	PTCRA	1.80559096126011e-34	4.19748753006783	0.404	0.605	5.41677288378033e-31
DC	TRH	1.7116877101609e-31	3.4567905481525	0.355	0.483	5.13506313048271e-28
DC	AC114977.1	7.15948065150456e-26	3.66543366398566	0.485	0.447	2.14784419545137e-22
DC	C15orf48	1.30685348091757e-25	2.5187416786363	0.537	0.525	3.92056044275272e-22
DC	SPIB	9.24303078963528e-18	3.15915310980434	0.487	0.414	2.77290923689058e-14
DC	AC134312.5	2.85144126947167e-14	4.33160840096319	0.348	0.377	8.554323808415e-11
DC	SIGLEC6	8.6276612724835e-11	2.46241856818693	0.523	0.687	2.58829838174505e-07
DC	HAS1	1.6639606925635e-07	3.14666183814498	0.381	0.407	0.000499188207769051
DC	BCL2L14	3.87540223315463e-06	3.52604919394862	0.38	0.383	0.0116262066994639
DC	CLEC4C	1.64028092999362e-05	7.45905658600676	0.421	0.488	0.0492084278998086
DC	SHD	3.81302541992289e-05	5.41386038076917	0.463	0.62	0.114390762597687
DC	SLAMF9	0.00119491106489572	3.75245273080178	0.391	0.409	1
DC	ENHO	0.00220734825720359	3.04006539722946	0.474	0.396	1
Endo	INHBB	0	6.9163927263577	0.951	0.286	0
Endo	IL33	0	6.93495967185598	0.953	0.292	0
Endo	SEMA3F	0	9.06891922117095	0.857	0.256	0
Endo	SOX17	0	8.54553475760659	0.874	0.274	0
Endo	PCDH17	0	7.64147283230844	0.907	0.32	0
Endo	DIPK2B	0	8.23337469771331	0.908	0.343	0
Endo	GALNT15	0	7.97978043428741	0.852	0.288	0
Endo	MMRN2	0	8.44479823522577	0.907	0.353	0
Endo	ACKR1	0	7.78421418209578	0.971	0.431	0
Endo	VWF	0	9.34352541571279	0.984	0.451	0
Endo	GPM6A	0	6.84860597991575	0.849	0.32	0
Endo	TFF3	0	6.48580377854998	0.881	0.358	0
Endo	IL13RA2	0	8.8511101632461	0.757	0.235	0
Endo	RAMP2	0	8.6715792571556	0.94	0.421	0
Endo	RSPO3	0	7.91951028969925	0.942	0.438	0
Endo	PLVAP	0	8.78431786417219	0.97	0.467	0
Endo	CLEC14A	0	8.59254175695294	0.861	0.363	0
Endo	GDF6	0	6.61690486544631	0.812	0.315	0
Endo	CD34	0	8.06865156666698	0.91	0.418	0
Endo	ECSCR	0	8.25528175001733	0.876	0.402	0
Endo	ENPP2	0	7.24998739723859	0.934	0.464	0
Endo	SOX18	0	8.69041228657772	0.859	0.391	0
Endo	ADGRL4	0	8.04532846857311	0.818	0.361	0
Endo	EGFL7	0	6.53068127373917	0.935	0.479	0
Endo	DLL4	0	8.11491615793242	0.843	0.388	0
Endo	HSPG2	0	8.02151333438463	0.931	0.477	0
Endo	CYYR1	0	7.79573648862646	0.919	0.465	0
Endo	PTPRB	0	8.1209969645477	0.878	0.425	0
Endo	LCN6	0	7.29475426307494	0.673	0.23	0
Endo	FCN2	0	9.03346947678553	0.763	0.321	0
Endo	TLL1	0	6.41498690901939	0.844	0.407	0
Endo	FLT1	0	7.83652345270858	0.876	0.441	0
Endo	CAVIN2	0	6.74903381612036	0.876	0.445	0
Endo	RAMP3	0	8.72689589714939	0.919	0.49	0
Endo	TMEM88	0	7.38281521569321	0.768	0.346	0
Endo	CA4	0	6.50446878321926	0.806	0.387	0
Endo	CLDN5	0	8.72921321556066	0.831	0.413	0
Endo	EXOC3L2	0	8.09123144670735	0.661	0.245	0
Endo	DGKI	0	7.23054827018373	0.76	0.358	0
Endo	LINC01235	0	6.74715746474289	0.696	0.297	0
Endo	CCL14	0	7.81308387667508	0.873	0.479	0
Endo	MEDAG	0	6.26819722393932	0.79	0.399	0
Endo	ESAM	0	6.27881182361359	0.885	0.495	0
Endo	PDE2A	0	7.28421121062884	0.639	0.249	0
Endo	TSPAN7	0	7.68142724576641	0.844	0.455	0
Endo	ERG	0	7.61564518712964	0.757	0.37	0
Endo	MYCT1	0	7.99915016829122	0.642	0.257	0
Endo	TEK	0	8.29754342366285	0.678	0.295	0
Endo	ITGA8	0	7.68367950803779	0.746	0.363	0
Endo	THSD7A	0	6.70820979918956	0.937	0.56	0
Endo	PALMD	0	8.3498966018941	0.901	0.527	0
Endo	CDH5	0	8.18445126834257	0.783	0.414	0
Endo	SLCO2A1	0	8.69616909271406	0.871	0.503	0
Endo	KCNN3	0	6.93609080451598	0.687	0.326	0
Endo	SLC9A3R2	0	7.08107988063297	0.814	0.478	0
Endo	CALCRL	0	6.50854159721092	0.831	0.495	0
Endo	CRHBP	0	8.45831729341185	0.64	0.307	0
Endo	HECW2	0	6.44781312739745	0.855	0.526	0
Endo	APLNR	0	8.08935155921573	0.617	0.291	0
Endo	FAM167B	0	7.8190856467349	0.823	0.498	0
Endo	LDB2	0	6.27243663898411	0.883	0.558	0
Endo	ESM1	0	7.45886968956147	0.74	0.416	0
Endo	ACVRL1	0	6.48741751950074	0.754	0.434	0
Endo	PODXL	0	7.54997830268577	0.862	0.542	0
Endo	DOCK6	0	6.3492345711607	0.796	0.478	0
Endo	DCHS1	0	6.98759983085727	0.819	0.512	0
Endo	GJA5	0	7.32790015028162	0.579	0.283	0
Endo	ARHGEF15	0	7.76281694218194	0.555	0.266	0
Endo	BTNL9	0	6.79426493770857	0.854	0.568	0
Endo	KDR	0	7.40643736579148	0.741	0.465	0
Endo	CLEC3B	0	7.04525305998922	0.645	0.37	0
Endo	HYAL2	0	6.66741625061672	0.87	0.601	0
Endo	ROBO4	0	7.68327649175968	0.733	0.468	0
Endo	VEGFC	0	7.05078958782883	0.799	0.559	0
Endo	BMX	0	7.74091827285911	0.849	0.624	0
Endo	SHROOM4	0	7.11777268715073	0.683	0.473	0
Endo	INMT	0	6.67678176999488	0.625	0.416	0
Endo	RASIP1	0	7.31312330907285	0.729	0.525	0
Endo	SELP	0	6.50544244331554	0.645	0.442	0
Endo	EFNB2	0	7.62380130142717	0.665	0.463	0
Endo	FAM107A	0	7.00505466670061	0.631	0.45	0
Endo	PCDH12	0	6.42583043108043	0.712	0.544	0
Endo	SOX7	0	7.01093502848104	0.565	0.401	0
Endo	FLT4	0	6.33715583194419	0.676	0.525	0
Endo	FCN3	0	8.07712722058322	0.581	0.431	0
Endo	TMEM150C	0	6.40503758827233	0.607	0.462	0
Endo	EPHB4	0	6.28713594413106	0.65	0.507	0
Endo	TIE1	0	6.77061739284397	0.693	0.557	0
Endo	BMP4	0	6.28457053759866	0.668	0.548	0
Endo	SEMA3G	0	7.41280687459366	0.634	0.587	0
Endo	H19	2.07794555670445e-294	6.85655182368225	0.556	0.35	6.23383667011336e-291
Endo	HSPA12B	1.7211545055493e-262	8.26080595042757	0.52	0.369	5.16346351664791e-259
Endo	CASKIN2	1.6150642501594e-150	6.29206433956211	0.546	0.483	4.84519275047819e-147
Endo	CHRM3	2.41375255969596e-109	7.70376782412406	0.453	0.228	7.24125767908788e-106
Endo	GPIHBP1	3.65914358866157e-85	8.02213661359182	0.498	0.644	1.09774307659847e-81
Endo	BCL6B	1.65880990110913e-53	6.66167732619211	0.462	0.41	4.97642970332739e-50
Endo	LY6H	9.38866377004781e-52	7.04348579976615	0.313	0.514	2.81659913101434e-48
Endo	APOD	7.97553985539522e-44	6.29814852665626	0.319	0.399	2.39266195661857e-40
Endo	F2RL3	4.55821339837712e-18	6.96778743181491	0.434	0.353	1.36746401951314e-14
Endo	PCAT19	5.94687038324756e-08	6.88485322482379	0.371	0.316	0.000178406111497427
Mast	CPA3	4.48290698920313e-211	11.2182416993737	0.968	0.422	1.34487209676094e-207
Mast	RHEX	4.09778136057127e-195	6.63111735787037	0.978	0.616	1.22933440817138e-191
Mast	KIT	2.57807057031756e-194	9.09857310927921	0.976	0.74	7.73421171095267e-191
Mast	SIGLEC6	1.92552346417773e-188	8.42690460475658	0.959	0.681	5.77657039253319e-185
Mast	TPSAB1	4.10211905949901e-185	10.5919707833999	0.941	0.467	1.2306357178497e-181
Mast	HDC	4.60675456046321e-173	9.85702443913305	0.927	0.537	1.38202636813896e-169
Mast	SLC18A2	5.07254365587717e-171	9.46458005060867	0.93	0.475	1.52176309676315e-167
Mast	P2RX1	1.61927748115042e-166	5.67653327639203	0.935	0.534	4.85783244345127e-163
Mast	CTTNBP2	1.60365923798505e-165	4.50973172203028	0.973	0.68	4.81097771395516e-162
Mast	GATA2	1.52736644136466e-163	6.25785139110179	0.919	0.502	4.58209932409397e-160
Mast	MAOB	1.46737279093978e-157	5.32094103894037	0.916	0.502	4.40211837281935e-154
Mast	TPSB2	9.63715329750071e-151	10.0075308353604	0.881	0.442	2.89114598925021e-147
Mast	SMIM6	7.68592054188583e-149	3.05464116557619	0.908	0.513	2.30577616256575e-145
Mast	CALB2	1.13973108669037e-147	8.60011475749673	0.886	0.672	3.4191932600711e-144
Mast	PDE3A	3.12522714853423e-138	4.12589337096095	0.886	0.584	9.37568144560269e-135
Mast	PTGS1	7.83105824967994e-135	4.23827018752886	0.927	0.61	2.34931747490398e-131
Mast	RGS13	6.30000441420801e-127	7.79588600522531	0.816	0.333	1.8900013242624e-123
Mast	TPSD1	1.34440893440686e-126	9.99023081116916	0.846	0.476	4.03322680322057e-123
Mast	NTM	2.47233563209279e-126	5.14894944692591	0.838	0.393	7.41700689627837e-123
Mast	ZBTB32	1.04994934069217e-124	3.74065100285983	0.83	0.404	3.1498480220765e-121
Mast	ADAM12	2.76660670016488e-124	3.87634931433216	0.922	0.65	8.29982010049465e-121
Mast	HS3ST1	2.15765971582811e-120	3.44083282514169	0.886	0.527	6.47297914748433e-117
Mast	HPGD	2.01711405882009e-112	3.41091869127403	0.919	0.75	6.05134217646026e-109
Mast	CSF2	4.65153989362368e-110	3.12611755057889	0.854	0.524	1.3954619680871e-106
Mast	CD22	2.19125311528838e-109	3.67298056307103	0.857	0.448	6.57375934586513e-106
Mast	TMEM150C	3.26489105325358e-109	2.96187373091896	0.841	0.469	9.79467315976074e-106
Mast	LTC4S	4.11466688206454e-106	3.42375149754618	0.943	0.781	1.23440006461936e-102
Mast	CTSG	3.30670248675392e-105	7.62869395107667	0.811	0.517	9.92010746026177e-102
Mast	ENPP3	2.72521820288465e-103	2.61214361376559	0.87	0.539	8.17565460865394e-100
Mast	SLC38A11	4.23022798559389e-100	2.56856656027996	0.83	0.454	1.26906839567817e-96
Mast	LIF	5.85361657381339e-100	4.52236002686357	0.816	0.455	1.75608497214402e-96
Mast	MCTP1	6.0908385069198e-98	3.53699218145578	0.889	0.569	1.82725155207594e-94
Mast	ARHGAP6	2.0441824815911e-97	2.92358352987179	0.895	0.688	6.1325474447733e-94
Mast	IL1RL1	6.73124747587661e-97	6.66683348055452	0.803	0.624	2.01937424276298e-93
Mast	PCDH9	8.49825584974819e-97	2.71611970305739	0.832	0.488	2.54947675492446e-93
Mast	MAGI2-AS3	5.57878422642409e-96	2.6484919895159	0.816	0.499	1.67363526792723e-92
Mast	LPCAT2	1.55134569998249e-95	2.7534488776331	0.903	0.57	4.65403709994746e-92
Mast	MAP1A	2.79952307605693e-95	3.68011959481139	0.83	0.56	8.3985692281708e-92
Mast	F2RL3	8.8614945406717e-95	3.13742796801448	0.784	0.357	2.65844836220151e-91
Mast	AL157895.1	7.14615108476395e-94	11.3629505395971	0.762	0.44	2.14384532542918e-90
Mast	CD276	1.03742988027449e-92	2.54920153274604	0.862	0.541	3.11228964082347e-89
Mast	BTK	4.35981555874328e-92	2.82955451847644	0.889	0.69	1.30794466762298e-88
Mast	HACD1	5.43742673873035e-90	2.55274510711456	0.805	0.464	1.63122802161911e-86
Mast	MTRNR2L8	5.7407783411637e-87	3.00205634578549	1	0.998	1.72223350234911e-83
Mast	VAT1	7.13189537844606e-87	2.59402199725576	0.932	0.731	2.13956861353382e-83
Mast	TMEM233	8.17748648694162e-84	3.76634914035943	0.776	0.585	2.45324594608249e-80
Mast	DHRS9	4.53367820015571e-78	4.69059137139284	0.773	0.603	1.36010346004671e-74
Mast	STAP1	4.53547537666124e-71	3.41811647622465	0.781	0.548	1.36064261299837e-67
Mast	SAMSN1	2.53103327507349e-69	2.86043339614589	0.862	0.648	7.59309982522047e-66
Mast	HPGDS	7.2871547664433e-69	6.84458249096621	0.765	0.569	2.18614642993299e-65
Mast	HEY1	1.22762027203332e-68	2.93535936797016	0.759	0.477	3.68286081609995e-65
Mast	HIST1H2AI	1.93465825133984e-66	2.6259753287145	0.905	0.782	5.80397475401952e-63
Mast	FERMT2	1.6229126681632e-65	2.47929971268541	0.776	0.509	4.86873800448961e-62
Mast	KRT1	2.3644708741935e-65	3.87146737559148	0.727	0.538	7.09341262258051e-62
Mast	STXBP6	2.92514923914915e-64	3.05578428054184	0.757	0.561	8.77544771744745e-61
Mast	PTGER3	1.15419618676832e-59	2.69798163204845	0.732	0.481	3.46258856030497e-56
Mast	CRLF2	4.48759779441395e-58	5.38296775324642	0.719	0.481	1.34627933832418e-54
Mast	CXCR5	2.4365400058411e-44	3.08527239740699	0.668	0.274	7.30962001752331e-41
Mast	MS4A2	7.91564120624233e-37	10.0396235447399	0.605	0.325	2.3746923618727e-33
Mast	CREB3L1	1.30022661032617e-36	2.51914982124239	0.622	0.401	3.90067983097852e-33
Mast	FOSB	3.19829332500918e-30	2.62882742436271	0.83	0.824	9.59487997502753e-27
Mast	KIF18B	7.29204164823918e-29	3.72655442836727	0.8	0.545	2.18761249447175e-25
Mast	NPW	2.09979197237458e-28	3.36973746484892	0.746	0.62	6.29937591712375e-25
Mast	SLC7A11	2.02344056400855e-26	3.6907899988795	0.63	0.477	6.07032169202564e-23
Mast	EGR3	1.21073568337829e-24	2.58413631615516	0.562	0.319	3.63220705013486e-21
Mast	SGCD	4.1484682876132e-24	3.24128634418358	0.635	0.346	1.24454048628396e-20
Mast	EMP1	9.3051633874775e-23	2.6792231314169	0.63	0.425	2.79154901624325e-19
Mast	KCNN3	7.58118645208465e-22	2.62806860284927	0.532	0.347	2.2743559356254e-18
Mast	HBA2	8.27583332919195e-22	3.69806861199919	0.622	0.391	2.48274999875758e-18
Mast	KNL1	2.83557790964007e-20	2.43806891509765	0.308	0.592	8.50673372892021e-17
Mast	NEIL3	2.05570814641733e-19	2.85546003142539	0.514	0.392	6.167124439252e-16
Mast	COL13A1	4.41543239356929e-18	2.84426517191267	0.565	0.339	1.32462971807079e-14
Mast	EREG	8.80387554321828e-18	2.63035562335348	0.614	0.492	2.64116266296548e-14
Mast	MAGI1	1.21158675964495e-17	4.12671878958314	0.578	0.413	3.63476027893486e-14
Mast	ADAMTSL1	1.4603418179596e-17	3.15866810361471	0.441	0.275	4.38102545387881e-14
Mast	CPXM2	5.2998237450298e-17	2.56861789830557	0.63	0.39	1.58994712350894e-13
Mast	AC104024.1	5.43294207112467e-17	2.60581504074036	0.5	0.237	1.6298826213374e-13
Mast	CAVIN2	1.42128665650296e-15	2.49527894744596	0.603	0.47	4.26385996950887e-12
Mast	ACKR1	1.56573165683512e-15	2.67489324988668	0.6	0.463	4.69719497050535e-12
Mast	TNXB	1.60781404911533e-15	2.88986058318731	0.543	0.405	4.82344214734599e-12
Mast	TRH	1.03293600250898e-14	2.64484836473197	0.565	0.479	3.09880800752694e-11
Mast	TNFSF18	1.53554619788669e-13	2.60670946387401	0.246	0.428	4.60663859366008e-10
Mast	NR4A3	3.35535360682447e-13	2.78674199501104	0.646	0.533	1.00660608204734e-09
Mast	MYO10	7.72780522846473e-13	2.57938458873922	0.624	0.491	2.31834156853942e-09
Mast	LAMC3	1.2434289368423e-11	2.88454685924941	0.697	0.574	3.73028681052689e-08
Mast	HBB	5.83581942705356e-11	3.75644166482962	0.586	0.462	1.75074582811607e-07
Mast	NOX4	4.85328090369537e-10	2.6770821299886	0.546	0.399	1.45598427110861e-06
Mast	IGLV6-57	1.52610892422768e-08	2.46104163559611	0.468	0.363	4.57832677268303e-05
Mast	MLPH	9.88599272339594e-08	5.92619247860438	0.519	0.533	0.000296579781701878
Mast	DTL	7.76743845680081e-07	2.47143205165235	0.581	0.557	0.00233023153704024
Mast	LINC01235	4.92176250355799e-06	2.98539051076688	0.386	0.32	0.014765287510674
Mast	SLAMF9	6.07035415822542e-06	2.43010787486947	0.454	0.408	0.0182110624746763
Mast	ANLN	1.1723749225049e-05	2.55038440980087	0.592	0.503	0.035171247675147
Mast	SRPX	2.87657885296477e-05	2.97567896861975	0.573	0.63	0.0862973655889431
Mast	KCNE3	9.98236180480196e-05	3.07964022448488	0.592	0.616	0.299470854144059
Mast	KCNK17	0.00015578590474481	3.27868960742723	0.519	0.566	0.467357714234429
Mast	PVALB	0.0011708150390158	2.84265504358427	0.4	0.361	1
Mast	FILIP1	0.00183846034786423	2.72528249007791	0.276	0.356	1
Mast	LCN2	0.0058251233364167	2.93196465781515	0.189	0.326	1
Mast	ESCO2	0.00812853190600252	3.05738359789915	0.378	0.396	1
Mono	ASGR2	0	4.70580336481051	0.895	0.306	0
Mono	UPK3A	0	5.34067972782181	0.85	0.278	0
Mono	LYPD2	0	8.30308693885526	0.857	0.32	0
Mono	FCN1	0	6.80335630285054	0.988	0.459	0
Mono	APOBEC3A	0	6.40831122262962	0.826	0.344	0
Mono	S100A9	0	5.84091837530565	0.965	0.488	0
Mono	S100A8	0	6.11738716607452	0.956	0.486	0
Mono	C5AR1	0	3.97241063819181	0.972	0.519	0
Mono	FPR2	0	6.52805710599533	0.891	0.444	0
Mono	LILRA5	0	6.95519283482343	0.826	0.388	0
Mono	S100A12	0	8.02808622949102	0.809	0.376	0
Mono	VCAN	0	5.14202019260744	0.906	0.474	0
Mono	FPR1	0	3.55127715611432	0.974	0.547	0
Mono	LRRK2	0	3.18614112794123	0.882	0.458	0
Mono	CD300E	0	5.68387649376155	0.788	0.365	0
Mono	AC104809.2	0	7.68149280459712	0.798	0.38	0
Mono	SMIM25	0	5.26127494424402	0.978	0.56	0
Mono	C5AR2	0	4.23362653200703	0.83	0.413	0
Mono	ASGR1	0	4.66603508068242	0.916	0.506	0
Mono	PRAM1	0	3.84186234936354	0.838	0.455	0
Mono	VNN1	0	4.3631442479857	0.839	0.475	0
Mono	LILRA2	0	3.88137858119428	0.918	0.554	0
Mono	MNDA	0	3.37844264789124	0.909	0.547	0
Mono	FFAR2	0	6.52630836890839	0.675	0.32	0
Mono	KYNU	0	3.20056962175374	0.825	0.47	0
Mono	CSTA	0	3.82775387834418	0.904	0.553	0
Mono	SLC7A7	0	3.02816002016118	0.943	0.597	0
Mono	BCL2A1	0	3.69539821088497	0.926	0.583	0
Mono	THBS1	0	4.46892745396285	0.873	0.533	0
Mono	DNAAF1	0	3.43960844544123	0.775	0.438	0
Mono	ICAM4	0	4.40317017176348	0.839	0.503	0
Mono	NFE2	0	7.00423719448768	0.797	0.463	0
Mono	IL1A	0	4.12020688213903	0.636	0.308	0
Mono	AC084871.1	0	3.20194276919103	0.876	0.549	0
Mono	HP	0	3.14825539872443	0.748	0.428	0
Mono	OSCAR	0	3.23148129676068	0.843	0.53	0
Mono	C19orf38	0	4.84589925823719	0.82	0.518	0
Mono	PPP1R17	0	8.05637780384442	0.669	0.371	0
Mono	LINC02345	0	4.83992771912276	0.913	0.615	0
Mono	SLC11A1	0	3.16635966754453	0.953	0.655	0
Mono	GCA	0	3.04778431047564	0.85	0.555	0
Mono	LST1	0	3.51194493291042	0.97	0.681	0
Mono	PADI4	0	4.24002217560323	0.611	0.333	0
Mono	MCEMP1	0	5.36458160662194	0.667	0.39	0
Mono	LILRA1	0	5.31930042828278	0.787	0.51	0
Mono	TREM1	0	3.51311000899051	0.826	0.549	0
Mono	PID1	0	3.22072241397611	0.84	0.567	0
Mono	SECTM1	0	3.86062530426234	0.86	0.588	0
Mono	NCF2	0	3.79230492682408	0.962	0.694	0
Mono	GPBAR1	0	4.59642121832152	0.712	0.449	0
Mono	IL1R2	0	3.28483154319402	0.859	0.599	0
Mono	CLEC4E	0	3.29386659403847	0.876	0.617	0
Mono	LILRB1	0	3.58436389585663	0.913	0.656	0
Mono	CFP	0	5.31044535569989	0.863	0.614	0
Mono	HCK	0	3.31043340982438	0.917	0.67	0
Mono	CSF3R	0	3.34705044493332	0.883	0.637	0
Mono	RETN	0	5.03744757583774	0.599	0.357	0
Mono	LILRB2	0	4.53593682187949	0.86	0.625	0
Mono	HRH2	0	3.77141657927409	0.95	0.72	0
Mono	PTGS2	0	3.02819603528844	0.586	0.361	0
Mono	ADGRE2	0	3.43580927384796	0.732	0.508	0
Mono	HAL	0	6.83519097755411	0.644	0.421	0
Mono	AC090559.1	0	3.63654628158509	0.695	0.472	0
Mono	SIRPB1	0	4.46865839296694	0.639	0.417	0
Mono	CEACAM4	0	3.27701733177134	0.72	0.502	0
Mono	AQP9	0	4.99892193805182	0.583	0.366	0
Mono	NLRP3	0	3.06741507572475	0.738	0.522	0
Mono	CDH23	0	4.39495783399863	0.735	0.521	0
Mono	DMXL2	0	3.06765399599309	0.658	0.445	0
Mono	CD300LF	0	3.35142074193332	0.729	0.519	0
Mono	IRAK3	0	3.04016367399056	0.803	0.594	0
Mono	PROK2	0	3.39795346882471	0.563	0.356	0
Mono	LRRC25	0	3.40168923733367	0.854	0.652	0
Mono	BST1	0	3.70616255735166	0.741	0.541	0
Mono	CLEC12A	0	3.06657447218673	0.798	0.604	0
Mono	FFAR3	0	3.96915036842574	0.563	0.372	0
Mono	LINC02207	0	3.20127417268866	0.81	0.636	0
Mono	FCAR	0	6.71912487904672	0.607	0.433	0
Mono	MPEG1	0	3.56090805299569	0.793	0.623	0
Mono	AC037198.2	0	4.66785027167359	0.711	0.55	0
Mono	LILRB3	0	3.67006250060434	0.827	0.67	0
Mono	AC005280.2	0	5.23668265681113	0.703	0.553	0
Mono	CCL7	0	3.16441766741609	0.587	0.44	0
Mono	MTMR11	0	3.30888399000375	0.72	0.574	0
Mono	KCNE1	0	3.78633063284605	0.608	0.533	0
Mono	NRG1	0	4.58351785326905	0.671	0.598	0
Mono	HK3	0	3.82577709279335	0.575	0.514	0
Mono	LINC00877	0	4.60421745632852	0.651	0.616	0
Mono	NRGN	1.40493377424941e-241	3.33914698509976	0.55	0.591	4.21480132274824e-238
Mono	AL034397.3	7.77559383258143e-209	3.73480368930473	0.56	0.491	2.33267814977443e-205
Mono	MIR3945HG	1.75027389885477e-179	3.89801141649321	0.517	0.501	5.25082169656431e-176
Mono	P2RX1	1.23711862974766e-172	3.7489398870366	0.511	0.538	3.71135588924299e-169
Mono	LINC02432	3.81157399943291e-148	4.71251196287314	0.484	0.434	1.14347219982987e-144
Mono	SERPINB2	4.50394163418983e-117	6.98680727165226	0.467	0.425	1.35118249025695e-113
Mono	AC011472.2	9.68368857027382e-110	5.59608364820597	0.482	0.393	2.90510657108215e-106
Mono	PTX3	7.09468152444152e-84	3.37469552807949	0.458	0.461	2.12840445733246e-80
Mono	ADGRE3	1.79321580474869e-78	5.9413175519043	0.462	0.498	5.37964741424606e-75
Mono	DNAH17	2.23165203643743e-65	3.64011146949319	0.38	0.219	6.69495610931228e-62
Mono	EREG	1.01980306525367e-50	4.02466912008859	0.475	0.494	3.05940919576102e-47
Mono	HCAR3	6.04946022017283e-41	3.06195528171611	0.347	0.364	1.81483806605185e-37
Mph	CD14	0	3.59422569064309	0.956	0.558	0
Mph	VSIG4	0	3.85727177472357	0.899	0.521	0
Mph	MSR1	0	4.47911407704067	0.895	0.525	0
Mph	FCGR1A	0	3.52460221230055	0.895	0.536	0
Mph	ALOX15B	0	4.12935	0.89	0.534	0
Mph	PLA2G7	0	4.30550207212901	0.793	0.446	0
Mph	SLCO2B1	0	5.01182595315332	0.927	0.588	0
Mph	CPM	0	3.39039769792815	0.933	0.597	0
Mph	C3	0	3.94976161200105	0.969	0.642	0
Mph	MARCKS	0	3.17344898179212	0.875	0.549	0
Mph	MS4A4A	0	3.83654926978023	0.923	0.601	0
Mph	ADORA3	0	4.37823141470507	0.811	0.493	0
Mph	PLTP	0	4.72531527736759	0.938	0.632	0
Mph	MS4A6A	0	3.43239586184011	0.994	0.69	0
Mph	MS4A7	0	3.38736219453874	0.979	0.68	0
Mph	C1QB	0	5.31108193853248	0.995	0.702	0
Mph	AC008945.1	0	3.59307040644392	0.808	0.518	0
Mph	DAB2	0	3.18125058879811	0.977	0.69	0
Mph	CSF1R	0	3.26803953608464	0.962	0.676	0
Mph	MS4A4E	0	3.18118865771228	0.712	0.428	0
Mph	TREM2	0	5.31427966078192	0.981	0.699	0
Mph	PLD4	0	3.55983039865463	0.903	0.623	0
Mph	CEBPA	0	3.49324795223178	0.745	0.466	0
Mph	GPNMB	0	5.16075440990908	0.908	0.638	0
Mph	PKD2L1	0	4.92600778735135	0.611	0.343	0
Mph	MERTK	0	4.16573161134079	0.847	0.582	0
Mph	C1QA	0	5.20960670264594	0.996	0.734	0
Mph	C1QC	0	5.65773384297604	0.997	0.736	0
Mph	CHIT1	0	4.67836573555531	0.766	0.506	0
Mph	ST14	0	3.16141592469763	0.883	0.624	0
Mph	STAB1	0	3.69498256616884	0.92	0.663	0
Mph	PLAU	0	3.3571216865791	0.707	0.45	0
Mph	SERPINF1	0	3.54410308460465	0.964	0.708	0
Mph	LILRB4	0	3.86245638730795	0.948	0.695	0
Mph	FCGR2B	0	3.16831856782852	0.956	0.708	0
Mph	IL18	0	3.15279490067633	0.934	0.69	0
Mph	OLFML3	0	4.26050849191006	0.866	0.625	0
Mph	ANKRD22	0	3.68856283248477	0.741	0.506	0
Mph	SLAMF8	0	3.65166115441997	0.869	0.634	0
Mph	SDS	0	4.01230192017595	0.651	0.422	0
Mph	SLC1A3	0	3.83215720264205	0.924	0.696	0
Mph	SLC37A2	0	3.76677613517647	0.812	0.585	0
Mph	F13A1	0	3.7985323095541	0.859	0.638	0
Mph	FOLR2	0	4.82085599195916	0.644	0.425	0
Mph	RBP4	0	4.14295208967302	0.704	0.488	0
Mph	MMP2-AS1	0	3.30347392844325	0.729	0.513	0
Mph	IGSF21	0	5.21761574754861	0.669	0.458	0
Mph	ADAMDEC1	0	5.48228381001192	0.773	0.569	0
Mph	TFEC	0	3.21244783939283	0.728	0.527	0
Mph	P2RY6	0	3.35212749001953	0.7	0.5	0
Mph	LHFPL2	0	3.33316337057162	0.813	0.614	0
Mph	ADAP2	0	3.39678168173512	0.89	0.697	0
Mph	SELENOP	0	3.81625695916657	0.847	0.654	0
Mph	FPR3	0	3.77574789507526	0.73	0.541	0
Mph	LPL	0	3.22955457417115	0.876	0.689	0
Mph	APOC1	0	6.16901441031001	0.992	0.805	0
Mph	C2	0	3.35249978890057	0.742	0.557	0
Mph	AXL	0	3.16755040538682	0.827	0.646	0
Mph	CD209	0	6.43329468795055	0.544	0.366	0
Mph	CD68	0	3.13278957975612	0.999	0.822	0
Mph	GPR34	0	4.17484368364483	0.928	0.752	0
Mph	OLR1	0	3.71806061012058	0.821	0.646	0
Mph	LINC01094	0	4.18677458683722	0.782	0.609	0
Mph	APOE	0	6.46277882337797	0.998	0.826	0
Mph	CD163L1	0	5.17824673406992	0.653	0.494	0
Mph	GLDN	0	4.30004295387439	0.701	0.543	0
Mph	CXCL9	0	3.36271681200248	0.611	0.464	0
Mph	MRC1	0	3.72421372323773	0.751	0.606	0
Mph	SIGLEC1	0	4.21457261363048	0.739	0.594	0
Mph	HLA-DRA	0	3.40018109402326	1	0.857	0
Mph	APOC2	0	4.12454611482672	0.65	0.792	0
Mph	ME1	0	4.35381528849101	0.731	0.591	0
Mph	HLA-DPA1	0	3.26710761287791	1	0.867	0
Mph	PDPN	0	5.09905164670554	0.673	0.54	0
Mph	RNASE1	0	3.84339175118499	0.924	0.792	0
Mph	FCGR1B	0	3.6110887334744	0.699	0.572	0
Mph	IGF1	0	4.04437996135538	0.725	0.609	0
Mph	OTOA	0	4.46214971321272	0.601	0.498	0
Mph	TNFSF15	0	3.52359552755387	0.563	0.476	0
Mph	GAL3ST4	0	4.8353041612263	0.724	0.647	0
Mph	LNCAROD	0	4.50247336161655	0.708	0.783	0
Mph	MILR1	0	3.15127170460018	0.756	0.693	0
Mph	ITLN1	0	3.24608138285678	0.591	0.535	0
Mph	LILRB5	0	4.79537468174458	0.712	0.674	0
Mph	DNAJC5B	0	3.94167664041496	0.61	0.64	0
Mph	SIGLEC8	0	5.02726599406558	0.729	0.701	0
Mph	FFAR4	0	4.44286733068154	0.835	0.811	0
Mph	SDC3	0	3.18465389840692	0.737	0.715	0
Mph	LINC01736	0	3.88570066464154	0.788	0.769	0
Mph	TMIGD3	0	3.68048459740608	0.611	0.628	0
Mph	MT1H	4.73899872131585e-197	3.83797780791066	0.363	0.41	1.42169961639476e-193
Mph	AC114977.1	8.44579598566739e-165	3.19850738131955	0.336	0.466	2.53373879570022e-161
Mph	SLC7A8	8.61252877633948e-143	3.66542826524368	0.548	0.508	2.58375863290185e-139
Mph	CXCL10	4.13007656477241e-122	3.55652585727143	0.586	0.496	1.23902296943172e-118
Mph	PLA2G2D	8.04127241596786e-114	4.21515419367252	0.511	0.58	2.41238172479036e-110
Mph	CCL8	3.45246766096484e-96	4.00466605219997	0.386	0.394	1.03574029828945e-92
Mph	CXCL11	1.13387837067925e-60	3.21123472780807	0.506	0.366	3.40163511203774e-57
Mph	AC093895.1	1.53027422237844e-52	5.41955813354129	0.354	0.25	4.59082266713531e-49
Mph	HAMP	1.88229967262646e-05	4.30158118642173	0.415	0.354	0.0564689901787938
Mph	AGRP	0.00229231615596978	4.43724175435482	0.415	0.508	1
MyoCAF	FOXS1	0	7.35722859645365	0.905	0.256	0
MyoCAF	FMO3	0	7.18502508437397	0.867	0.278	0
MyoCAF	NOTCH3	0	7.93011050848656	0.89	0.306	0
MyoCAF	COX4I2	0	8.75393313404976	0.916	0.369	0
MyoCAF	PDLIM3	0	6.69813132159307	0.86	0.318	0
MyoCAF	SLIT3	0	6.81260297175758	0.91	0.391	0
MyoCAF	HIGD1B	0	9.22672173888347	0.884	0.372	0
MyoCAF	NGF	0	7.74525584662192	0.766	0.258	0
MyoCAF	PPP1R14A	0	6.36636883995885	0.946	0.446	0
MyoCAF	MOCS1	0	7.37784491598362	0.952	0.464	0
MyoCAF	FRZB	0	7.44072065005466	0.957	0.479	0
MyoCAF	CARMN	0	7.90774032256903	0.774	0.304	0
MyoCAF	PDGFRB	0	6.78625204273307	0.968	0.505	0
MyoCAF	LMOD1	0	7.57335464420004	0.812	0.353	0
MyoCAF	PLAC9	0	7.76899569046181	0.941	0.485	0
MyoCAF	EDNRA	0	7.54143580837497	0.819	0.371	0
MyoCAF	SOD3	0	6.53851655502887	0.986	0.542	0
MyoCAF	THY1	0	6.59785463029442	0.917	0.474	0
MyoCAF	PRR16	0	6.88418469074979	0.843	0.401	0
MyoCAF	WFDC1	0	6.35041632981653	0.924	0.483	0
MyoCAF	RGS5	0	9.63553038995152	0.994	0.557	0
MyoCAF	LHFPL6	0	6.54610683358404	0.981	0.554	0
MyoCAF	GJA4	0	7.55197417536854	0.878	0.455	0
MyoCAF	ATP1B2	0	7.90567131900626	0.831	0.41	0
MyoCAF	BGN	0	6.50047021045275	0.995	0.576	0
MyoCAF	CSPG4	0	7.30065461533576	0.86	0.444	0
MyoCAF	TBX2	0	7.43637554055934	0.851	0.436	0
MyoCAF	COL14A1	0	6.66832021857075	0.731	0.322	0
MyoCAF	FAM162B	0	7.45871448386628	0.83	0.432	0
MyoCAF	TPM2	0	7.35327308368515	0.99	0.598	0
MyoCAF	GUCY1A2	0	7.53020790661443	0.681	0.306	0
MyoCAF	SSTR2	0	7.86418471359492	0.819	0.447	0
MyoCAF	TCF21	0	7.36065912625134	0.729	0.362	0
MyoCAF	CD248	0	7.36084649968758	0.875	0.516	0
MyoCAF	FAM13C	0	7.0548151764403	0.746	0.387	0
MyoCAF	COLEC11	0	6.83086059845406	0.735	0.376	0
MyoCAF	AGTR1	0	7.80706619388366	0.695	0.345	0
MyoCAF	NEXN	0	6.08570293994726	0.804	0.457	0
MyoCAF	ANGPT1	0	7.41723087986053	0.781	0.437	0
MyoCAF	GJC1	0	7.68226788809027	0.709	0.367	0
MyoCAF	SLC7A2	0	6.29016748631607	0.837	0.495	0
MyoCAF	KCNJ8	0	7.89576768432193	0.812	0.475	0
MyoCAF	MYH11	0	7.35948015116833	0.868	0.532	0
MyoCAF	ACTA2	0	7.38912909765805	0.956	0.622	0
MyoCAF	COL5A2	0	5.89685384197524	0.757	0.427	0
MyoCAF	CCDC102B	0	5.96466230074035	0.819	0.499	0
MyoCAF	MYL9	0	6.35748702330096	0.985	0.67	0
MyoCAF	ID4	0	6.43442907726474	0.774	0.462	0
MyoCAF	LINC01197	0	6.10396756135624	0.797	0.5	0
MyoCAF	HSPB6	0	6.60248361990135	0.834	0.542	0
MyoCAF	HRC	0	8.48082303980702	0.685	0.394	0
MyoCAF	FHL5	0	7.23927456634931	0.782	0.493	0
MyoCAF	EFHD1	0	6.91134684844939	0.904	0.617	0
MyoCAF	CYGB	0	6.20478135714266	0.811	0.526	0
MyoCAF	C1QTNF1	0	5.96180316022293	0.851	0.57	0
MyoCAF	MUSTN1	0	8.26911109684013	0.787	0.524	0
MyoCAF	OR51E1	0	8.48984160976385	0.742	0.479	0
MyoCAF	NRIP2	0	7.44210331540282	0.847	0.591	0
MyoCAF	RERGL	0	8.31849214408594	0.699	0.444	0
MyoCAF	CASQ2	0	8.60137012238192	0.632	0.383	0
MyoCAF	SMOC2	0	7.62304560283888	0.912	0.669	0
MyoCAF	LDB3	0	7.26628847257935	0.723	0.483	0
MyoCAF	KLHL23	0	6.38141242685964	0.737	0.507	0
MyoCAF	TBX2-AS1	0	6.80044433662008	0.773	0.547	0
MyoCAF	TAGLN	0	6.81801416835338	0.917	0.713	0
MyoCAF	LZTS1	0	6.67987613244526	0.752	0.549	0
MyoCAF	HEYL	0	7.64346	0.718	0.548	0
MyoCAF	PRRX1	0	6.67192329806108	0.722	0.554	0
MyoCAF	S1PR3	0	6.48417465056022	0.725	0.592	0
MyoCAF	PLN	0	7.70824308986957	0.725	0.629	0
MyoCAF	PDE1A	0	6.09870049188226	0.743	0.666	0
MyoCAF	PRKG1	1.24889050172768e-304	6.31779572539184	0.698	0.462	3.74667150518304e-301
MyoCAF	ACTG2	4.33584205458552e-299	6.78167323940943	0.714	0.547	1.30075261637566e-295
MyoCAF	PARM1	1.48984821190393e-294	5.90811246243742	0.718	0.633	4.46954463571179e-291
MyoCAF	KCNE4	5.70460794118966e-281	6.87752610169893	0.686	0.421	1.7113823823569e-277
MyoCAF	PCDH18	5.44113118597182e-271	7.21548186179276	0.643	0.257	1.63233935579155e-267
MyoCAF	ASPN	1.7400937072421e-270	6.11822954082659	0.671	0.42	5.2202811217263e-267
MyoCAF	ECM2	2.79133564273504e-270	6.62878173953244	0.681	0.468	8.37400692820511e-267
MyoCAF	ANO1	9.91890588930233e-251	7.4575464990966	0.664	0.291	2.9756717667907e-247
MyoCAF	DAAM2	1.81610123536142e-237	6.84057894146408	0.677	0.26	5.44830370608426e-234
MyoCAF	SCGN	3.06296809975936e-229	6.01632967000904	0.649	0.434	9.18890429927807e-226
MyoCAF	ABCC9	4.44082246119434e-228	8.02485595014467	0.651	0.291	1.3322467383583e-224
MyoCAF	SVEP1	2.21161561338383e-221	5.99141554062503	0.598	0.204	6.6348468401515e-218
MyoCAF	NFASC	3.71435159278296e-202	6.0419712821629	0.648	0.325	1.11430547783489e-198
MyoCAF	CNN1	1.4115397176894e-196	7.75273446273419	0.633	0.289	4.23461915306819e-193
MyoCAF	DDR2	2.93312847663034e-196	6.25467829809701	0.647	0.479	8.79938542989103e-193
MyoCAF	PDE5A	3.31391977194192e-194	6.14246885917158	0.659	0.43	9.94175931582577e-191
MyoCAF	AC007406.3	2.30565754424869e-160	7.08842170725826	0.608	0.612	6.91697263274607e-157
MyoCAF	LINC00924	5.04695510694852e-156	5.91009010671204	0.619	0.443	1.51408653208456e-152
MyoCAF	CCL21	3.5215901705054e-150	5.98738041476278	0.621	0.44	1.05647705115162e-146
MyoCAF	ATP1A2	9.78209708581925e-150	7.78198784685313	0.607	0.37	2.93462912574577e-146
MyoCAF	COL5A3	1.16796979216293e-146	6.12716004569725	0.618	0.472	3.5039093764888e-143
MyoCAF	RASL12	1.90352304589111e-136	8.17117729251026	0.534	0.276	5.71056913767332e-133
MyoCAF	ACAN	1.58233729768585e-119	6.71987236016774	0.536	0.276	4.74701189305756e-116
MyoCAF	KCNAB1	3.03465255307518e-92	6.62152076056107	0.585	0.46	9.10395765922555e-89
MyoCAF	LRRC17	1.38489676589542e-74	6.3693982599876	0.536	0.344	4.15469029768625e-71
MyoCAF	ABCA8	1.92136935815942e-69	7.85110878007397	0.505	0.403	5.76410807447825e-66
MyoCAF	PAMR1	1.31450847526063e-53	7.62844675322451	0.464	0.465	3.94352542578188e-50
MyoCAF	KCNA5	1.8037625974598e-10	7.40679363843538	0.427	0.417	5.41128779237939e-07
MyoCAF	LAMC3	5.04590636820129e-08	6.37451618425893	0.354	0.579	0.000151377191046039
NK	TRDV3	0	3.30401885531151	0.879	0.328	0
NK	FAM30A	0	1.86673909912456	0.915	0.397	0
NK	KRT81	0	5.61704944317788	0.892	0.389	0
NK	GNLY	0	4.92008328780467	0.893	0.459	0
NK	SPTSSB	0	4.61971415703489	0.816	0.409	0
NK	BCO2	0	2.11601611599429	0.9	0.539	0
NK	S1PR5	0	4.28972106454867	0.797	0.438	0
NK	NGFR	0	1.56270300377227	0.802	0.449	0
NK	TRDC	0	5.24878718563262	0.889	0.556	0
NK	HIST1H3F	0	1.58196020162378	0.898	0.566	0
NK	KIR2DL4	0	4.9953672266382	0.957	0.639	0
NK	KIR2DL1	0	6.55693736908647	0.798	0.483	0
NK	ADGRG3	0	5.72665939645629	0.91	0.597	0
NK	XCL1	0	3.3144048574935	0.918	0.611	0
NK	CHI3L2	0	1.97613320676604	0.803	0.499	0
NK	KLRC2	0	4.33235424153948	0.899	0.601	0
NK	KIR3DL1	0	6.30416429691289	0.866	0.572	0
NK	GZMB	0	3.29864329372074	0.852	0.563	0
NK	KLRC3	0	4.13467701151032	0.858	0.571	0
NK	MATK	0	3.71962871840459	0.972	0.696	0
NK	AREG	0	2.46159	0.881	0.606	0
NK	FGFBP2	0	3.71232042775321	0.846	0.578	0
NK	PTGER2	0	2.33426909158118	0.802	0.539	0
NK	NKG7	0	2.32608390542859	0.986	0.733	0
NK	PIF1	0	1.68376915548619	0.704	0.454	0
NK	KRT86	0	4.06846707221169	0.838	0.589	0
NK	KLRF1	0	5.42471656252116	0.624	0.379	0
NK	SH2D1B	0	6.0211165582742	0.82	0.577	0
NK	GZMM	0	2.80296551164825	0.921	0.683	0
NK	TRGV9	0	3.47964029323305	0.899	0.663	0
NK	CD38	0	2.6269020087758	0.802	0.569	0
NK	CYTL1	0	2.24339646362687	0.872	0.639	0
NK	FCGR3B	0	1.60959524486785	0.716	0.483	0
NK	CLIC3	0	4.48601563123787	0.94	0.708	0
NK	KLRD1	0	3.86147720168468	0.916	0.686	0
NK	SLAMF7	0	2.31025804097924	0.836	0.606	0
NK	SLCO4C1	0	2.28529735244016	0.717	0.487	0
NK	TRGV7	0	2.62617584970368	0.814	0.594	0
NK	PTGDR	0	3.58558084840478	0.929	0.71	0
NK	XCL2	0	3.68352103669228	0.96	0.746	0
NK	CTSW	0	2.7431819591157	0.981	0.77	0
NK	CCL4	0	2.29823449987743	0.928	0.719	0
NK	NCAM1	0	4.22784584851321	0.693	0.486	0
NK	KIR2DL3	0	5.43542078777547	0.855	0.649	0
NK	CXXC5	0	2.04527191327916	0.813	0.615	0
NK	SLC9A3R1	0	1.57447378768479	0.948	0.757	0
NK	EPYC	0	2.25836354639735	0.906	0.718	0
NK	TLE1	0	2.35573457441901	0.898	0.711	0
NK	TNFRSF18	0	2.60441202638432	0.929	0.744	0
NK	ICAM2	0	1.76882032164366	0.756	0.574	0
NK	SPON2	0	3.25910034798715	0.863	0.685	0
NK	HOPX	0	3.32603171630954	0.897	0.723	0
NK	NCR3	0	3.36022430787483	0.908	0.737	0
NK	LINC00996	0	4.24040229520557	0.747	0.576	0
NK	CD7	0	2.82468318635507	0.979	0.811	0
NK	IFITM1	0	1.59845939145301	0.958	0.791	0
NK	CX3CR1	0	3.36051707214429	0.679	0.513	0
NK	KLRC4	0	1.93057220147405	0.928	0.765	0
NK	CCL3	0	2.51731252175731	0.886	0.726	0
NK	CLNK	0	2.62881550833888	0.88	0.721	0
NK	CCL5	0	1.64790033161092	0.974	0.817	0
NK	ZNF683	0	2.00462926716725	0.919	0.767	0
NK	DUSP2	0	1.56214383774209	0.978	0.826	0
NK	KIR3DL2	0	4.49254740448515	0.79	0.646	0
NK	TGFBR3	0	1.9190959005687	0.659	0.519	0
NK	PRF1	0	3.40011330897672	0.934	0.796	0
NK	TMIGD2	0	3.68612796807709	0.982	0.85	0
NK	CD247	0	2.61003559514273	0.901	0.776	0
NK	CST7	0	1.78415985938052	0.96	0.836	0
NK	IL2RB	0	2.83594479401219	0.832	0.71	0
NK	STAP1	0	2.03043	0.656	0.537	0
NK	SH2D2A	0	1.82078882679634	0.82	0.714	0
NK	KLRC1	0	4.84335687050561	0.702	0.609	0
NK	KLRB1	0	2.14833135549052	0.922	0.831	0
NK	TRDV2	0	1.80401325449511	0.827	0.737	0
NK	KLRK1	0	2.48283028892579	0.908	0.819	0
NK	PODN	0	1.76687447905152	0.743	0.658	0
NK	ADGRG1	0	2.05840645285282	0.836	0.758	0
NK	CD160	0	3.97208771882669	0.829	0.756	0
NK	FCRL6	0	2.9644220701459	0.63	0.564	0
NK	SIGLEC7	0	1.7185745512897	0.704	0.67	0
NK	TXK	0	2.76051157464579	0.672	0.703	0
NK	RAMP1	1.13193454804144e-298	2.94840478486166	0.628	0.611	3.39580364412431e-295
NK	PLAC8	3.03820939184877e-285	1.98145753250304	0.625	0.508	9.11462817554631e-282
NK	LINC00299	7.63180071131457e-220	3.6676544994314	0.641	0.733	2.28954021339437e-216
NK	FCRL3	1.12014478757973e-192	2.77948489099752	0.554	0.512	3.36043436273918e-189
NK	AKR1C3	2.92198904884477e-190	2.12454708946131	0.631	0.542	8.7659671465343e-187
NK	AK5	2.33386621730889e-177	3.82988728449342	0.51	0.392	7.00159865192667e-174
NK	S100B	8.99867689067132e-128	2.48190900503035	0.646	0.633	2.6996030672014e-124
NK	PRSS57	3.07855434764401e-107	5.37830857999921	0.49	0.451	9.23566304293203e-104
NK	PTGDS	2.52519708943133e-88	5.02951041831388	0.476	0.33	7.57559126829398e-85
NK	DTHD1	9.85181622723115e-74	1.89042213045455	0.515	0.538	2.95554486816935e-70
NK	LAIR2	6.99261990951488e-73	3.30237231969007	0.513	0.477	2.09778597285446e-69
NK	TRGC1	7.89484476954461e-36	3.85008166667786	0.444	0.421	2.36845343086338e-32
NK	HSH2D	8.69750880508468e-34	2.96445	0.514	0.564	2.6092526415254e-30
NK	TKTL1	3.42020012466005e-27	4.02997392121126	0.421	0.349	1.02606003739802e-23
NK	MYOM2	1.99489212212153e-20	2.13713132630158	0.417	0.497	5.98467636636458e-17
NK	C1orf21	2.25975066623377e-08	2.39042174761306	0.476	0.473	6.7792519987013e-05
NK	TM4SF19	5.59898257353561e-06	1.65295376070191	0.429	0.551	0.0167969477206068
NK	LINC02384	0.00730079591883268	2.67226440573392	0.461	0.501	1
NKT	TRAV34	0	2.19353192333814	0.961	0.442	0
NKT	TRGC2	0	3.4647954381825	0.875	0.41	0
NKT	TRDV3	0	3.1302	0.776	0.367	0
NKT	GNLY	0	1.92833444997905	0.842	0.489	0
NKT	FGFBP2	0	3.61123990632428	0.94	0.591	0
NKT	GZMB	0	2.20794041013096	0.919	0.578	0
NKT	CDC6	0	1.69797037609514	0.75	0.429	0
NKT	CTSG	0	2.61710894348126	0.82	0.505	0
NKT	ADAMTS6	0	1.15413621639103	0.891	0.61	0
NKT	TRBV24-1	0	2.48404824126055	0.897	0.617	0
NKT	NKG7	0	2.25448374467792	0.999	0.748	0
NKT	TRAV5	0	1.26470430127355	0.819	0.569	0
NKT	HIST1H2AB	0	1.40627720255198	0.833	0.585	0
NKT	TRBV9	0	2.1489083676842	0.828	0.583	0
NKT	MSC	0	1.04807288580262	0.839	0.614	0
NKT	GZMH	0	3.10986531920761	0.988	0.764	0
NKT	TRAV22	0	1.02362981871786	0.851	0.63	0
NKT	S1PR5	0	2.66009166088812	0.685	0.466	0
NKT	SPON2	0	2.44724570305452	0.912	0.694	0
NKT	PLEK	0	1.94154168283434	0.895	0.681	0
NKT	GZMM	0	2.15320950043413	0.907	0.698	0
NKT	TRBC2	0	1.44761991511277	0.965	0.756	0
NKT	ZNF683	0	1.92986130493153	0.979	0.774	0
NKT	TRGV3	0	2.90320949649605	0.918	0.715	0
NKT	TRAV27	0	1.82430754728639	0.783	0.582	0
NKT	TUBA4A	0	1.28152387512085	0.908	0.712	0
NKT	GZMA	0	1.21646442735985	0.964	0.776	0
NKT	CES1	0	2.96146824748114	0.702	0.518	0
NKT	F2R	0	1.20197099520545	0.8	0.617	0
NKT	KLRD1	0	2.07953076553528	0.884	0.702	0
NKT	TRAV8-2	0	1.80487943624581	0.905	0.725	0
NKT	CTSW	0	1.5231245979681	0.963	0.784	0
NKT	TRAV17	0	2.04947506089876	0.881	0.703	0
NKT	CCL5	0	1.40743831959365	0.999	0.825	0
NKT	PRF1	0	2.0143498723496	0.973	0.803	0
NKT	TRAV35	0	2.16430234489162	0.815	0.646	0
NKT	CD3D	0	1.53900398066768	0.98	0.811	0
NKT	IFITM1	0	1.02219517095174	0.967	0.802	0
NKT	ARHGAP11A	0	1.30576463663639	0.772	0.608	0
NKT	TRGV9	0	2.31824577573122	0.833	0.68	0
NKT	CD247	0	1.3334828446689	0.933	0.782	0
NKT	CD8A	0	1.4135827336438	0.971	0.822	0
NKT	KLRC3	0	1.3054205689162	0.743	0.594	0
NKT	CST7	0	1.56352724033826	0.988	0.843	0
NKT	CD8B	0	1.63508371697127	0.986	0.842	0
NKT	FXYD7	0	1.11115242100109	0.773	0.63	0
NKT	CD3G	0	1.91617650275043	0.94	0.804	0
NKT	PTGDR	0	1.59775301097465	0.86	0.727	0
NKT	SH2D2A	0	1.09369110942254	0.849	0.72	0
NKT	KLRC4	0	1.43469794214696	0.898	0.777	0
NKT	KIR2DL3	0	1.27634286551417	0.785	0.665	0
NKT	DUSP2	0	1.01247324728776	0.956	0.837	0
NKT	CD52	0	1.24501667943277	0.982	0.87	0
NKT	TRDV1	0	2.13366419043725	0.748	0.64	0
NKT	NSG1	0	2.95556580795378	0.705	0.603	0
NKT	IFNG	0	1.33967128311287	0.738	0.639	0
NKT	LY9	0	1.31080976048323	0.788	0.695	0
NKT	TRBV2	0	1.1630529413729	0.683	0.591	0
NKT	HOPX	0	1.19156293388675	0.826	0.737	0
NKT	ADGRG1	0	1.82170122293678	0.825	0.763	0
NKT	LIME1	0	1.20311374841994	0.855	0.806	0
NKT	KLRK1	0	1.17162549411659	0.874	0.826	0
NKT	PODN	0	1.73953101293391	0.711	0.664	0
NKT	TRGV2	0	3.78404480185793	0.658	0.626	0
NKT	TRDV2	0	3.23656168652807	0.766	0.745	0
NKT	TRAV16	6.64716011532466e-295	1.08252511340696	0.76	0.611	1.9941480345974e-291
NKT	CX3CR1	1.08649622482192e-294	2.07922981534771	0.67	0.523	3.25948867446577e-291
NKT	PIM1	1.52183085842158e-246	1.02165168787247	0.813	0.667	4.56549257526474e-243
NKT	TRAV12-1	5.46605428384592e-229	1.94843517405021	0.669	0.635	1.63981628515378e-225
NKT	KIR3DL2	4.04214111468998e-202	1.72734972399388	0.653	0.661	1.21264233440699e-198
NKT	ZNF80	2.56741326116592e-201	1.60949794641739	0.574	0.477	7.70223978349777e-198
NKT	TRAV21	3.39973952650176e-199	2.49586217304689	0.653	0.656	1.01992185795053e-195
NKT	KLRC2	5.23813494514448e-184	1.33025076826258	0.674	0.629	1.57144048354335e-180
NKT	FCRL6	7.23520175914058e-149	2.33783596751451	0.592	0.57	2.17056052774217e-145
NKT	TRAV12-2	2.41778391024168e-147	2.22991060850128	0.647	0.663	7.25335173072505e-144
NKT	SYTL2	4.8928777170646e-147	1.22283275027486	0.715	0.666	1.46786331511938e-143
NKT	CD5	1.04141499259349e-135	1.11274864400963	0.694	0.715	3.12424497778046e-132
NKT	SLAMF7	2.2569818790267e-124	1.06876285003578	0.667	0.628	6.7709456370801e-121
NKT	TRGV4	2.29004326995361e-113	3.95278666758109	0.557	0.551	6.87012980986084e-110
NKT	CHI3L2	7.30902636066602e-102	1.13023474071491	0.599	0.527	2.19270790819981e-98
NKT	TM4SF19	2.35656675511234e-96	3.76396712074798	0.531	0.539	7.06970026533702e-93
NKT	PTGER2	2.63340918750968e-96	1.61637295823152	0.626	0.563	7.90022756252904e-93
NKT	TGFBR3	6.33832754919495e-94	1.7551019705797	0.587	0.531	1.90149826475849e-90
NKT	TRGV5	6.87105566899039e-91	2.35896141465563	0.323	0.484	2.06131670069712e-87
NKT	CMKLR1	4.53811366064359e-71	1.05023890175209	0.611	0.593	1.36143409819308e-67
NKT	LAIR2	1.14947904863897e-61	1.53854983357529	0.53	0.479	3.44843714591692e-58
NKT	LINC02384	2.82039104528722e-59	1.51830563442171	0.354	0.503	8.46117313586165e-56
NKT	TRBV30	9.18018228849127e-59	2.03456024735201	0.384	0.635	2.75405468654738e-55
NKT	CDC25B	4.67532030431856e-58	1.54036247605346	0.629	0.638	1.40259609129557e-54
NKT	TRBV28	1.41447365414441e-57	1.33963671260742	0.618	0.734	4.24342096243323e-54
NKT	KLRG1	8.26835507815376e-57	1.90909027069927	0.559	0.535	2.48050652344613e-53
NKT	FCRL3	4.22975093100112e-25	1.14865369318803	0.496	0.517	1.26892527930034e-21
NKT	TRGV10	3.94385748213667e-23	1.58259407512398	0.555	0.651	1.183157244641e-19
NKT	TRGV8	5.03567435655723e-18	2.45038522321435	0.403	0.569	1.51070230696717e-14
NKT	TRAV20	7.67172558925149e-17	1.47987132456665	0.459	0.452	2.30151767677545e-13
NKT	TRGC1	7.2509066461943e-14	1.19010000389582	0.341	0.427	2.17527199385829e-10
NKT	TKTL1	7.01460605757677e-12	2.52725121420186	0.405	0.355	2.10438181727303e-08
NKT	TRAV29DV5	1.75813969583903e-09	1.76334868178143	0.506	0.758	5.2744190875171e-06
NKT	PLAC8	0.000200965785142396	1.04748812521622	0.51	0.52	0.602897355427187
NKT	PROK2	0.00493188717044464	2.68466398801281	0.383	0.377	1
Plasma	IGKV1-8	0	9.09509039013909	0.939	0.356	0
Plasma	POU2AF1	0	6.59721694855386	0.997	0.424	0
Plasma	IGHG2	0	12.2749875717013	0.986	0.441	0
Plasma	IGKC	0	11.4566234879204	0.997	0.454	0
Plasma	AL133467.1	0	6.0312428467048	0.963	0.441	0
Plasma	IGHV2-5	0	11.1636254241975	0.942	0.423	0
Plasma	IGHG4	0	9.94150907845516	0.947	0.444	0
Plasma	FAM30A	0	5.86007801535655	0.949	0.447	0
Plasma	CPNE5	0	5.32939339378766	0.981	0.501	0
Plasma	FCRL5	0	6.82853986534344	0.94	0.465	0
Plasma	SDC1	0	4.12654626979662	0.978	0.526	0
Plasma	IGKV1-6	0	11.8064248742751	0.971	0.549	0
Plasma	FCRLA	0	3.92009986714543	0.985	0.572	0
Plasma	DERL3	0	8.24809927221786	0.995	0.614	0
Plasma	MZB1	0	8.12908626256752	0.997	0.63	0
Plasma	IGKV1-5	0	13.7807599049377	0.976	0.669	0
Plasma	TXNDC5	0	4.73578327710169	0.973	0.699	0
Plasma	SSR4	0	3.37919753479976	1	0.915	0
Plasma	IGHV3-7	4.57075586411012e-308	11.8091195714507	0.94	0.413	1.37122675923304e-304
Plasma	XBP1	7.916446023151e-308	3.54994213870132	0.99	0.705	2.3749338069453e-304
Plasma	TNFRSF13C	3.9486878004789e-305	3.71778562015641	0.951	0.427	1.18460634014367e-301
Plasma	FKBP11	2.81529262076405e-303	3.31633673349067	0.991	0.718	8.44587786229214e-300
Plasma	SPAG4	6.87781026870217e-302	4.06899911630969	0.971	0.648	2.06334308061065e-298
Plasma	LINC02362	5.42116428232677e-293	5.81341505736594	0.935	0.524	1.62634928469803e-289
Plasma	IGKV3-15	1.81016635098376e-291	11.516360575383	0.927	0.501	5.43049905295129e-288
Plasma	IGKV3-11	3.78982997966048e-290	10.8626889092109	0.93	0.624	1.13694899389814e-286
Plasma	IGHV3-64	2.38219257836013e-287	10.5262763078033	0.901	0.646	7.1465777350804e-284
Plasma	CD79A	5.06792703846363e-286	4.40861006094225	0.944	0.511	1.52037811153909e-282
Plasma	IGHV1-18	6.6832337064783e-277	11.3147813438892	0.912	0.303	2.00497011194349e-273
Plasma	IGKV3D-15	1.10847118159954e-273	11.1448772969161	0.905	0.548	3.32541354479863e-270
Plasma	GNG7	2.19328579145375e-272	3.66261593630149	0.946	0.526	6.57985737436124e-269
Plasma	IGHA1	6.30364323872279e-267	9.51615739170354	0.925	0.478	1.89109297161684e-263
Plasma	SHD	1.70234893477009e-264	4.92084462351518	0.9	0.613	5.10704680431028e-261
Plasma	IGKV2-30	3.73430290294347e-264	11.2285215978757	0.901	0.406	1.12029087088304e-260
Plasma	IGHG3	6.39429140459245e-254	10.3875947064968	0.889	0.334	1.91828742137774e-250
Plasma	IGKV1-17	2.23867323438885e-244	12.9693762405385	0.881	0.481	6.71601970316656e-241
Plasma	TENT5C	1.5187718078089e-243	3.34040260652576	0.942	0.485	4.55631542342669e-240
Plasma	IGKV4-1	1.28626328522573e-238	12.3269111990735	0.886	0.516	3.85878985567719e-235
Plasma	IGHV6-1	1.19366454071214e-234	9.37588568682626	0.854	0.354	3.58099362213642e-231
Plasma	TNFRSF17	9.84241901666678e-233	8.06428199130172	0.861	0.335	2.95272570500003e-229
Plasma	JCHAIN	1.46400573558819e-226	8.69907113986859	0.867	0.457	4.39201720676458e-223
Plasma	FAM92B	4.8257760064175e-215	8.07063421727644	0.832	0.197	1.44773280192525e-211
Plasma	IGHV4-28	1.79620410254725e-206	9.89720560538556	0.823	0.598	5.38861230764176e-203
Plasma	IGHV3-11	2.31320641894896e-206	11.3251899529826	0.84	0.369	6.93961925684688e-203
Plasma	IGKV1-39	3.97315118585681e-187	10.8590960229651	0.816	0.319	1.19194535575704e-183
Plasma	CCR10	7.35529494331215e-183	3.76377892732222	0.849	0.608	2.20658848299364e-179
Plasma	AC012236.1	1.24662294185793e-172	7.21755799190553	0.799	0.396	3.7398688255738e-169
Plasma	IGKV1D-8	4.33628052807116e-157	10.334912585403	0.779	0.428	1.30088415842135e-153
Plasma	IGHV3-15	1.13196365529515e-155	9.95435932677273	0.781	0.292	3.39589096588546e-152
Plasma	IGKV3D-11	1.55233167487447e-153	12.6858911033687	0.776	0.248	4.65699502462342e-150
Plasma	IGKV2D-28	7.02408922993821e-151	11.4847128845271	0.76	0.413	2.10722676898146e-147
Plasma	IGHV3-53	6.2227050074398e-148	10.8202869070603	0.75	0.255	1.86681150223194e-144
Plasma	IGKV1D-39	1.51270250399723e-142	12.5668306794724	0.752	0.592	4.53810751199169e-139
Plasma	IGHG1	2.29330691282844e-128	9.98703436216807	0.759	0.456	6.87992073848532e-125
Plasma	IGHV5-51	1.35458223399593e-124	10.7328044814535	0.757	0.47	4.06374670198778e-121
Plasma	DPEP1	2.93691117464746e-123	3.55559212967285	0.752	0.329	8.81073352394238e-120
Plasma	SLCO5A1	6.77356232282207e-123	4.06481045865173	0.743	0.533	2.03206869684662e-119
Plasma	IGLC1	8.88808069227333e-123	10.1048449880387	0.74	0.361	2.666424207682e-119
Plasma	IGLV3-1	1.88559553595397e-110	9.29290473411109	0.713	0.433	5.6567866078619e-107
Plasma	TNFRSF13B	2.18544450363174e-103	3.47185946658991	0.726	0.479	6.55633351089521e-100
Plasma	IGLV1-51	4.72543033329743e-100	10.9074263856532	0.724	0.55	1.41762909998923e-96
Plasma	FCRL2	1.39798667336887e-98	3.56335862785454	0.704	0.501	4.19396002010661e-95
Plasma	IGKV1-16	6.08082325429371e-98	7.35906056734978	0.685	0.316	1.82424697628811e-94
Plasma	IGLV1-44	6.61209519176143e-96	10.9796269827941	0.095	0.255	1.98362855752843e-92
Plasma	IGHV1-2	3.67195359123063e-92	10.3533109610917	0.706	0.412	1.10158607736919e-88
Plasma	SCNN1B	1.30720046258826e-88	5.46183135294603	0.687	0.504	3.92160138776479e-85
Plasma	IGHV3-72	2.48006008415255e-84	11.0648941181841	0.639	0.39	7.44018025245765e-81
Plasma	JSRP1	7.4769697146267e-75	5.94556420234844	0.69	0.503	2.24309091438801e-71
Plasma	IGLV3-10	1.99250055265434e-72	15.1644181859736	0.66	0.268	5.97750165796301e-69
Plasma	IGHA2	3.99213011023939e-72	10.0589215457583	0.668	0.435	1.19763903307182e-68
Plasma	RAB30	4.96561695330251e-60	3.31481517533086	0.679	0.516	1.48968508599075e-56
Plasma	IGHV1-24	7.6567691193712e-53	12.2886252307036	0.139	0.271	2.29703073581136e-49
Plasma	IGHV3-48	4.24521360254348e-46	11.8291562145241	0.602	0.318	1.27356408076305e-42
Plasma	IGLV2-8	1.62864395879827e-41	6.99958390659044	0.602	0.372	4.88593187639481e-38
Plasma	IGHV4-31	1.37347844409924e-38	8.89575685714267	0.57	0.35	4.12043533229771e-35
Plasma	IGHM	5.57979373950283e-38	6.06907869379251	0.23	0.399	1.67393812185085e-34
Plasma	IGHV3-21	2.1363223887042e-37	9.68016445503938	0.592	0.351	6.40896716611261e-34
Plasma	IGKV1-9	7.87369640353308e-37	11.1679844131971	0.571	0.266	2.36210892105992e-33
Plasma	IGHV3-33	1.40700749486136e-34	11.3719601820887	0.573	0.342	4.22102248458409e-31
Plasma	IGHD	1.98603951236612e-34	7.00461848665338	0.202	0.349	5.95811853709837e-31
Plasma	IGLV3-19	5.2983912070605e-32	9.64838371349996	0.216	0.295	1.58951736211815e-28
Plasma	IGKV3-20	7.57118452935584e-31	10.4893857162352	0.575	0.402	2.27135535880675e-27
Plasma	IGHV4-59	2.35244656178608e-29	10.7572167824389	0.551	0.317	7.05733968535823e-26
Plasma	IGLC2	4.88403787750567e-29	8.96525167435911	0.578	0.393	1.4652113632517e-25
Plasma	IGKV1-27	4.69772861489717e-26	9.74179377428061	0.554	0.342	1.40931858446915e-22
Plasma	PNOC	8.04944555082476e-22	4.33277804826149	0.531	0.481	2.41483366524743e-18
Plasma	IGKV2D-29	1.03397159997949e-16	16.5028992279119	0.25	0.195	3.10191479993846e-13
Plasma	IGHV4-34	2.64055075066315e-15	11.1058685236324	0.291	0.415	7.92165225198945e-12
Plasma	IGLV2-11	7.61025817844388e-14	11.2058389805153	0.298	0.38	2.28307745353317e-10
Plasma	IGHV4-39	5.77095952645076e-13	10.451673574357	0.5	0.399	1.73128785793523e-09
Plasma	IGHGP	5.80736323856988e-12	9.93651891679234	0.469	0.225	1.74220897157096e-08
Plasma	IGLV3-25	5.49840882837358e-11	12.0745	0.481	0.363	1.64952264851207e-07
Plasma	IGLV1-47	8.12627379780982e-11	11.2037446073982	0.293	0.277	2.43788213934295e-07
Plasma	IGHV3-23	8.28112331331535e-11	9.85045936596374	0.48	0.413	2.48433699399461e-07
Plasma	IGHV1-46	4.73751850362496e-09	10.1074704666586	0.299	0.313	1.42125555108749e-05
Plasma	IGHV3-74	1.50993048407471e-07	11.5298902261325	0.466	0.326	0.000452979145222413
Plasma	IGLV3-21	1.52941427140421e-07	10.4511259906977	0.515	0.384	0.000458824281421264
Plasma	IGLV1-40	3.38480429137947e-06	10.5146244990355	0.337	0.375	0.0101544128741384
Plasma	IGLV2-23	0.000132219735795823	11.1053882091383	0.337	0.378	0.39665920738747
Plasma	IGHV4-61	0.000295368673891789	8.28148464985041	0.439	0.349	0.886106021675367

## Sheet: T_NK cells
Table S2-2 Top-ranked markers to annotate T/NK cells.
cluster	gene	p_val	avg_log2FC	pct.1	pct.2	p_val_adj
CD4_C1_Tn-CCR7	SASH1	0	2.66933380624299	0.917	0.369	0
CD4_C1_Tn-CCR7	SELP	0	2.10715465740872	0.944	0.398	0
CD4_C1_Tn-CCR7	RBMS3	0	2.67218695614456	0.864	0.321	0
CD4_C1_Tn-CCR7	TMEM98	0	2.2710407234058	0.736	0.223	0
CD4_C1_Tn-CCR7	LTBP2	0	2.86859675930233	0.914	0.406	0
CD4_C1_Tn-CCR7	MEOX1	0	2.13969643109175	0.897	0.399	0
CD4_C1_Tn-CCR7	COL5A3	0	2.41973478363335	0.89	0.401	0
CD4_C1_Tn-CCR7	GULP1	0	4.04787844215362	0.704	0.225	0
CD4_C1_Tn-CCR7	GOLT1A	0	3.41424461184857	0.858	0.385	0
CD4_C1_Tn-CCR7	F2RL3	0	1.94814735179955	0.73	0.261	0
CD4_C1_Tn-CCR7	HS3ST2	0	2.1032299210903	0.795	0.35	0
CD4_C1_Tn-CCR7	AL139020.1	0	1.77315475979917	0.899	0.515	0
CD4_C1_Tn-CCR7	SLC22A18AS	0	1.77048653471103	0.922	0.538	0
CD4_C1_Tn-CCR7	UGT2A3	0	2.18914851212107	0.682	0.3	0
CD4_C1_Tn-CCR7	KCNE1	0	1.79468101029877	0.888	0.524	0
CD4_C1_Tn-CCR7	KCNJ8	0	2.16465778145628	0.78	0.424	0
CD4_C1_Tn-CCR7	GGT5	0	2.36496191433426	0.875	0.548	0
CD4_C1_Tn-CCR7	SCNN1A	0	2.29637939639569	0.878	0.559	0
CD4_C1_Tn-CCR7	DSP	0	2.48012720954993	0.934	0.628	0
CD4_C1_Tn-CCR7	PADI2	0	1.96054693481668	0.95	0.647	0
CD4_C1_Tn-CCR7	CRB3	0	2.19085691291199	0.829	0.54	0
CD4_C1_Tn-CCR7	LUM	0	1.97765735263346	0.798	0.514	0
CD4_C1_Tn-CCR7	ECM2	0	2.19870147137047	0.772	0.488	0
CD4_C1_Tn-CCR7	HPGDS	0	2.00968363444777	0.901	0.619	0
CD4_C1_Tn-CCR7	CARD10	0	2.25837526944664	0.926	0.664	0
CD4_C1_Tn-CCR7	DNAJC5B	0	1.82111982306129	0.891	0.635	0
CD4_C1_Tn-CCR7	PAMR1	0	3.16007547613893	0.781	0.528	0
CD4_C1_Tn-CCR7	VEPH1	0	2.00835526300155	0.727	0.475	0
CD4_C1_Tn-CCR7	SCGB3A1	0	2.55705555528667	0.87	0.62	0
CD4_C1_Tn-CCR7	IL6R	0	1.95062977439538	0.816	0.571	0
CD4_C1_Tn-CCR7	LYVE1	0	2.01278722003182	0.707	0.464	0
CD4_C1_Tn-CCR7	TNFSF15	0	1.95835846792432	0.727	0.493	0
CD4_C1_Tn-CCR7	ITGA6	0	2.08672863660724	0.723	0.498	0
CD4_C1_Tn-CCR7	IGLON5	0	2.03186458556263	0.937	0.726	0
CD4_C1_Tn-CCR7	ANK3	0	2.00482456018191	0.742	0.54	0
CD4_C1_Tn-CCR7	IL7R	0	1.99401102545426	0.992	0.793	0
CD4_C1_Tn-CCR7	PTGDR2	0	2.34998379207152	0.888	0.693	0
CD4_C1_Tn-CCR7	CCR7	0	3.53545990510154	0.78	0.589	0
CD4_C1_Tn-CCR7	LEF1	0	2.93233630204714	0.882	0.692	0
CD4_C1_Tn-CCR7	SYT13	0	1.78718838020026	0.958	0.772	0
CD4_C1_Tn-CCR7	SELL	0	2.23929478238773	0.749	0.565	0
CD4_C1_Tn-CCR7	EFHD1	0	2.00542698964313	0.813	0.643	0
CD4_C1_Tn-CCR7	AL157895.1	0	3.04173079579455	0.852	0.692	0
CD4_C1_Tn-CCR7	DCHS1	0	2.71963949802688	0.688	0.545	0
CD4_C1_Tn-CCR7	HRH2	0	1.79280962790502	0.822	0.715	0
CD4_C1_Tn-CCR7	KRT1	0	2.54788931520079	0.754	0.711	0
CD4_C1_Tn-CCR7	LILRA4	1.07602594355618e-284	1.75377339085942	0.426	0.245	3.22807783066855e-281
CD4_C1_Tn-CCR7	LINC01781	5.03598934219698e-270	2.11844452870619	0.636	0.416	1.51079680265909e-266
CD4_C1_Tn-CCR7	FGFR4	2.74149131252793e-253	2.32883836218702	0.606	0.277	8.2244739375838e-250
CD4_C1_Tn-CCR7	CFP	2.21543491275946e-244	2.47799059898637	0.659	0.588	6.64630473827838e-241
CD4_C1_Tn-CCR7	MYCT1	2.13795883211124e-235	2.69375704655798	0.509	0.221	6.41387649633373e-232
CD4_C1_Tn-CCR7	IGHV1-24	1.82876545318437e-188	3.11075855587635	0.595	0.293	5.48629635955312e-185
CD4_C1_Tn-CCR7	IGHV4-59	1.14753197424619e-185	2.45545270773344	0.468	0.292	3.44259592273857e-182
CD4_C1_Tn-CCR7	BMP4	2.77070783513618e-183	2.19840710030865	0.675	0.568	8.31212350540853e-180
CD4_C1_Tn-CCR7	IGHV3-33	2.40843932858707e-176	3.63564075603439	0.488	0.328	7.22531798576122e-173
CD4_C1_Tn-CCR7	PASK	1.34214976478977e-174	2.66474269364784	0.663	0.569	4.0264492943693e-171
CD4_C1_Tn-CCR7	BICC1	1.28068309725876e-168	1.90452933465627	0.591	0.329	3.84204929177627e-165
CD4_C1_Tn-CCR7	C2orf88	1.45459811463829e-168	2.39591664161479	0.664	0.475	4.36379434391488e-165
CD4_C1_Tn-CCR7	MAGI2-AS3	3.38795515270949e-154	3.94396679434552	0.67	0.417	1.01638654581285e-150
CD4_C1_Tn-CCR7	COL3A1	1.1135148662629e-153	1.77860197631783	0.647	0.513	3.34054459878871e-150
CD4_C1_Tn-CCR7	PPP1R17	1.42111933091059e-145	4.42266886814969	0.599	0.319	4.26335799273176e-142
CD4_C1_Tn-CCR7	LYPD2	1.57157227723967e-136	2.43273	0.536	0.318	4.714716831719e-133
CD4_C1_Tn-CCR7	LAMC3	1.54212157109678e-134	2.32620223592675	0.633	0.766	4.62636471329035e-131
CD4_C1_Tn-CCR7	NFE2	6.75065152811979e-134	1.93573371608183	0.56	0.403	2.02519545843594e-130
CD4_C1_Tn-CCR7	LINC01226	1.1223446248094e-129	2.05326366337823	0.831	0.74	3.36703387442821e-126
CD4_C1_Tn-CCR7	RETN	1.16302060852559e-125	3.27773119316466	0.182	0.322	3.48906182557676e-122
CD4_C1_Tn-CCR7	KCNAB1	6.60854797567688e-125	2.23231431757802	0.559	0.396	1.98256439270306e-121
CD4_C1_Tn-CCR7	TCEA3	8.85631855862265e-122	3.32788558003113	0.578	0.403	2.6568955675868e-118
CD4_C1_Tn-CCR7	FMO1	1.86986290765888e-118	1.85581246273307	0.455	0.228	5.60958872297663e-115
CD4_C1_Tn-CCR7	SELE	2.32416278180116e-117	6.62150825437107	0.295	0.161	6.97248834540348e-114
CD4_C1_Tn-CCR7	CDO1	8.78995139709472e-109	3.02431509140786	0.538	0.225	2.63698541912842e-105
CD4_C1_Tn-CCR7	MAL	2.14659152699263e-100	2.10943150244412	0.63	0.756	6.4397745809779e-97
CD4_C1_Tn-CCR7	CCL7	1.15253727824096e-84	7.27681595105338	0.717	0.473	3.45761183472289e-81
CD4_C1_Tn-CCR7	TRBV23-1	3.11823296354363e-73	1.85819420947779	0.558	0.489	9.35469889063089e-70
CD4_C1_Tn-CCR7	CRHBP	2.31909407125109e-69	3.31470156342585	0.43	0.281	6.95728221375326e-66
CD4_C1_Tn-CCR7	SLIT2	4.80844748011057e-61	1.74834109779376	0.436	0.375	1.44253424403317e-57
CD4_C1_Tn-CCR7	AC007381.1	1.57187322182436e-56	2.26361773725631	0.551	0.434	4.71561966547309e-53
CD4_C1_Tn-CCR7	ANGPT1	3.5517382575264e-52	2.0773812214747	0.477	0.384	1.06552147725792e-48
CD4_C1_Tn-CCR7	LCN6	1.08074358228141e-50	2.09481388942347	0.303	0.267	3.24223074684424e-47
CD4_C1_Tn-CCR7	MYC	3.77291549903682e-44	1.80970451410925	0.605	0.654	1.13187464971105e-40
CD4_C1_Tn-CCR7	ANKRD55	4.78319751353375e-41	2.72734355383802	0.408	0.659	1.43495925406012e-37
CD4_C1_Tn-CCR7	CHRM3	6.34048960911277e-27	2.72265116123681	0.267	0.118	1.90214688273383e-23
CD4_C1_Tn-CCR7	LHX6	2.53465782275144e-22	2.27944178473853	0.43	0.647	7.60397346825433e-19
CD4_C1_Tn-CCR7	CLEC4C	3.10228564617507e-22	2.41275294737439	0.421	0.58	9.30685693852523e-19
CD4_C1_Tn-CCR7	AC007563.2	2.34441806876393e-21	2.95165988665691	0.412	0.373	7.0332542062918e-18
CD4_C1_Tn-CCR7	AC104024.1	2.34643392836189e-19	3.14735080923692	0.272	0.303	7.03930178508567e-16
CD4_C1_Tn-CCR7	SLC40A1	6.94507393974862e-19	2.08241207445669	0.519	0.42	2.08352218192459e-15
CD4_C1_Tn-CCR7	FCN2	2.48444833598971e-17	4.35779792803223	0.381	0.306	7.45334500796913e-14
CD4_C1_Tn-CCR7	ACTN1	1.80129853716652e-15	2.51099728966718	0.537	0.532	5.40389561149957e-12
CD4_C1_Tn-CCR7	MMP28	3.72167587498443e-15	4.87520258099547	0.474	0.37	1.11650276249533e-11
CD4_C1_Tn-CCR7	RHOJ	1.65031096715839e-14	1.93580232574065	0.306	0.395	4.95093290147516e-11
CD4_C1_Tn-CCR7	ZCCHC12	1.54598245420813e-10	2.37782492490962	0.43	0.263	4.63794736262438e-07
CD4_C1_Tn-CCR7	SH3BGRL2	2.63522347773786e-10	1.77814311347106	0.364	0.44	7.90567043321357e-07
CD4_C1_Tn-CCR7	IQCA1	9.18759430112127e-10	2.44638581398958	0.374	0.373	2.75627829033638e-06
CD4_C1_Tn-CCR7	INMT	2.02936647410753e-08	4.09677333362311	0.406	0.377	6.0880994223226e-05
CD4_C1_Tn-CCR7	FHL5	1.2621400773011e-05	2.34543845527992	0.127	0.386	0.037864202319033
CD4_C1_Tn-CCR7	SLC16A10	1.71202851327062e-05	1.99958625538139	0.479	0.378	0.0513608553981187
CD4_C1_Tn-CCR7	LMO7	0.00042924764082375	1.91424706483338	0.524	0.569	1
CD4_C1_Tn-CCR7	GPC3	0.00073997390494587	2.81126367122207	0.307	0.142	1
CD4_C1_Tn-CCR7	SHD	0.0027582164225717	4.06394141197129	0.653	0.671	1
CD4_C2_Tcm-IL7R	MEOX1	0	2.1467692954943	0.893	0.394	0
CD4_C2_Tcm-IL7R	SASH1	0	2.25772816593616	0.841	0.372	0
CD4_C2_Tcm-IL7R	IGKV1-27	0	2.65525026560834	0.788	0.32	0
CD4_C2_Tcm-IL7R	CCL8	0	2.32334813418295	0.754	0.298	0
CD4_C2_Tcm-IL7R	GPM6A	0	2.73809808125247	0.748	0.35	0
CD4_C2_Tcm-IL7R	KRT7	0	3.00986006191805	0.678	0.299	0
CD4_C2_Tcm-IL7R	CLRN3	0	2.08480716072017	0.576	0.239	0
CD4_C2_Tcm-IL7R	SPX	0	2.34340753081415	0.85	0.515	0
CD4_C2_Tcm-IL7R	CEACAM1	0	1.97489583461418	0.737	0.409	0
CD4_C2_Tcm-IL7R	IL6R	0	1.87921870296513	0.88	0.562	0
CD4_C2_Tcm-IL7R	FAM13C	0	2.27284930067739	0.713	0.402	0
CD4_C2_Tcm-IL7R	AC011472.2	0	1.94916610666261	0.599	0.289	0
CD4_C2_Tcm-IL7R	LIF	0	2.0717772563996	0.812	0.508	0
CD4_C2_Tcm-IL7R	TRBV11-1	0	1.68743391548507	0.722	0.448	0
CD4_C2_Tcm-IL7R	CTSL	0	2.21016328171045	0.866	0.595	0
CD4_C2_Tcm-IL7R	TMEM98	0	1.85661406553091	0.511	0.241	0
CD4_C2_Tcm-IL7R	CARD10	0	1.84701267487469	0.927	0.662	0
CD4_C2_Tcm-IL7R	IL17RB	0	1.9973471020913	0.621	0.362	0
CD4_C2_Tcm-IL7R	CTSH	0	2.28014689189777	0.932	0.682	0
CD4_C2_Tcm-IL7R	AQP3	0	2.03766693319583	0.95	0.729	0
CD4_C2_Tcm-IL7R	SEMA5A	0	1.90100009841698	0.765	0.546	0
CD4_C2_Tcm-IL7R	TRBV5-5	0	1.9925040468541	0.836	0.623	0
CD4_C2_Tcm-IL7R	CFH	0	1.89404410986158	0.77	0.572	0
CD4_C2_Tcm-IL7R	FHL1	0	1.83397334123472	0.784	0.588	0
CD4_C2_Tcm-IL7R	IL7R	0	1.99217492133707	0.987	0.791	0
CD4_C2_Tcm-IL7R	EHF	0	3.10287636889027	0.902	0.713	0
CD4_C2_Tcm-IL7R	FUT7	0	1.96941058880562	0.904	0.728	0
CD4_C2_Tcm-IL7R	TPBG	0	2.41996052222887	0.858	0.694	0
CD4_C2_Tcm-IL7R	CD40LG	0	2.8449543495961	0.851	0.689	0
CD4_C2_Tcm-IL7R	IGLON5	0	2.06694532624385	0.889	0.729	0
CD4_C2_Tcm-IL7R	IL4I1	0	2.25289540313694	0.886	0.732	0
CD4_C2_Tcm-IL7R	TSPAN15	0	2.43175765738503	0.784	0.636	0
CD4_C2_Tcm-IL7R	ADAM12	0	1.79225570361115	0.93	0.785	0
CD4_C2_Tcm-IL7R	IGKV1D-39	0	3.32739397523555	0.796	0.666	0
CD4_C2_Tcm-IL7R	GNA15	0	2.36231379123506	0.72	0.593	0
CD4_C2_Tcm-IL7R	CD4	0	1.77954496224873	0.805	0.691	0
CD4_C2_Tcm-IL7R	MATN2	0	1.86783094376637	0.816	0.703	0
CD4_C2_Tcm-IL7R	CAPG	0	1.76297987601093	0.963	0.86	0
CD4_C2_Tcm-IL7R	PI16	0	3.02049984499518	0.866	0.773	0
CD4_C2_Tcm-IL7R	RORC	0	1.84277459083732	0.933	0.849	0
CD4_C2_Tcm-IL7R	PTPN13	0	2.47727143840713	0.958	0.875	0
CD4_C2_Tcm-IL7R	CCR6	0	2.48463292989511	0.936	0.863	0
CD4_C2_Tcm-IL7R	IL2	0	2.00805400361685	0.745	0.679	0
CD4_C2_Tcm-IL7R	CCL20	0	2.01522792771608	0.776	0.721	0
CD4_C2_Tcm-IL7R	DPP4	0	2.07535229056693	0.836	0.786	0
CD4_C2_Tcm-IL7R	SRPX	0	1.68983501430298	0.737	0.698	0
CD4_C2_Tcm-IL7R	FBLN7	0	1.84090114475768	0.739	0.749	0
CD4_C2_Tcm-IL7R	HS3ST2	5.51830704083587e-273	3.60060858713335	0.685	0.357	1.65549211225076e-269
CD4_C2_Tcm-IL7R	GPR183	4.23680485757276e-272	1.92961391537359	0.671	0.472	1.27104145727183e-268
CD4_C2_Tcm-IL7R	FMO1	4.49271437981009e-262	2.40051668391829	0.398	0.232	1.34781431394303e-258
CD4_C2_Tcm-IL7R	HCAR2	9.69429871621423e-260	2.08677607369025	0.702	0.501	2.90828961486427e-256
CD4_C2_Tcm-IL7R	MOCS1	2.29703130913901e-239	1.95737110982405	0.631	0.4	6.89109392741703e-236
CD4_C2_Tcm-IL7R	HAS2	3.00412202053255e-238	5.43068617689238	0.246	0.423	9.01236606159765e-235
CD4_C2_Tcm-IL7R	SLC40A1	3.48481596222583e-234	1.68265155423204	0.646	0.405	1.04544478866775e-230
CD4_C2_Tcm-IL7R	EGFLAM	1.34764261698157e-232	1.7758797019644	0.668	0.472	4.04292785094471e-229
CD4_C2_Tcm-IL7R	THY1	2.54578994310102e-219	2.70860417534955	0.615	0.39	7.63736982930305e-216
CD4_C2_Tcm-IL7R	LMO2	7.27415166558551e-211	2.96300710941032	0.318	0.174	2.18224549967565e-207
CD4_C2_Tcm-IL7R	IGHV4-31	4.3276679762418e-210	1.7292615186905	0.622	0.338	1.29830039287254e-206
CD4_C2_Tcm-IL7R	ECM2	1.67671867528615e-187	1.70113856697303	0.731	0.49	5.03015602585844e-184
CD4_C2_Tcm-IL7R	EMP1	1.23589029058396e-184	1.80129984034467	0.578	0.354	3.70767087175189e-181
CD4_C2_Tcm-IL7R	GPRC5A	2.85891009572651e-165	1.90844495915555	0.539	0.278	8.57673028717953e-162
CD4_C2_Tcm-IL7R	FXYD1	4.17916258059368e-148	1.7228117329091	0.668	0.66	1.2537487741781e-144
CD4_C2_Tcm-IL7R	VEPH1	1.75300653660175e-145	1.80598086122272	0.573	0.488	5.25901960980525e-142
CD4_C2_Tcm-IL7R	IGHGP	2.94306417033709e-136	5.51925065516224	0.467	0.213	8.82919251101127e-133
CD4_C2_Tcm-IL7R	AC064805.1	1.62534451340353e-114	1.88198809514865	0.634	0.424	4.87603354021058e-111
CD4_C2_Tcm-IL7R	TSPAN18	3.70542265687458e-110	2.97432001700101	0.549	0.447	1.11162679706238e-106
CD4_C2_Tcm-IL7R	ANGPT1	1.31165981836923e-107	1.71098150617137	0.529	0.378	3.93497945510769e-104
CD4_C2_Tcm-IL7R	HCAR3	2.85107067065914e-105	5.10269476242687	0.467	0.357	8.55321201197741e-102
CD4_C2_Tcm-IL7R	AC104024.1	3.68620585214317e-99	2.89410123106457	0.466	0.283	1.10586175564295e-95
CD4_C2_Tcm-IL7R	ZCCHC12	3.00900251415759e-97	2.02734120984598	0.504	0.253	9.02700754247276e-94
CD4_C2_Tcm-IL7R	BCL2L14	1.20017598840913e-83	2.35175340274914	0.498	0.369	3.60052796522738e-80
CD4_C2_Tcm-IL7R	CSF2	3.59320779826294e-82	1.68134520164873	0.58	0.455	1.07796233947888e-78
CD4_C2_Tcm-IL7R	SLIT2	4.21600823257513e-67	1.96090006294328	0.436	0.374	1.26480246977254e-63
CD4_C2_Tcm-IL7R	TANC1	3.91222342884545e-60	1.84092710746353	0.623	0.607	1.17366702865364e-56
CD4_C2_Tcm-IL7R	SHROOM4	3.66315087612591e-54	4.55631588401902	0.534	0.401	1.09894526283777e-50
CD4_C2_Tcm-IL7R	PLPP2	1.4635710660629e-44	1.75377297554928	0.554	0.413	4.39071319818869e-41
CD4_C2_Tcm-IL7R	LINC02397	1.71326082283926e-43	4.51260114699605	0.476	0.397	5.13978246851777e-40
CD4_C2_Tcm-IL7R	EGFL6	2.56760796098289e-34	2.72911307959771	0.488	0.38	7.70282388294867e-31
CD4_C2_Tcm-IL7R	CCR10	1.46800472342625e-22	1.86790538518646	0.544	0.512	4.40401417027874e-19
CD4_C2_Tcm-IL7R	ACE	4.73115893439973e-22	3.89387848000875	0.431	0.381	1.41934768031992e-18
CD4_C2_Tcm-IL7R	CRHBP	7.19320365748616e-22	1.94641441241545	0.329	0.291	2.15796109724585e-18
CD4_C2_Tcm-IL7R	TCHH	5.31361150268197e-19	5.69733640082209	0.314	0.206	1.59408345080459e-15
CD4_C2_Tcm-IL7R	FFAR3	1.09822489484737e-18	2.52090252254814	0.365	0.445	3.2946746845421e-15
CD4_C2_Tcm-IL7R	LCN6	8.39883876565922e-17	1.92993667754333	0.179	0.28	2.51965162969776e-13
CD4_C2_Tcm-IL7R	AC037198.2	2.44699053050404e-16	2.0126189579168	0.585	0.637	7.34097159151211e-13
CD4_C2_Tcm-IL7R	PAMR1	1.10569445764507e-15	2.97668233594838	0.694	0.535	3.3170833729352e-12
CD4_C2_Tcm-IL7R	FHL5	1.24596470713157e-15	2.30258950957946	0.232	0.378	3.7378941213947e-12
CD4_C2_Tcm-IL7R	LDB3	3.12675140621376e-15	2.12095920166849	0.524	0.449	9.38025421864127e-12
CD4_C2_Tcm-IL7R	ATP6V0D2	2.76303235169158e-14	2.07555407756531	0.339	0.418	8.28909705507475e-11
CD4_C2_Tcm-IL7R	KRT1	3.60297950784511e-12	2.06819426587511	0.469	0.74	1.08089385235353e-08
CD4_C2_Tcm-IL7R	RBP4	7.27237725206908e-11	1.74308323293267	0.333	0.412	2.18171317562072e-07
CD4_C2_Tcm-IL7R	AC134312.5	1.74183046000876e-10	2.84847380949675	0.192	0.324	5.22549138002627e-07
CD4_C2_Tcm-IL7R	CDO1	3.98615638837014e-10	1.85969631332778	0.387	0.237	1.19584691651104e-06
CD4_C2_Tcm-IL7R	PIEZO2	4.69535083975637e-10	3.14186677604941	0.284	0.193	1.40860525192691e-06
CD4_C2_Tcm-IL7R	HSD11B1	2.04427602289435e-07	2.16532105545425	0.37	0.371	0.000613282806868304
CD4_C2_Tcm-IL7R	PCAT19	1.65348220415953e-06	1.74356625022316	0.427	0.385	0.00496044661247859
CD4_C2_Tcm-IL7R	CLEC4C	1.44962389089309e-05	2.98699946544021	0.622	0.561	0.0434887167267928
CD4_C2_Tcm-IL7R	FCN2	7.29762435160795e-05	4.23739899070003	0.391	0.304	0.218928730548239
CD4_C2_Tcm-IL7R	LOXL1	0.000714808038458269	1.73885075796064	0.396	0.514	1
CD4_C2_Tcm-IL7R	DCLK1	0.00246254803075196	2.52528741730854	0.299	0.226	1
CD4_C3-JUN	LINC00877	0	1.99710216278795	0.865	0.588	0
CD4_C3-JUN	TRBV6-4	0	2.73380978518042	0.858	0.618	0
CD4_C3-JUN	TNFSF13B	0	1.66134666933875	0.799	0.568	0
CD4_C3-JUN	BLK	0	1.90702289819239	0.821	0.654	0
CD4_C3-JUN	IL7R	0	1.65842392540889	0.95	0.799	0
CD4_C3-JUN	SLC4A10	0	3.18711692328492	0.884	0.781	0
CD4_C3-JUN	PTPN13	0	1.7301438457557	0.925	0.88	0
CD4_C3-JUN	CCR6	0	1.63806258170915	0.911	0.867	0
CD4_C3-JUN	BMX	0	3.59194504822092	0.817	0.846	0
CD4_C3-JUN	LZTS1	1.14922413484589e-301	2.16418583889487	0.759	0.685	3.44767240453768e-298
CD4_C3-JUN	TPBG	1.64278197102431e-291	2.24584269704417	0.757	0.706	4.92834591307293e-288
CD4_C3-JUN	FLT4	2.17023149064563e-289	2.45630124362738	0.726	0.59	6.5106944719369e-286
CD4_C3-JUN	IL2	1.41729560975371e-275	2.39762694911402	0.739	0.681	4.25188682926114e-272
CD4_C3-JUN	TGFA	1.03238965608186e-265	1.45915751521241	0.764	0.51	3.09716896824558e-262
CD4_C3-JUN	SLC16A12	3.09026670171686e-264	1.72827478293711	0.774	0.64	9.27080010515059e-261
CD4_C3-JUN	SASH1	1.47618141939163e-247	2.24367069450228	0.694	0.394	4.42854425817489e-244
CD4_C3-JUN	DPP4	1.08029362319772e-234	1.61782323008795	0.774	0.792	3.24088086959317e-231
CD4_C3-JUN	PLAT	5.18675549630018e-234	1.47257375646699	0.722	0.54	1.55602664889005e-230
CD4_C3-JUN	CD40LG	1.9642490142069e-215	1.56517469825079	0.749	0.701	5.8927470426207e-212
CD4_C3-JUN	CA2	3.9630113933956e-211	1.57002305291801	0.748	0.638	1.18890341801868e-207
CD4_C3-JUN	TRAV10	1.51822309633027e-204	1.71405793637268	0.709	0.528	4.5546692889908e-201
CD4_C3-JUN	EGR1	5.92307114352354e-204	1.83626728857884	0.815	0.771	1.77692134305706e-200
CD4_C3-JUN	SRPX	9.6308115993592e-187	1.95125610186615	0.689	0.703	2.88924347980776e-183
CD4_C3-JUN	P2RY14	4.0328364975824e-177	1.99587906042159	0.679	0.568	1.20985094927472e-173
CD4_C3-JUN	TNF	9.15404514142243e-160	1.55033766153452	0.761	0.709	2.74621354242673e-156
CD4_C3-JUN	CDH11	1.80577258724898e-151	1.56383131937818	0.812	0.759	5.41731776174695e-148
CD4_C3-JUN	CLRN3	2.11377947513742e-139	1.72955734354927	0.514	0.251	6.34133842541227e-136
CD4_C3-JUN	SLIT3	9.35475848390296e-138	1.44549408987466	0.452	0.278	2.80642754517089e-134
CD4_C3-JUN	AC092809.2	4.42498627948862e-132	2.53885271657843	0.238	0.416	1.32749588384659e-128
CD4_C3-JUN	CCL7	3.83897952819973e-122	5.95137606746576	0.68	0.479	1.15169385845992e-118
CD4_C3-JUN	DNAAF1	2.8553108834084e-103	1.54067430483058	0.563	0.372	8.56593265022521e-100
CD4_C3-JUN	AC037198.2	2.53107355668388e-102	2.00353324769539	0.635	0.632	7.59322067005165e-99
CD4_C3-JUN	IGHV1-46	1.99859072960014e-95	1.76032635542326	0.582	0.366	5.99577218880043e-92
CD4_C3-JUN	CSF2	1.49551137553784e-88	2.03646400564778	0.592	0.457	4.48653412661352e-85
CD4_C3-JUN	PCAT19	4.2694939106605e-85	1.55901857518278	0.553	0.376	1.28084817319815e-81
CD4_C3-JUN	EGR3	3.43692580405879e-82	1.8783587511768	0.289	0.339	1.03107774121764e-78
CD4_C3-JUN	CLEC4C	1.20878967605467e-75	2.32407072463712	0.433	0.577	3.626369028164e-72
CD4_C3-JUN	PLAC9	5.65275644350772e-74	4.70898018302218	0.227	0.43	1.69582693305231e-70
CD4_C3-JUN	IGHV3-11	3.42749607577591e-72	2.14590970060083	0.489	0.271	1.02824882273277e-68
CD4_C3-JUN	EMP1	5.95000969706683e-69	1.53200498616347	0.559	0.36	1.78500290912005e-65
CD4_C3-JUN	NEFM	1.96541006738607e-65	2.07261441727238	0.325	0.435	5.8962302021582e-62
CD4_C3-JUN	CDKN1A	1.35018563774154e-62	1.63759193167914	0.631	0.632	4.05055691322463e-59
CD4_C3-JUN	IGKV1D-39	1.61976310203849e-62	1.56413004247718	0.629	0.682	4.85928930611546e-59
CD4_C3-JUN	LINC00632	4.33698993946373e-60	1.67989581210919	0.27	0.389	1.30109698183912e-56
CD4_C3-JUN	ASGR2	3.14294446780078e-59	1.73173891931875	0.253	0.191	9.42883340340234e-56
CD4_C3-JUN	TSPAN15	1.29498078374214e-58	1.73093429088172	0.646	0.65	3.88494235122643e-55
CD4_C3-JUN	HS3ST2	3.54120322621845e-56	1.65888483675481	0.561	0.375	1.06236096786554e-52
CD4_C3-JUN	SUGCT	6.83279354073737e-53	1.82524783710893	0.286	0.306	2.04983806222121e-49
CD4_C3-JUN	GPR183	1.41515881455989e-52	1.42234488099592	0.593	0.483	4.24547644367966e-49
CD4_C3-JUN	FAM162B	5.61849646236597e-52	1.6083509666977	0.405	0.46	1.68554893870979e-48
CD4_C3-JUN	SPON1	1.71985218168195e-51	1.49112024994931	0.583	0.504	5.15955654504586e-48
CD4_C3-JUN	NRG1	6.76355061039653e-42	1.43813860451402	0.486	0.585	2.02906518311896e-38
CD4_C3-JUN	CPNE5	5.44030159764078e-40	1.45482691815235	0.59	0.503	1.63209047929223e-36
CD4_C3-JUN	RASL11A	2.92798687806543e-39	1.69568321293041	0.408	0.522	8.78396063419628e-36
CD4_C3-JUN	KRT7	2.67695309837544e-38	1.8355317960649	0.472	0.325	8.03085929512632e-35
CD4_C3-JUN	FOSL1	3.04407819721829e-38	1.65103327542993	0.562	0.475	9.13223459165486e-35
CD4_C3-JUN	KCNK17	2.11243296803058e-31	2.36185594695684	0.444	0.575	6.33729890409173e-28
CD4_C3-JUN	GPR4	9.82769270645208e-31	1.9840475465188	0.356	0.448	2.94830781193562e-27
CD4_C3-JUN	DPEP1	2.86400070556407e-29	1.62453434495409	0.446	0.314	8.59200211669222e-26
CD4_C3-JUN	SHD	3.55520067792184e-28	1.6075137785123	0.596	0.675	1.06656020337655e-24
CD4_C3-JUN	LCN6	9.28640052242124e-24	2.38575395105253	0.248	0.272	2.78592015672637e-20
CD4_C3-JUN	WFDC1	4.19637979957777e-23	1.46454545948618	0.369	0.416	1.25891393987333e-19
CD4_C3-JUN	SULF1	3.55514167339412e-22	1.78904978270934	0.245	0.292	1.06654250201823e-18
CD4_C3-JUN	AC134312.5	1.15169168208763e-21	3.27407569516209	0.265	0.315	3.4550750462629e-18
CD4_C3-JUN	AC084871.1	3.82450207839212e-20	2.21489566289945	0.389	0.498	1.14735062351764e-16
CD4_C3-JUN	ME1	8.16106268395135e-20	1.9569873893817	0.482	0.667	2.4483188051854e-16
CD4_C3-JUN	IGLV2-11	2.31852638729694e-19	1.7825251163211	0.455	0.354	6.95557916189082e-16
CD4_C3-JUN	BCL6	1.75210836289976e-18	1.46360345569022	0.485	0.377	5.25632508869929e-15
CD4_C3-JUN	INMT	4.06493305232898e-18	2.26204260654129	0.313	0.385	1.21947991569869e-14
CD4_C3-JUN	FHL5	2.69099797807039e-17	2.48238174122009	0.222	0.375	8.07299393421118e-14
CD4_C3-JUN	CXCL2	2.70273024148602e-17	1.46279538834687	0.29	0.32	8.10819072445805e-14
CD4_C3-JUN	ABCA6	1.85947013709252e-16	2.54108785102994	0.433	0.248	5.57841041127756e-13
CD4_C3-JUN	MMP19	2.97337719342405e-14	1.49536040171866	0.268	0.353	8.92013158027214e-11
CD4_C3-JUN	COL5A2	6.85923880971234e-14	1.56918510746204	0.421	0.274	2.0577716429137e-10
CD4_C3-JUN	NLRP3	9.16258394877251e-14	1.72583303249037	0.427	0.499	2.74877518463175e-10
CD4_C3-JUN	EMX2OS	1.89007323941201e-13	1.52917792996472	0.216	0.323	5.67021971823603e-10
CD4_C3-JUN	SPINK2	5.36360115685561e-12	1.46388362210627	0.533	0.47	1.60908034705668e-08
CD4_C3-JUN	THSD4	2.33776775206645e-11	2.31981886888194	0.348	0.27	7.01330325619936e-08
CD4_C3-JUN	AC104024.1	7.38982090706439e-11	3.35565968691385	0.416	0.291	2.21694627211932e-07
CD4_C3-JUN	BLNK	4.23465280348319e-10	1.45480871771264	0.3	0.253	1.27039584104496e-06
CD4_C3-JUN	LINC01197	5.13914179422473e-10	4.64423471563946	0.37	0.407	1.54174253826742e-06
CD4_C3-JUN	LHX6	5.36491403083808e-10	1.88287360095799	0.683	0.624	1.60947420925142e-06
CD4_C3-JUN	SEMA3B	5.86458697997352e-10	2.46894580466192	0.308	0.465	1.75937609399206e-06
CD4_C3-JUN	UGT2A3	1.20309389971492e-09	1.43125449570339	0.404	0.328	3.60928169914477e-06
CD4_C3-JUN	PAMR1	9.2396535494191e-09	3.36194001956873	0.551	0.55	2.77189606482573e-05
CD4_C3-JUN	HSPB6	6.88701518628255e-08	2.09045744229071	0.595	0.563	0.000206610455588477
CD4_C3-JUN	LAD1	8.13090350030916e-08	2.87857149405721	0.402	0.339	0.000243927105009275
CD4_C3-JUN	ANGPT1	1.04698680332752e-07	2.17851266299224	0.335	0.397	0.000314096040998255
CD4_C3-JUN	IGLV1-44	1.41555174748738e-07	2.16474600370611	0.285	0.208	0.000424665524246213
CD4_C3-JUN	TBX2	9.82983258442691e-07	1.65927033725584	0.346	0.29	0.00294894977532807
CD4_C3-JUN	ADAMTS9	1.03241204706632e-06	3.09790979551315	0.262	0.2	0.00309723614119897
CD4_C3-JUN	TMTC1	1.13675082626832e-05	1.67730161388792	0.404	0.337	0.0341025247880495
CD4_C3-JUN	HCAR3	1.90504534992313e-05	2.63920044064579	0.35	0.369	0.0571513604976938
CD4_C3-JUN	CCN3	2.47628363099158e-05	2.11524679308738	0.363	0.355	0.0742885089297474
CD4_C3-JUN	GPIHBP1	8.2433356076147e-05	1.49363906996505	0.567	0.689	0.247300068228441
CD4_C3-JUN	MT1M	0.000106722424995157	1.49223775981229	0.441	0.449	0.320167274985472
CD4_C3-JUN	GFPT2	0.000188215946878563	1.49499340172081	0.452	0.425	0.56464784063569
CD4_C3-JUN	CYGB	0.000193760259165354	1.71165597287945	0.529	0.543	0.581280777496063
CD4_C3-JUN	MFAP2	0.000448127117021397	1.58513107358675	0.149	0.262	1
CD4_C3-JUN	ATP1B2	0.00150293791909492	1.52415352893338	0.452	0.389	1
CD4_C4-prolif	TYMS	8.06621061091555e-58	4.37570716866517	0.964	0.745	2.41986318327466e-54
CD4_C4-prolif	UHRF1	3.30048605563908e-54	4.36365671228939	0.945	0.76	9.90145816691724e-51
CD4_C4-prolif	TK1	1.73249217220193e-44	4.52376677899987	0.9	0.6	5.19747651660578e-41
CD4_C4-prolif	APOBEC3B	4.16609107800246e-44	4.55658370546983	0.891	0.535	1.24982732340074e-40
CD4_C4-prolif	NCKAP5	3.10930045580952e-37	5.15821326156418	0.909	0.665	9.32790136742857e-34
CD4_C4-prolif	FAM3B	4.320869787534e-35	4.78345058702105	0.845	0.301	1.2962609362602e-31
CD4_C4-prolif	KNL1	5.75554582316941e-35	4.53053623078681	0.864	0.667	1.72666374695082e-31
CD4_C4-prolif	HIST1H3B	1.02017051602368e-34	4.71541717531066	0.864	0.661	3.06051154807105e-31
CD4_C4-prolif	CD209	4.27339752198231e-34	4.5759342960477	0.855	0.368	1.28201925659469e-30
CD4_C4-prolif	CDCA5	1.22453987166965e-33	4.34850910976487	0.836	0.393	3.67361961500894e-30
CD4_C4-prolif	KIFC1	1.54362311482913e-33	4.50121651246256	0.836	0.466	4.63086934448738e-30
CD4_C4-prolif	PTX3	1.88275846820956e-33	4.85091899323707	0.836	0.486	5.64827540462867e-30
CD4_C4-prolif	HIST1H3C	2.00688861401362e-33	4.48482581397901	0.855	0.613	6.02066584204086e-30
CD4_C4-prolif	AGRP	2.57057781934034e-31	6.65114581963722	0.827	0.536	7.71173345802103e-28
CD4_C4-prolif	SPC24	2.89935144714486e-30	4.37166230799455	0.809	0.411	8.69805434143457e-27
CD4_C4-prolif	KIF4A	3.03638174528115e-30	4.80818904714747	0.827	0.613	9.10914523584346e-27
CD4_C4-prolif	HMMR	6.65030993358074e-30	4.48101487654968	0.809	0.441	1.99509298007422e-26
CD4_C4-prolif	PARM1	1.52585170221247e-29	4.6037691863376	0.809	0.572	4.57755510663741e-26
CD4_C4-prolif	CDC45	1.30553788313056e-28	4.9714974162413	0.791	0.458	3.91661364939169e-25
CD4_C4-prolif	CDT1	2.89669690482323e-28	4.83898247177234	0.8	0.631	8.69009071446969e-25
CD4_C4-prolif	KCNK17	2.16914058156631e-27	4.38901214854411	0.818	0.565	6.50742174469892e-24
CD4_C4-prolif	TRIP13	1.35141027886879e-26	4.35412223342096	0.791	0.498	4.05423083660638e-23
CD4_C4-prolif	IQGAP3	4.50251862415879e-26	4.60463002181121	0.818	0.484	1.35075558724764e-22
CD4_C4-prolif	SKA3	6.36209658090485e-26	4.4894914844239	0.782	0.323	1.90862897427145e-22
CD4_C4-prolif	GINS2	7.95364045284405e-26	4.33796181424368	0.8	0.756	2.38609213585321e-22
CD4_C4-prolif	LMO2	3.74914626261461e-25	4.68987742854779	0.755	0.187	1.12474387878438e-21
CD4_C4-prolif	NOSTRIN	1.68363821270113e-22	5.6535878975195	0.791	0.421	5.05091463810339e-19
CD4_C4-prolif	IGHV4-28	1.2396389618519e-21	5.86515281848528	0.791	0.559	3.71891688555568e-18
CD4_C4-prolif	MND1	5.25830608625053e-19	5.16575700324987	0.709	0.366	1.57749182587516e-15
CD4_C4-prolif	DTL	2.03621256519713e-18	4.55043009813307	0.727	0.591	6.10863769559138e-15
CD4_C4-prolif	DIAPH3	2.71336181028394e-18	4.42698900105551	0.718	0.237	8.14008543085182e-15
CD4_C4-prolif	ACE	5.41227565077446e-18	4.47686175273767	0.718	0.385	1.62368269523234e-14
CD4_C4-prolif	ABCG2	7.51775694414685e-18	4.36503738094512	0.736	0.4	2.25532708324406e-14
CD4_C4-prolif	GABRD	1.31022072698853e-17	5.39421100287825	0.727	0.23	3.9306621809656e-14
CD4_C4-prolif	FAM13C	4.90995396884718e-17	4.65535209809082	0.073	0.432	1.47298619065415e-13
CD4_C4-prolif	AC011472.2	6.96940951761533e-16	4.61120308036661	0.736	0.317	2.0908228552846e-12
CD4_C4-prolif	TIFAB	3.68412658816887e-15	5.12158605151532	0.682	0.614	1.10523797645066e-11
CD4_C4-prolif	HIST1H3G	5.1399091734879e-15	4.63460890786261	0.7	0.631	1.54197275204637e-11
CD4_C4-prolif	PBK	6.34568273982009e-15	4.98807597022361	0.691	0.482	1.90370482194603e-11
CD4_C4-prolif	ITGBL1	8.52744913946554e-15	5.49463761613551	0.1	0.4	2.55823474183966e-11
CD4_C4-prolif	MFAP5	1.24819602899263e-14	4.64770757741585	0.145	0.25	3.74458808697788e-11
CD4_C4-prolif	DGKI	4.43883887239373e-13	5.30482330557284	0.691	0.266	1.33165166171812e-09
CD4_C4-prolif	SLCO5A1	2.36646612797636e-12	4.7975029917731	0.191	0.605	7.09939838392909e-09
CD4_C4-prolif	KANK2	1.28514636902745e-11	4.6158322149182	0.636	0.258	3.85543910708234e-08
CD4_C4-prolif	AC008945.1	1.57254250197171e-11	5.21991903915175	0.127	0.372	4.71762750591513e-08
CD4_C4-prolif	ACTN2	2.49434756761091e-11	4.55181125741834	0.682	0.411	7.48304270283273e-08
CD4_C4-prolif	BCL2L14	4.33081681890497e-11	4.45147173889333	0.718	0.381	1.29924504567149e-07
CD4_C4-prolif	RBP4	6.11065402960907e-11	4.44430852594295	0.645	0.404	1.83319620888272e-07
CD4_C4-prolif	WFDC1	1.26361318135088e-10	5.93082242773833	0.164	0.413	3.79083954405264e-07
CD4_C4-prolif	IL1A	2.08028823811536e-10	5.95663869506794	0.145	0.319	6.24086471434609e-07
CD4_C4-prolif	C11orf96	3.98900795944937e-10	4.68762739509863	0.236	0.569	1.19670238783481e-06
CD4_C4-prolif	GJA1	4.69093966373338e-10	5.36111853324404	0.173	0.346	1.40728189912001e-06
CD4_C4-prolif	PAMR1	9.31653131281345e-10	8.57296672908654	0.164	0.551	2.79495939384404e-06
CD4_C4-prolif	TTK	9.49750535290165e-10	4.44542519184913	0.636	0.463	2.84925160587049e-06
CD4_C4-prolif	NEIL3	1.13208221801384e-09	4.40347940760664	0.636	0.329	3.39624665404152e-06
CD4_C4-prolif	KIF15	1.80283263957573e-09	4.38418148505937	0.655	0.706	5.4084979187272e-06
CD4_C4-prolif	LAMB2	2.08524370637097e-09	4.46289768991116	0.682	0.303	6.25573111911292e-06
CD4_C4-prolif	GPRC5B	1.10226925750368e-08	4.53685886345562	0.209	0.459	3.30680777251103e-05
CD4_C4-prolif	GDA	2.36815293782484e-08	6.37631482887334	0.527	0.231	7.10445881347453e-05
CD4_C4-prolif	LINC02397	7.90048727970884e-08	9.35831471151196	0.618	0.404	0.000237014618391265
CD4_C4-prolif	CCL24	1.36633098610534e-07	6.02921663744052	0.173	0.401	0.000409899295831603
CD4_C4-prolif	LINC01133	1.39056914900266e-07	4.7918729793598	0.164	0.447	0.000417170744700797
CD4_C4-prolif	CRTAC1	1.59129931544052e-07	4.9782761157835	0.573	0.23	0.000477389794632155
CD4_C4-prolif	AC104024.1	1.96418327606271e-07	8.17637807121521	0.145	0.301	0.000589254982818814
CD4_C4-prolif	ANGPTL2	3.07945907875027e-07	4.48297892366772	0.664	0.633	0.000923837723625081
CD4_C4-prolif	FGD5	5.19020874028803e-07	4.59282718951337	0.6	0.366	0.00155706262208641
CD4_C4-prolif	SEMA5A	9.83234384467527e-07	5.13946381813528	0.309	0.568	0.00294970315340258
CD4_C4-prolif	NPNT	1.91186904402369e-06	4.42358371359811	0.627	0.28	0.00573560713207107
CD4_C4-prolif	PDE3A	2.69222590754603e-06	5.60606123885633	0.518	0.721	0.0080766777226381
CD4_C4-prolif	IGHV3-64	3.77305566903005e-06	5.1556505938453	0.591	0.649	0.0113191670070901
CD4_C4-prolif	DPYSL3	4.15281293255554e-06	4.80760551263212	0.227	0.418	0.0124584387976666
CD4_C4-prolif	CLEC14A	4.40489154358627e-06	4.62895944116794	0.609	0.355	0.0132146746307588
CD4_C4-prolif	FMO3	4.87495245368052e-06	5.92359506599635	0.464	0.134	0.0146248573610416
CD4_C4-prolif	CLEC4F	5.31584957649923e-06	5.51857098347462	0.191	0.434	0.0159475487294977
CD4_C4-prolif	EGFL6	1.74633118855504e-05	4.90134981808673	0.209	0.391	0.0523899356566511
CD4_C4-prolif	POU3F3	1.97010644821523e-05	4.60194764428101	0.645	0.396	0.059103193446457
CD4_C4-prolif	LDB3	3.07208750981418e-05	4.85242808214136	0.282	0.456	0.0921626252944254
CD4_C4-prolif	THBS2	3.95993474109983e-05	5.12479975510506	0.545	0.273	0.118798042232995
CD4_C4-prolif	PPP1R17	8.57253715976068e-05	6.78615255071909	0.518	0.343	0.25717611479282
CD4_C4-prolif	RERGL	0.000108930699521986	6.25894757973543	0.573	0.384	0.326792098565957
CD4_C4-prolif	FGF1	0.000123252043930281	6.24777490060677	0.473	0.231	0.369756131790842
CD4_C4-prolif	RASL12	0.000213737070780099	7.00827191095216	0.264	0.197	0.641211212340296
CD4_C4-prolif	LINC01235	0.000535265468292569	9.05790125844493	0.409	0.326	1
CD4_C4-prolif	NR2F1	0.000613348550872815	8.05440662573108	0.355	0.187	1
CD4_C4-prolif	PLVAP	0.000631410110464099	6.00903891364034	0.709	0.463	1
CD4_C4-prolif	CASQ2	0.000862371193126892	5.45651541464523	0.582	0.264	1
CD4_C4-prolif	DHRS9	0.000938963613108725	4.33390783359343	0.345	0.68	1
CD4_C4-prolif	HSPG2	0.001087955046391	4.81545179397479	0.691	0.517	1
CD4_C4-prolif	DLL4	0.00164491870862612	5.79192741554244	0.291	0.341	1
CD4_C4-prolif	IGKV1-8	0.00165319831171157	6.37210964651446	0.236	0.384	1
CD4_C4-prolif	SULF1	0.00222843403111676	4.3710082645995	0.527	0.288	1
CD4_C4-prolif	HAS2	0.00265614157508618	5.49117236759775	0.009	0.407	1
CD4_C4-prolif	LHX6	0.00319374981712696	7.07550676754326	0.555	0.628	1
CD4_C4-prolif	IGHV4-59	0.00327377756659951	4.7337254263331	0.464	0.307	1
CD4_C4-prolif	BCL6B	0.00334122786478049	17.0834164640847	0.273	0.247	1
CD4_C4-prolif	TEAD2	0.00505854876432522	4.88323206208882	0.355	0.484	1
CD4_C4-prolif	KCNA5	0.00635481418462698	5.20654144989742	0.564	0.365	1
CD4_C4-prolif	PCDH17	0.00682861865460434	5.54340260879186	0.255	0.321	1
CD4_C4-prolif	KDR	0.0077948527985789	6.06956964834714	0.418	0.604	1
CD4_C4-prolif	ADAMTSL1	0.00922518336914997	6.67173119072345	0.191	0.257	1
CD4_C5_Treg-FOXP3	LRP2	0	3.34432733744998	0.784	0.299	0
CD4_C5_Treg-FOXP3	KCNAB1	0	3.03980607063873	0.86	0.381	0
CD4_C5_Treg-FOXP3	CPXM1	0	4.1548137398923	0.89	0.414	0
CD4_C5_Treg-FOXP3	PTPRG	0	2.48689332761045	0.873	0.439	0
CD4_C5_Treg-FOXP3	FCER2	0	3.68631378915376	0.726	0.335	0
CD4_C5_Treg-FOXP3	PRAP1	0	2.4132569295145	0.877	0.491	0
CD4_C5_Treg-FOXP3	SLC16A10	0	2.72863311053189	0.741	0.363	0
CD4_C5_Treg-FOXP3	TRAV23DV6	0	2.34337805810736	0.741	0.404	0
CD4_C5_Treg-FOXP3	VDR	0	2.85305081623652	0.792	0.457	0
CD4_C5_Treg-FOXP3	IGKV1-6	0	3.08806861809663	0.796	0.462	0
CD4_C5_Treg-FOXP3	LINC02195	0	4.40420376666896	0.761	0.433	0
CD4_C5_Treg-FOXP3	HACD1	0	4.50630261576436	0.819	0.498	0
CD4_C5_Treg-FOXP3	CACNA2D3	0	3.09044432441908	0.873	0.564	0
CD4_C5_Treg-FOXP3	CD80	0	2.52556271504029	0.808	0.514	0
CD4_C5_Treg-FOXP3	PIK3CD-AS2	0	3.00189589902252	0.858	0.589	0
CD4_C5_Treg-FOXP3	TNFRSF13B	0	5.87106805129403	0.711	0.452	0
CD4_C5_Treg-FOXP3	LINC01943	0	2.60537662677863	0.817	0.571	0
CD4_C5_Treg-FOXP3	PTP4A3	0	2.42623323368005	0.761	0.52	0
CD4_C5_Treg-FOXP3	CTLA4	0	3.78060742730325	0.869	0.633	0
CD4_C5_Treg-FOXP3	BEX3	0	3.37987553716759	0.845	0.612	0
CD4_C5_Treg-FOXP3	BATF	0	2.57343431752039	0.961	0.728	0
CD4_C5_Treg-FOXP3	FOXP3	0	6.40878733212289	0.946	0.718	0
CD4_C5_Treg-FOXP3	FCRL1	0	4.02683576170316	0.762	0.545	0
CD4_C5_Treg-FOXP3	EPHX2	0	2.27056392346523	0.836	0.621	0
CD4_C5_Treg-FOXP3	TBC1D8	0	4.9741000387377	0.904	0.69	0
CD4_C5_Treg-FOXP3	TNFRSF4	0	3.99757499082976	0.923	0.719	0
CD4_C5_Treg-FOXP3	CCL22	0	5.11168476943022	0.818	0.615	0
CD4_C5_Treg-FOXP3	NDN	0	2.7869770316798	0.824	0.632	0
CD4_C5_Treg-FOXP3	IL1R2	0	5.03162693880841	0.865	0.686	0
CD4_C5_Treg-FOXP3	CHRNA6	0	6.21818873961135	0.784	0.617	0
CD4_C5_Treg-FOXP3	SOX4	0	2.62073282308538	0.916	0.753	0
CD4_C5_Treg-FOXP3	ENTPD1	0	2.48777983688569	0.854	0.691	0
CD4_C5_Treg-FOXP3	F5	0	4.69987542985058	0.839	0.686	0
CD4_C5_Treg-FOXP3	ADAMTS2	0	4.44015748354331	0.921	0.787	0
CD4_C5_Treg-FOXP3	SLAMF1	0	2.56349979831077	0.901	0.77	0
CD4_C5_Treg-FOXP3	CD177	0	6.3479973455189	0.713	0.843	0
CD4_C5_Treg-FOXP3	LAYN	0	3.43087638187434	0.867	0.748	0
CD4_C5_Treg-FOXP3	TRIB1	0	2.27577011864531	0.811	0.693	0
CD4_C5_Treg-FOXP3	IL2RA	0	3.7130741340738	0.809	0.722	0
CD4_C5_Treg-FOXP3	CRLF2	0	6.00228000981912	0.755	0.67	0
CD4_C5_Treg-FOXP3	FBLN7	0	2.6866648873757	0.827	0.743	0
CD4_C5_Treg-FOXP3	LRG1	0	4.57635027978211	0.775	0.696	0
CD4_C5_Treg-FOXP3	CEP55	0	2.35089879730626	0.844	0.767	0
CD4_C5_Treg-FOXP3	LINC02099	0	3.72982289133169	0.726	0.658	0
CD4_C5_Treg-FOXP3	TNFRSF18	0	2.72512737059587	0.872	0.806	0
CD4_C5_Treg-FOXP3	AC022509.1	0	5.95242314407671	0.827	0.786	0
CD4_C5_Treg-FOXP3	EBI3	0	2.29216142491518	0.778	0.759	0
CD4_C5_Treg-FOXP3	IL1R1	0	3.6856328479658	0.732	0.75	0
CD4_C5_Treg-FOXP3	CCR8	0	5.68867	0.834	0.843	0
CD4_C5_Treg-FOXP3	LAMC3	0	2.63797847311929	0.76	0.754	0
CD4_C5_Treg-FOXP3	HPGD	0	2.36959298360752	0.8	0.798	0
CD4_C5_Treg-FOXP3	MAST4	1.39137719165513e-282	2.41660021444041	0.712	0.554	4.17413157496538e-279
CD4_C5_Treg-FOXP3	CCR4	9.45553249860549e-280	2.79569364199724	0.706	0.65	2.83665974958165e-276
CD4_C5_Treg-FOXP3	CD1A	1.47755603449847e-277	4.32292831549023	0.684	0.173	4.43266810349542e-274
CD4_C5_Treg-FOXP3	SDC4	1.40848593716869e-265	2.29335699618172	0.73	0.606	4.22545781150606e-262
CD4_C5_Treg-FOXP3	PVALB	3.10675128119252e-263	4.14822804806638	0.672	0.384	9.32025384357754e-260
CD4_C5_Treg-FOXP3	ICOS	3.54521261777912e-184	2.33408811131648	0.675	0.571	1.06356378533374e-180
CD4_C5_Treg-FOXP3	ADAMTS9	9.3775730166611e-179	3.0095172377653	0.625	0.177	2.81327190499833e-175
CD4_C5_Treg-FOXP3	SEMA3G	1.46287691584488e-178	3.4625129215754	0.667	0.658	4.38863074753464e-175
CD4_C5_Treg-FOXP3	ANXA3	7.74758484704924e-174	3.23876117438781	0.611	0.326	2.32427545411477e-170
CD4_C5_Treg-FOXP3	MMP9	6.26736225144968e-171	2.4200298716375	0.654	0.541	1.88020867543491e-167
CD4_C5_Treg-FOXP3	FMO1	2.65330256537988e-161	4.93899779224926	0.583	0.226	7.95990769613964e-158
CD4_C5_Treg-FOXP3	CLEC7A	4.39216262527494e-143	2.47830265199447	0.659	0.587	1.31764878758248e-139
CD4_C5_Treg-FOXP3	AC017002.3	1.24570654032257e-139	3.79794320028043	0.617	0.469	3.7371196209677e-136
CD4_C5_Treg-FOXP3	PTGIR	3.72331831258748e-134	4.61360132065692	0.615	0.489	1.11699549377624e-130
CD4_C5_Treg-FOXP3	IL17RB	6.72627353890944e-122	2.69893258942504	0.599	0.373	2.01788206167283e-118
CD4_C5_Treg-FOXP3	IGHGP	3.91541167331038e-113	2.28880648725694	0.558	0.216	1.17462350199311e-109
CD4_C5_Treg-FOXP3	COX4I2	1.05546121858422e-107	2.29439270867397	0.268	0.192	3.16638365575267e-104
CD4_C5_Treg-FOXP3	NFASC	1.16286372501654e-102	2.60616	0.583	0.224	3.48859117504963e-99
CD4_C5_Treg-FOXP3	KRT7	5.06071119519802e-98	2.37626386932719	0.644	0.315	1.5182133585594e-94
CD4_C5_Treg-FOXP3	PDGFA	8.75560650384195e-95	2.71749015061451	0.61	0.49	2.62668195115259e-91
CD4_C5_Treg-FOXP3	LAPTM4B	3.51390446590612e-72	2.4226151766504	0.636	0.548	1.05417133977184e-68
CD4_C5_Treg-FOXP3	CEACAM4	2.55087762076099e-69	2.74730875206916	0.269	0.413	7.65263286228298e-66
CD4_C5_Treg-FOXP3	RTKN2	3.15287981429158e-68	4.08703662080633	0.566	0.46	9.45863944287474e-65
CD4_C5_Treg-FOXP3	ACTN2	3.62054865711047e-68	2.5423842469664	0.242	0.422	1.08616459713314e-64
CD4_C5_Treg-FOXP3	BCL2L14	3.27852391498798e-67	3.00463714664705	0.521	0.372	9.83557174496393e-64
CD4_C5_Treg-FOXP3	AC134312.5	3.530465361986e-67	3.49089029943661	0.169	0.321	1.0591396085958e-63
CD4_C5_Treg-FOXP3	LCN6	6.22820344353721e-63	2.5088719604951	0.146	0.279	1.86846103306116e-59
CD4_C5_Treg-FOXP3	CCL19	1.99561707837064e-56	2.86997434255081	0.166	0.291	5.98685123511192e-53
CD4_C5_Treg-FOXP3	MYRIP	9.29911150246418e-52	4.83308073776579	0.268	0.42	2.78973345073926e-48
CD4_C5_Treg-FOXP3	AC104024.1	3.64115968955927e-47	4.53365904342699	0.247	0.304	1.09234790686778e-43
CD4_C5_Treg-FOXP3	PAMR1	9.69894619841061e-45	3.63449540380376	0.553	0.55	2.90968385952318e-41
CD4_C5_Treg-FOXP3	SELP	5.93158130605639e-44	2.9488670797045	0.591	0.436	1.77947439181692e-40
CD4_C5_Treg-FOXP3	IGHV4-59	1.59055603488452e-41	3.9208004634363	0.532	0.292	4.77166810465355e-38
CD4_C5_Treg-FOXP3	AC133644.2	7.72597962853003e-40	2.49448415009532	0.558	0.524	2.31779388855901e-36
CD4_C5_Treg-FOXP3	SLCO5A1	4.4933239393537e-37	2.73839628798439	0.652	0.601	1.34799718180611e-33
CD4_C5_Treg-FOXP3	GDA	1.3922033030076e-27	4.87276494717641	0.276	0.228	4.17660990902279e-24
CD4_C5_Treg-FOXP3	TIMP4	3.59943171940462e-25	4.83635551997873	0.357	0.377	1.07982951582139e-21
CD4_C5_Treg-FOXP3	FCN2	7.71313694874928e-24	5.46935727043892	0.264	0.316	2.31394108462478e-20
CD4_C5_Treg-FOXP3	ACTG2	6.49782181647878e-18	4.68166840066985	0.501	0.554	1.94934654494363e-14
CD4_C5_Treg-FOXP3	CCL7	3.84579857499794e-14	8.42926521539386	0.703	0.48	1.15373957249938e-10
CD4_C5_Treg-FOXP3	IGLV1-47	3.85245262961783e-13	6.96936947829092	0.181	0.263	1.15573578888535e-09
CD4_C5_Treg-FOXP3	FHL5	1.56871661530943e-11	2.98027904193133	0.201	0.374	4.70614984592828e-08
CD4_C5_Treg-FOXP3	IL21	1.66417953548143e-11	2.49137477437656	0.388	0.243	4.99253860644428e-08
CD4_C5_Treg-FOXP3	LINC01139	1.90346390281015e-11	3.15055007487345	0.284	0.324	5.71039170843046e-08
CD4_C5_Treg-FOXP3	TMEM100	1.5860357802735e-09	7.75118365691944	0.38	0.252	4.7581073408205e-06
CD4_C5_Treg-FOXP3	IGLV1-44	6.4568456852567e-09	5.50977104001512	0.268	0.211	1.93705370557701e-05
CD4_C5_Treg-FOXP3	F3	4.74694038303557e-08	2.5534132014879	0.256	0.185	0.000142408211491067
CD4_C5_Treg-FOXP3	DGKI	1.38181194801575e-06	3.50645832499351	0.445	0.255	0.00414543584404726
CD4_C5_Treg-FOXP3	AC104809.2	3.55017726780746e-06	3.01758921181086	0.435	0.413	0.0106505318034224
CD8_C1_Trm-ZNF683	METTL7B	0	2.20767513211923	0.781	0.43	0
CD8_C1_Trm-ZNF683	EDIL3	0	1.81566230965582	0.785	0.531	0
CD8_C1_Trm-ZNF683	AC011472.2	0	2.43542040470663	0.113	0.331	0
CD8_C1_Trm-ZNF683	F2RL3	0	1.60948269496206	0.118	0.313	0
CD8_C1_Trm-ZNF683	GLUL	0	2.02453	0.872	0.744	0
CD8_C1_Trm-ZNF683	LTBP1	0	2.33292761464783	0.788	0.699	0
CD8_C1_Trm-ZNF683	TRAV13-2	0	3.05373056742878	0.907	0.848	0
CD8_C1_Trm-ZNF683	LINC02446	0	3.05327376351772	0.944	0.888	0
CD8_C1_Trm-ZNF683	LINC00892	0	2.1931588583893	0.81	0.756	0
CD8_C1_Trm-ZNF683	ZNF683	0	2.85886068173083	0.89	0.837	0
CD8_C1_Trm-ZNF683	NTRK2	0	2.11448747005005	0.843	0.809	0
CD8_C1_Trm-ZNF683	LRRN3	3.41287872765474e-306	1.91549343152471	0.868	0.913	1.02386361829642e-302
CD8_C1_Trm-ZNF683	RORC	1.12082062293884e-298	1.92014290128263	0.817	0.86	3.36246186881652e-295
CD8_C1_Trm-ZNF683	PAMR1	1.78997795603877e-291	3.76605709027186	0.198	0.571	5.36993386811632e-288
CD8_C1_Trm-ZNF683	PPARG	1.25925345997689e-273	2.43706015406357	0.748	0.702	3.77776037993068e-270
CD8_C1_Trm-ZNF683	ABCA8	2.72340661696142e-261	2.10919748885568	0.184	0.475	8.17021985088426e-258
CD8_C1_Trm-ZNF683	ADGRE3	2.36188184975394e-258	3.29450760428713	0.734	0.615	7.08564554926181e-255
CD8_C1_Trm-ZNF683	HOXD8	8.03802553565656e-258	1.88977855673269	0.179	0.301	2.41140766069697e-254
CD8_C1_Trm-ZNF683	GJB2	1.57480233757998e-253	1.63742055781871	0.179	0.351	4.72440701273994e-250
CD8_C1_Trm-ZNF683	TMEM100	6.6606624484559e-245	4.68286100990715	0.112	0.269	1.99819873453677e-241
CD8_C1_Trm-ZNF683	SEMA3F	2.21078218226978e-239	1.98372084431872	0.103	0.268	6.63234654680934e-236
CD8_C1_Trm-ZNF683	CDCA7	2.20653329311267e-215	1.66169653254875	0.765	0.689	6.619599879338e-212
CD8_C1_Trm-ZNF683	IGKV2-30	5.10498401116674e-211	5.46940251647019	0.636	0.313	1.53149520335002e-207
CD8_C1_Trm-ZNF683	LINC02202	9.63665937448429e-205	1.69304918655593	0.21	0.417	2.89099781234529e-201
CD8_C1_Trm-ZNF683	AOC3	1.20383375093653e-197	1.58701154699869	0.243	0.471	3.6115012528096e-194
CD8_C1_Trm-ZNF683	ENHO	6.81698257745129e-194	2.54512355834889	0.164	0.267	2.04509477323539e-190
CD8_C1_Trm-ZNF683	TBX2	1.31789012620348e-191	2.46732252914749	0.253	0.297	3.95367037861044e-188
CD8_C1_Trm-ZNF683	IGHV3-53	1.75747137441759e-190	2.39131169847826	0.21	0.334	5.27241412325278e-187
CD8_C1_Trm-ZNF683	SHROOM4	1.95073820232742e-180	3.14409812875327	0.274	0.422	5.85221460698226e-177
CD8_C1_Trm-ZNF683	FAM107A	4.70890326359562e-178	1.61212854595252	0.242	0.432	1.41267097907869e-174
CD8_C1_Trm-ZNF683	GALNT15	7.06402919133287e-177	1.66134388481421	0.178	0.357	2.11920875739986e-173
CD8_C1_Trm-ZNF683	RAPGEF5	5.74145700502118e-166	2.42817454638827	0.726	0.709	1.72243710150635e-162
CD8_C1_Trm-ZNF683	CDKL2	6.81719571623432e-160	1.70288091086686	0.164	0.272	2.0451587148703e-156
CD8_C1_Trm-ZNF683	MSLN	5.14853278342839e-158	3.30221247670101	0.236	0.417	1.54455983502852e-154
CD8_C1_Trm-ZNF683	FZD4	5.74273572357801e-155	1.76973672520188	0.199	0.314	1.7228207170734e-151
CD8_C1_Trm-ZNF683	IGLV1-47	2.60400482058039e-154	8.57412181568015	0.202	0.261	7.81201446174116e-151
CD8_C1_Trm-ZNF683	CD9	8.07150137595428e-154	1.90798829213509	0.76	0.746	2.42145041278629e-150
CD8_C1_Trm-ZNF683	IQCA1	8.75204845880906e-154	1.68658410089185	0.211	0.383	2.62561453764272e-150
CD8_C1_Trm-ZNF683	LINC02397	9.76977385490001e-153	2.56400877439602	0.262	0.413	2.93093215647e-149
CD8_C1_Trm-ZNF683	LINC01197	1.22711310888767e-151	1.98003222642494	0.266	0.413	3.68133932666301e-148
CD8_C1_Trm-ZNF683	AC037198.2	1.36228913169304e-146	2.03664940705802	0.692	0.628	4.08686739507911e-143
CD8_C1_Trm-ZNF683	ANKRD28	8.77556535553195e-136	1.74646858318815	0.739	0.685	2.63266960665959e-132
CD8_C1_Trm-ZNF683	TBX2-AS1	7.79281185466852e-135	1.68403760466608	0.395	0.596	2.33784355640056e-131
CD8_C1_Trm-ZNF683	EMCN	2.18549281847842e-121	1.81271245300286	0.271	0.371	6.55647845543526e-118
CD8_C1_Trm-ZNF683	LINC01554	3.34993061792347e-120	2.51638158662264	0.725	0.663	1.00497918537704e-116
CD8_C1_Trm-ZNF683	PPP1R17	1.15797024722927e-119	2.04932539571664	0.202	0.352	3.4739107416878e-116
CD8_C1_Trm-ZNF683	ACTN2	6.8358408635702e-114	3.46450431699656	0.296	0.418	2.05075225907106e-110
CD8_C1_Trm-ZNF683	AC134312.5	9.59008322076958e-114	3.67348952916979	0.244	0.315	2.87702496623087e-110
CD8_C1_Trm-ZNF683	HRC	6.23966425224e-112	2.77643194189997	0.177	0.305	1.871899275672e-108
CD8_C1_Trm-ZNF683	CRHBP	3.06614643188278e-110	2.53204485592712	0.238	0.298	9.19843929564834e-107
CD8_C1_Trm-ZNF683	HSPA12B	1.80077769099295e-100	3.55574087367966	0.19	0.29	5.40233307297884e-97
CD8_C1_Trm-ZNF683	LCN6	2.41674895899903e-98	2.77192567236601	0.18	0.276	7.25024687699708e-95
CD8_C1_Trm-ZNF683	TRAV40	2.287205380328e-92	1.68700724027653	0.389	0.49	6.86161614098399e-89
CD8_C1_Trm-ZNF683	ANGPT1	6.9050956615134e-90	2.51150551568835	0.305	0.397	2.07152869845402e-86
CD8_C1_Trm-ZNF683	AC104024.1	7.20236853543399e-90	3.71128488571775	0.222	0.305	2.1607105606302e-86
CD8_C1_Trm-ZNF683	AC026369.3	9.02140671075476e-89	1.59706286230571	0.258	0.435	2.70642201322643e-85
CD8_C1_Trm-ZNF683	TNXB	4.12683165462887e-87	2.63243297432526	0.584	0.454	1.23804949638866e-83
CD8_C1_Trm-ZNF683	CLEC18B	5.88459927220184e-84	2.29337213484832	0.421	0.636	1.76537978166055e-80
CD8_C1_Trm-ZNF683	ADAMTSL1	2.07221653568614e-81	1.79105976851483	0.104	0.266	6.21664960705841e-78
CD8_C1_Trm-ZNF683	IGHG3	1.87409959532591e-75	3.03008834233899	0.311	0.332	5.62229878597773e-72
CD8_C1_Trm-ZNF683	CCL7	2.71498828448645e-74	4.78385642884467	0.423	0.498	8.14496485345935e-71
CD8_C1_Trm-ZNF683	PRRX1	5.6257956441416e-70	2.03640444861807	0.425	0.67	1.68773869324248e-66
CD8_C1_Trm-ZNF683	KRT17	4.89787368264474e-68	1.58818686930502	0.45	0.574	1.46936210479342e-64
CD8_C1_Trm-ZNF683	BCL6B	6.21309911070488e-68	4.13596701270145	0.25	0.247	1.86392973321146e-64
CD8_C1_Trm-ZNF683	IL2	1.00788533983793e-66	1.60569127623942	0.705	0.684	3.02365601951378e-63
CD8_C1_Trm-ZNF683	ITGA7	1.72463277479423e-65	1.56541095897049	0.733	0.641	5.17389832438269e-62
CD8_C1_Trm-ZNF683	TFCP2L1	5.5434754737503e-63	1.69445127149761	0.339	0.395	1.66304264212509e-59
CD8_C1_Trm-ZNF683	NMU	1.91160484095411e-60	1.95937464845606	0.377	0.528	5.73481452286232e-57
CD8_C1_Trm-ZNF683	ELF3	1.25218030475887e-56	2.00479302864428	0.335	0.357	3.75654091427662e-53
CD8_C1_Trm-ZNF683	DGKI	4.64389079590375e-55	3.14116141032907	0.328	0.263	1.39316723877112e-51
CD8_C1_Trm-ZNF683	MECOM	5.91032880377642e-53	2.79434235446917	0.238	0.296	1.77309864113292e-49
CD8_C1_Trm-ZNF683	IGHV1-18	1.35919920804267e-52	1.59663709555444	0.341	0.353	4.07759762412801e-49
CD8_C1_Trm-ZNF683	HAS2	5.90340461959116e-50	1.62252192508267	0.343	0.41	1.77102138587735e-46
CD8_C1_Trm-ZNF683	NPNT	1.62215038862002e-48	1.88607128261903	0.272	0.281	4.86645116586006e-45
CD8_C1_Trm-ZNF683	ITGA8	4.22217643448074e-47	2.3660995678536	0.299	0.321	1.26665293034422e-43
CD8_C1_Trm-ZNF683	CCL17	1.6185199711464e-45	1.58988682477443	0.545	0.732	4.8555599134392e-42
CD8_C1_Trm-ZNF683	LHX6	5.37973421980174e-41	2.27352981074311	0.492	0.637	1.61392026594052e-37
CD8_C1_Trm-ZNF683	PLXDC1	1.04481615988943e-38	1.85524755956675	0.628	0.657	3.13444847966828e-35
CD8_C1_Trm-ZNF683	ASPN	7.89191345110231e-38	2.12898748952386	0.42	0.468	2.36757403533069e-34
CD8_C1_Trm-ZNF683	CLEC4C	2.91426264909412e-36	2.52607292270323	0.455	0.573	8.74278794728236e-33
CD8_C1_Trm-ZNF683	FHL5	6.53833824711611e-34	3.6412494572929	0.379	0.363	1.96150147413483e-30
CD8_C1_Trm-ZNF683	PLAC9	6.91418773367399e-32	7.34803749068513	0.384	0.417	2.0742563201022e-28
CD8_C1_Trm-ZNF683	IGKV1-27	2.36465317060389e-27	1.86649027850547	0.588	0.352	7.09395951181168e-24
CD8_C1_Trm-ZNF683	TINAG	3.09061487041904e-27	2.23112430634708	0.293	0.216	9.27184461125713e-24
CD8_C1_Trm-ZNF683	LINC01358	2.04987333797465e-24	1.59587735137788	0.456	0.5	6.14962001392396e-21
CD8_C1_Trm-ZNF683	SHD	9.40411750230007e-24	1.87971836238265	0.521	0.678	2.82123525069002e-20
CD8_C1_Trm-ZNF683	COL5A1	2.0105019034683e-23	2.23375083657016	0.485	0.692	6.03150571040491e-20
CD8_C1_Trm-ZNF683	CLMN	1.15455672171878e-20	2.05312967482259	0.447	0.443	3.46367016515634e-17
CD8_C1_Trm-ZNF683	MUSTN1	1.04680252703393e-19	2.01682437566995	0.573	0.489	3.14040758110179e-16
CD8_C1_Trm-ZNF683	ADGRA2	3.98011817414525e-19	2.14813538767231	0.504	0.405	1.19403545224358e-15
CD8_C1_Trm-ZNF683	RCAN2	4.17900647253921e-14	1.74462709887659	0.37	0.351	1.25370194176176e-10
CD8_C1_Trm-ZNF683	IGHV3-7	2.49676298645156e-13	1.57131528907575	0.337	0.292	7.49028895935468e-10
CD8_C1_Trm-ZNF683	EGR4	4.07026972465646e-12	2.24121442369961	0.65	0.643	1.22108091739694e-08
CD8_C1_Trm-ZNF683	NPPC	3.55830660186767e-11	1.96206984952722	0.545	0.598	1.0674919805603e-07
CD8_C1_Trm-ZNF683	ADGRG6	1.28496764645326e-10	1.68006401532418	0.336	0.306	3.85490293935977e-07
CD8_C1_Trm-ZNF683	IGKV1D-39	3.48104355643572e-10	2.38357348311221	0.541	0.687	1.04431306693072e-06
CD8_C1_Trm-ZNF683	S100A14	9.10241632615412e-09	3.42505379673608	0.558	0.422	2.73072489784624e-05
CD8_C1_Trm-ZNF683	PRUNE2	3.653611287613e-06	1.93583403203696	0.548	0.406	0.010960833862839
CD8_C1_Trm-ZNF683	PRSS8	0.000179701348821387	2.34833534290831	0.451	0.555	0.539104046464161
CD8_C1_Trm-ZNF683	ICAM4	0.00187132353438628	2.08445237949092	0.455	0.5	1
CD8_C2_Tem-GZMK	CXCR5	0	2.46948029697832	0.712	0.302	0
CD8_C2_Tem-GZMK	PRUNE2	0	1.78072751511707	0.754	0.348	0
CD8_C2_Tem-GZMK	MS4A4E	0	2.02478869943931	0.714	0.364	0
CD8_C2_Tem-GZMK	FABP4	0	5.02513765538395	0.533	0.198	0
CD8_C2_Tem-GZMK	MMP19	0	2.69968241195309	0.615	0.294	0
CD8_C2_Tem-GZMK	TMEM92	0	2.38962871342033	0.729	0.417	0
CD8_C2_Tem-GZMK	CCL19	0	4.02119998442834	0.528	0.236	0
CD8_C2_Tem-GZMK	CLEC3B	0	1.71275442012675	0.616	0.332	0
CD8_C2_Tem-GZMK	GJA4	0	1.87498597534984	0.689	0.431	0
CD8_C2_Tem-GZMK	SLC7A11	0	3.83140633278802	0.681	0.428	0
CD8_C2_Tem-GZMK	SEMA3B	0	4.13880729338514	0.657	0.414	0
CD8_C2_Tem-GZMK	F10	0	3.11818178962014	0.631	0.418	0
CD8_C2_Tem-GZMK	HAS2	0	2.08634587430194	0.582	0.372	0
CD8_C2_Tem-GZMK	IGHV5-51	0	4.40039416003128	0.203	0.407	0
CD8_C2_Tem-GZMK	AOX1	0	1.90353874028979	0.817	0.622	0
CD8_C2_Tem-GZMK	KRT17	0	1.92759102236217	0.713	0.538	0
CD8_C2_Tem-GZMK	DAAM2	0	2.49472868207487	0.274	0.134	0
CD8_C2_Tem-GZMK	ITGA7	0	2.04245890417725	0.758	0.625	0
CD8_C2_Tem-GZMK	CDH11	0	1.76144851460526	0.863	0.744	0
CD8_C2_Tem-GZMK	LNCAROD	0	2.09155381733255	0.87	0.775	0
CD8_C2_Tem-GZMK	LINC01226	0	2.44737969549641	0.822	0.733	0
CD8_C2_Tem-GZMK	TCIM	1.84190986832938e-275	1.92301929865301	0.575	0.334	5.52572960498814e-272
CD8_C2_Tem-GZMK	PPP1R14A	1.31472058820254e-260	2.49164938251863	0.494	0.361	3.94416176460763e-257
CD8_C2_Tem-GZMK	IGHV3-7	3.01168983488782e-257	3.77436000255136	0.483	0.258	9.03506950466345e-254
CD8_C2_Tem-GZMK	IGLC2	1.09441396781985e-256	2.02896945176619	0.564	0.369	3.28324190345955e-253
CD8_C2_Tem-GZMK	CLDN1	5.8940627007586e-256	1.76851510186259	0.624	0.405	1.76821881022758e-252
CD8_C2_Tem-GZMK	FZD4	1.43216065851092e-249	3.50843584561142	0.482	0.274	4.29648197553275e-246
CD8_C2_Tem-GZMK	CLMN	1.37926258616498e-242	1.93277096232432	0.632	0.407	4.13778775849493e-239
CD8_C2_Tem-GZMK	AL139020.1	1.14385106718965e-237	1.79653555666264	0.305	0.595	3.43155320156896e-234
CD8_C2_Tem-GZMK	WT1	5.72135424876723e-229	2.51443753897716	0.455	0.293	1.71640627463017e-225
CD8_C2_Tem-GZMK	SLC7A2	3.09922345016508e-225	1.7813678110176	0.654	0.528	9.29767035049523e-222
CD8_C2_Tem-GZMK	SDC2	3.85514806549859e-219	2.79542931799816	0.393	0.289	1.15654441964958e-215
CD8_C2_Tem-GZMK	IGHV3-64	4.04363962785873e-203	2.50816464985293	0.69	0.641	1.21309188835762e-199
CD8_C2_Tem-GZMK	IP6K3	1.40820807386878e-199	2.2821182109947	0.612	0.381	4.22462422160634e-196
CD8_C2_Tem-GZMK	TNFSF18	1.26952968189908e-177	2.85272737583975	0.625	0.408	3.80858904569723e-174
CD8_C2_Tem-GZMK	KCNN3	1.42184901326311e-159	2.15328499985806	0.123	0.323	4.26554703978933e-156
CD8_C2_Tem-GZMK	IGLV3-1	1.61749964413821e-154	2.30474121670169	0.535	0.41	4.85249893241463e-151
CD8_C2_Tem-GZMK	DHRS9	3.96133100073281e-152	1.89918075885391	0.671	0.681	1.18839930021984e-148
CD8_C2_Tem-GZMK	ADH1B	8.30238663604939e-122	2.36885586390341	0.638	0.579	2.49071599081482e-118
CD8_C2_Tem-GZMK	ADAMTSL1	2.86622304374943e-117	6.61232654654621	0.151	0.278	8.59866913124829e-114
CD8_C2_Tem-GZMK	GATA2	6.17769599898907e-113	1.83740143045784	0.63	0.516	1.85330879969672e-109
CD8_C2_Tem-GZMK	LARP6	7.53993177819085e-108	1.93737022399145	0.475	0.368	2.26197953345725e-104
CD8_C2_Tem-GZMK	ENHO	2.20520789364405e-106	2.54745199797006	0.239	0.265	6.61562368093214e-103
CD8_C2_Tem-GZMK	AC011472.2	1.99356283815521e-104	3.51441763082419	0.227	0.336	5.98068851446564e-101
CD8_C2_Tem-GZMK	S100A14	5.19321518343169e-104	2.90578055498633	0.476	0.421	1.55796455502951e-100
CD8_C2_Tem-GZMK	FHL5	5.82321090483401e-104	1.88089291442263	0.501	0.337	1.7469632714502e-100
CD8_C2_Tem-GZMK	IGLV1-47	1.42489270761701e-100	2.92591768739718	0.221	0.265	4.27467812285103e-97
CD8_C2_Tem-GZMK	MECOM	9.5691134013473e-99	1.90919671465361	0.447	0.263	2.87073402040419e-95
CD8_C2_Tem-GZMK	PAMR1	1.9700194264279e-97	2.25761661878297	0.541	0.552	5.91005827928369e-94
CD8_C2_Tem-GZMK	CPA3	5.13238297693876e-80	2.36519567229964	0.391	0.27	1.53971489308163e-76
CD8_C2_Tem-GZMK	OR51E1	1.17153071641036e-76	3.71578908417674	0.55	0.474	3.51459214923107e-73
CD8_C2_Tem-GZMK	SAA1	3.17565728276736e-76	1.98537414748968	0.506	0.348	9.52697184830209e-73
CD8_C2_Tem-GZMK	ITGBL1	3.61411052061558e-75	2.59685743133775	0.484	0.383	1.08423315618467e-71
CD8_C2_Tem-GZMK	TNNT1	6.01108757522185e-73	1.7724797534742	0.524	0.471	1.80332627256655e-69
CD8_C2_Tem-GZMK	FST	2.93832885144008e-68	3.81587263491865	0.285	0.214	8.81498655432025e-65
CD8_C2_Tem-GZMK	SYT1	5.95843497428854e-63	2.10155489024391	0.569	0.44	1.78753049228656e-59
CD8_C2_Tem-GZMK	EHD2	6.59229094366745e-63	1.76391032844293	0.588	0.538	1.97768728310023e-59
CD8_C2_Tem-GZMK	CD163L1	1.88328004081469e-53	2.15083960776623	0.593	0.481	5.64984012244407e-50
CD8_C2_Tem-GZMK	SAA2	2.30051726915604e-46	1.94181923332337	0.257	0.406	6.90155180746813e-43
CD8_C2_Tem-GZMK	IGKV4-1	2.6559482546538e-46	3.81597323119894	0.603	0.526	7.9678447639614e-43
CD8_C2_Tem-GZMK	CD36	8.77850815280007e-42	1.80434749125327	0.42	0.348	2.63355244584002e-38
CD8_C2_Tem-GZMK	TNXB	1.60814409024954e-35	2.3241893437646	0.535	0.448	4.82443227074861e-32
CD8_C2_Tem-GZMK	IL34	6.94303538792192e-35	3.21931566834344	0.422	0.308	2.08291061637658e-31
CD8_C2_Tem-GZMK	PKD2L1	2.89679253683105e-34	2.07314116082455	0.438	0.335	8.69037761049315e-31
CD8_C2_Tem-GZMK	CCL7	1.30116174191177e-32	3.19755705805656	0.447	0.503	3.90348522573531e-29
CD8_C2_Tem-GZMK	AC134312.5	3.69790290905501e-32	2.56616107605899	0.391	0.296	1.1093708727165e-28
CD8_C2_Tem-GZMK	ITLN1	1.3354746867906e-30	3.09918290468557	0.558	0.5	4.00642406037179e-27
CD8_C2_Tem-GZMK	ABCC9	1.72030632025049e-30	4.4150932915882	0.404	0.19	5.16091896075148e-27
CD8_C2_Tem-GZMK	LAMB3	8.58070066264846e-30	1.76166402447052	0.479	0.421	2.57421019879454e-26
CD8_C2_Tem-GZMK	INMT	2.14203565083242e-24	2.00402487911215	0.397	0.376	6.42610695249725e-21
CD8_C2_Tem-GZMK	NPNT	9.76736281760752e-22	4.30340917004467	0.261	0.284	2.93020884528226e-18
CD8_C2_Tem-GZMK	IGLV3-9	5.39699277225755e-20	5.0262518338131	0.402	0.357	1.61909783167726e-16
CD8_C2_Tem-GZMK	MAP1B	7.16320394562339e-19	2.1806139089899	0.412	0.388	2.14896118368702e-15
CD8_C2_Tem-GZMK	BCL6B	1.43145631130991e-16	5.54132070810816	0.256	0.245	4.29436893392973e-13
CD8_C2_Tem-GZMK	PLS3	1.7853560678387e-16	1.71750543725824	0.32	0.3	5.35606820351611e-13
CD8_C2_Tem-GZMK	KCNAB1	2.56592851156767e-16	1.79180417475335	0.395	0.413	7.697785534703e-13
CD8_C2_Tem-GZMK	CCL15	1.33631128151917e-11	1.8375793788222	0.27	0.219	4.00893384455751e-08
CD8_C2_Tem-GZMK	CASQ2	2.25905166113211e-11	4.13897213279274	0.288	0.261	6.77715498339634e-08
CD8_C2_Tem-GZMK	THBS2	2.74001016625144e-11	2.64489071983551	0.272	0.274	8.22003049875431e-08
CD8_C2_Tem-GZMK	MSLN	6.57441454132391e-11	4.35142714869629	0.462	0.396	1.97232436239717e-07
CD8_C2_Tem-GZMK	COLEC11	1.82191953404405e-10	2.47238617846845	0.419	0.444	5.46575860213216e-07
CD8_C2_Tem-GZMK	HEYL	4.17226113577759e-10	2.33411937882068	0.51	0.514	1.25167834073328e-06
CD8_C2_Tem-GZMK	TPPP3	2.58837802006844e-09	1.79968746648953	0.33	0.396	7.76513406020531e-06
CD8_C2_Tem-GZMK	IGHV3-15	1.01653915029937e-08	3.49541012141576	0.392	0.316	3.04961745089811e-05
CD8_C2_Tem-GZMK	COL21A1	3.18818064377058e-08	1.93455993923953	0.356	0.276	9.56454193131175e-05
CD8_C2_Tem-GZMK	MFAP5	8.49163216901954e-08	2.53216829347441	0.303	0.239	0.000254748965070586
CD8_C2_Tem-GZMK	FAM162B	4.37900392205481e-07	2.93420238300538	0.423	0.463	0.00131370117661644
CD8_C2_Tem-GZMK	COL14A1	3.60133213462549e-06	2.05920916575248	0.35	0.323	0.0108039964038765
CD8_C2_Tem-GZMK	EXOC3L2	4.15079659085089e-06	1.98255866663492	0.284	0.279	0.0124523897725527
CD8_C2_Tem-GZMK	WFDC1	3.60454829692345e-05	2.58458523751201	0.465	0.402	0.108136448907704
CD8_C2_Tem-GZMK	IL1A	3.94018653373332e-05	4.41495867835716	0.317	0.319	0.118206
CD8_C2_Tem-GZMK	NFE2	4.44316976106832e-05	1.9572736422332	0.422	0.415	0.13329509283205
CD8_C2_Tem-GZMK	HRC	0.000188840243465191	3.34732934093999	0.328	0.291	0.566520730395572
CD8_C2_Tem-GZMK	PPP1R3C	0.000223346036678425	2.5212627869619	0.321	0.285	0.670038110035275
CD8_C2_Tem-GZMK	IGLV2-8	0.000318539230758077	7.35817666072301	0.395	0.413	0.955617692274231
CD8_C2_Tem-GZMK	PNOC	0.000348748221383057	1.94400865562835	0.552	0.603	1
CD8_C2_Tem-GZMK	SVEP1	0.000456597433516459	2.9661202448954	0.261	0.156	1
CD8_C2_Tem-GZMK	ARHGEF15	0.000672409534906363	3.41254857236046	0.279	0.2	1
CD8_C2_Tem-GZMK	CCL8	0.0051183783487545	3.14668921949397	0.321	0.345	1
CD8_C2_Tem-GZMK	HBB	0.00810102808810006	3.11837676811396	0.465	0.458	1
CD8_C3_Tex-CD27	FHL5	0	2.53417395552538	0.784	0.303	0
CD8_C3_Tex-CD27	FBLN2	0	2.37334499138374	0.857	0.444	0
CD8_C3_Tex-CD27	PTHLH	0	3.1553484688189	0.765	0.374	0
CD8_C3_Tex-CD27	CDH1	0	4.53962622988144	0.689	0.354	0
CD8_C3_Tex-CD27	TLL1	0	3.44596425696973	0.765	0.434	0
CD8_C3_Tex-CD27	GNB4	0	2.4993841659157	0.775	0.448	0
CD8_C3_Tex-CD27	PLS3	0	5.39677508734001	0.584	0.262	0
CD8_C3_Tex-CD27	TNFRSF11B	0	2.44412565279907	0.635	0.329	0
CD8_C3_Tex-CD27	BTNL9	0	3.7695981208908	0.836	0.543	0
CD8_C3_Tex-CD27	LHFPL6	0	2.71242457974211	0.787	0.497	0
CD8_C3_Tex-CD27	ID4	0	2.79243717549269	0.645	0.387	0
CD8_C3_Tex-CD27	CCL19	0	3.86893777304203	0.479	0.255	0
CD8_C3_Tex-CD27	CLIP3	0	2.93237936604454	0.672	0.454	0
CD8_C3_Tex-CD27	CCL23	0	2.58317197594743	0.69	0.474	0
CD8_C3_Tex-CD27	GZMK	0	2.54552036412125	0.982	0.768	0
CD8_C3_Tex-CD27	FAM177B	0	2.60981468040862	0.861	0.65	0
CD8_C3_Tex-CD27	LAMC1	0	2.35242705888881	0.753	0.561	0
CD8_C3_Tex-CD27	KCNJ2	0	3.17514681147289	0.821	0.634	0
CD8_C3_Tex-CD27	CAV1	0	3.09053680303375	0.712	0.532	0
CD8_C3_Tex-CD27	PYCR1	0	2.69942924509106	0.707	0.527	0
CD8_C3_Tex-CD27	CD27	0	2.46051898988356	0.974	0.82	0
CD8_C3_Tex-CD27	MIR155HG	0	2.95837493337034	0.783	0.631	0
CD8_C3_Tex-CD27	PPP2R3A	0	2.35717348075751	0.71	0.558	0
CD8_C3_Tex-CD27	AC243829.4	0	2.54427690970362	0.806	0.658	0
CD8_C3_Tex-CD27	SCNN1B	0	3.31663480963238	0.732	0.586	0
CD8_C3_Tex-CD27	TNFRSF9	0	3.64877063339603	0.875	0.738	0
CD8_C3_Tex-CD27	INHBA	0	2.85529302572696	0.694	0.557	0
CD8_C3_Tex-CD27	LAG3	0	2.96486763054163	0.941	0.812	0
CD8_C3_Tex-CD27	HLA-DOA	0	2.37768576738141	0.721	0.593	0
CD8_C3_Tex-CD27	LMCD1	0	2.42549838914953	0.849	0.726	0
CD8_C3_Tex-CD27	L1CAM	0	2.90483850898194	0.82	0.701	0
CD8_C3_Tex-CD27	APBB2	0	2.35595177195319	0.64	0.527	0
CD8_C3_Tex-CD27	VCAM1	0	3.29973759281348	0.698	0.59	0
CD8_C3_Tex-CD27	TNIP3	0	2.73354983698786	0.769	0.662	0
CD8_C3_Tex-CD27	AFAP1L2	0	3.05984936902307	0.724	0.618	0
CD8_C3_Tex-CD27	CXCL13	0	3.02514898108379	0.786	0.683	0
CD8_C3_Tex-CD27	LPL	0	2.5831045039046	0.725	0.622	0
CD8_C3_Tex-CD27	PON3	0	4.21849748249714	0.68	0.588	0
CD8_C3_Tex-CD27	FXYD6	0	3.57956281970678	0.715	0.624	0
CD8_C3_Tex-CD27	AL391056.1	0	4.46262656269566	0.705	0.619	0
CD8_C3_Tex-CD27	CRTAM	0	2.41072885348952	0.744	0.666	0
CD8_C3_Tex-CD27	PDCD1	0	2.39652408857075	0.848	0.781	0
CD8_C3_Tex-CD27	ZBED2	0	3.68174527261893	0.746	0.679	0
CD8_C3_Tex-CD27	SEMA4A	0	3.19841288951804	0.74	0.683	0
CD8_C3_Tex-CD27	SMOC2	0	2.95255435485902	0.867	0.813	0
CD8_C3_Tex-CD27	EBI3	0	2.36091383818653	0.8	0.755	0
CD8_C3_Tex-CD27	FXYD2	0	2.96055202792139	0.715	0.676	0
CD8_C3_Tex-CD27	PDLIM4	0	3.28290928614339	0.804	0.84	0
CD8_C3_Tex-CD27	TNFSF4	0	2.82383311662115	0.687	0.655	0
CD8_C3_Tex-CD27	HMOX1	0	2.35131667614166	0.742	0.76	0
CD8_C3_Tex-CD27	JAM2	0	3.25810799573196	0.66	0.642	0
CD8_C3_Tex-CD27	ADTRP	0	2.34898758590805	0.694	0.705	0
CD8_C3_Tex-CD27	TIMD4	0	2.67379352528266	0.805	0.808	0
CD8_C3_Tex-CD27	MAP1LC3A	7.88825349424475e-297	2.75391918102785	0.665	0.61	2.36647604827342e-293
CD8_C3_Tex-CD27	GNG4	1.82799196974041e-285	3.59160478876144	0.527	0.161	5.48397590922124e-282
CD8_C3_Tex-CD27	ITGB8	3.24696128605059e-275	2.65223406663592	0.551	0.404	9.74088385815176e-272
CD8_C3_Tex-CD27	KCNK1	9.36515640567845e-255	2.64481685958149	0.619	0.599	2.80954692170353e-251
CD8_C3_Tex-CD27	IGHV6-1	1.23243012585239e-230	2.51732773651554	0.546	0.345	3.69729037755717e-227
CD8_C3_Tex-CD27	SFRP4	4.87638011717677e-197	3.21611416785177	0.564	0.365	1.46291403515303e-193
CD8_C3_Tex-CD27	CADM1	2.14358385673339e-181	2.49523555181493	0.652	0.709	6.43075157020017e-178
CD8_C3_Tex-CD27	CPXM2	3.78182252621463e-177	4.63176416833345	0.294	0.298	1.13454675786439e-173
CD8_C3_Tex-CD27	CTHRC1	4.98521880826961e-170	3.24987454438272	0.592	0.579	1.49556564248088e-166
CD8_C3_Tex-CD27	GABRD	1.27771982091674e-154	2.41293626471492	0.457	0.199	3.83315946275022e-151
CD8_C3_Tex-CD27	AC007381.1	2.31723573211395e-154	2.52771166887236	0.587	0.423	6.95170719634184e-151
CD8_C3_Tex-CD27	LINC02362	4.94530878528351e-146	3.66845	0.586	0.578	1.48359263558505e-142
CD8_C3_Tex-CD27	HAS1	5.34634204344141e-125	2.74630346449282	0.552	0.474	1.60390261303242e-121
CD8_C3_Tex-CD27	CTTN	1.0467854200485e-113	2.4112378723138	0.591	0.504	3.1403562601455e-110
CD8_C3_Tex-CD27	CCL7	1.13963967269136e-107	3.93724875636328	0.339	0.516	3.41891901807407e-104
CD8_C3_Tex-CD27	CCL24	3.68077915616219e-105	4.24003085691423	0.272	0.418	1.10423374684866e-101
CD8_C3_Tex-CD27	LAMP5	3.15327777786169e-94	2.59886369504965	0.399	0.315	9.45983333358508e-91
CD8_C3_Tex-CD27	AC064805.1	1.91121003713457e-87	3.06041821118832	0.309	0.464	5.73363011140372e-84
CD8_C3_Tex-CD27	QPRT	5.21985186694844e-86	2.5502298577337	0.608	0.647	1.56595556008453e-82
CD8_C3_Tex-CD27	INMT	5.4634063773255e-78	2.80173002714966	0.457	0.368	1.63902191319765e-74
CD8_C3_Tex-CD27	TRBV4-1	1.00245749401134e-73	2.33049	0.607	0.493	3.00737248203401e-70
CD8_C3_Tex-CD27	AC007563.2	4.84078501929491e-72	3.41954148350762	0.489	0.36	1.45223550578847e-68
CD8_C3_Tex-CD27	NPB	1.75431361011449e-61	3.27815752942492	0.49	0.281	5.26294083034347e-58
CD8_C3_Tex-CD27	AL606807.1	1.16063728076306e-57	3.37901079043865	0.576	0.666	3.48191184228917e-54
CD8_C3_Tex-CD27	PAMR1	2.36038593255811e-55	2.48597548652533	0.469	0.562	7.08115779767433e-52
CD8_C3_Tex-CD27	AC023590.1	2.53467628034576e-53	2.60314007524971	0.393	0.21	7.60402884103729e-50
CD8_C3_Tex-CD27	CD200	3.4021826322907e-50	2.64642819561929	0.587	0.559	1.02065478968721e-46
CD8_C3_Tex-CD27	SDC2	3.40466635665405e-50	2.89211693270533	0.354	0.299	1.02139990699621e-46
CD8_C3_Tex-CD27	TRBV10-1	4.72581543368756e-48	2.52645105264227	0.469	0.356	1.41774463010627e-44
CD8_C3_Tex-CD27	TEX41	2.72448373965246e-46	3.36565649573417	0.321	0.317	8.17345121895738e-43
CD8_C3_Tex-CD27	RGS13	1.48271370930572e-43	2.52707292392111	0.484	0.362	4.44814112791717e-40
CD8_C3_Tex-CD27	SNAI2	7.29516076606593e-37	3.53352388008263	0.397	0.293	2.18854822981978e-33
CD8_C3_Tex-CD27	ALPK2	7.64755629202041e-36	4.25351462597437	0.448	0.263	2.29426688760612e-32
CD8_C3_Tex-CD27	AC134312.5	1.75678988215943e-32	2.43124900905627	0.259	0.319	5.27036964647829e-29
CD8_C3_Tex-CD27	IGHG2	4.92608330519272e-32	2.80208122650924	0.421	0.48	1.47782499155782e-28
CD8_C3_Tex-CD27	NR5A2	3.02346297534422e-30	3.19138439694058	0.534	0.676	9.07038892603265e-27
CD8_C3_Tex-CD27	LINC01133	3.8565368116348e-30	5.58772041783912	0.511	0.437	1.15696104349044e-26
CD8_C3_Tex-CD27	TNFSF18	4.78204102961777e-22	3.26425869908687	0.507	0.434	1.43461230888533e-18
CD8_C3_Tex-CD27	CLSTN2	4.00218547775882e-17	4.39824391752791	0.263	0.355	1.20065564332765e-13
CD8_C3_Tex-CD27	TMEM155	4.21823070843266e-17	3.08413720555313	0.479	0.516	1.2654692125298e-13
CD8_C3_Tex-CD27	COL19A1	3.32600264966224e-13	3.32232683943838	0.3	0.394	9.97800794898672e-10
CD8_C3_Tex-CD27	IGF1	9.32694374704633e-08	2.47213138604786	0.475	0.558	0.00027980831241139
CD8_C3_Tex-CD27	IGLV1-47	1.80032459285067e-07	2.60818	0.295	0.252	0.0005400973778552
CD8_C3_Tex-CD27	CXCL3	1.52865198055006e-06	2.38106579673884	0.402	0.325	0.00458595594165017
CD8_C3_Tex-CD27	CLECL1	3.0202337838908e-06	2.34209160097121	0.52	0.589	0.00906070135167239
CD8_C3_Tex-CD27	ALDH1A2	5.05902296349619e-06	2.64972809039296	0.489	0.477	0.0151770688904886
CD8_C3_Tex-CD27	LAMC2	0.00067149725568607	4.80871355629087	0.302	0.234	1
CD8_C4-ISG	ISG15	7.64301390278018e-200	3.12396709642666	0.876	0.493	2.29290417083405e-196
CD8_C4-ISG	MX1	8.43862829932563e-189	3.65983787858323	0.872	0.645	2.53158848979769e-185
CD8_C4-ISG	IFI6	1.94173235160118e-163	3.01876381569361	0.881	0.709	5.82519705480355e-160
CD8_C4-ISG	MLPH	1.1758785232555e-138	2.42100293303019	0.892	0.729	3.52763556976651e-135
CD8_C4-ISG	OAS1	1.07445881863263e-137	3.7314367516274	0.831	0.642	3.2233764558979e-134
CD8_C4-ISG	RSAD2	3.36067274114237e-101	4.63208550608256	0.757	0.679	1.00820182234271e-97
CD8_C4-ISG	P2RY6	2.46546173711295e-99	2.59983471035751	0.755	0.436	7.39638521133884e-96
CD8_C4-ISG	IGKV2D-28	3.05124240343645e-91	3.52390301545971	0.745	0.607	9.15372721030936e-88
CD8_C4-ISG	IFIT3	2.91342925280145e-89	5.13575202131562	0.72	0.554	8.74028775840436e-86
CD8_C4-ISG	TMEM255B	8.73004581565916e-81	2.77971946218596	0.697	0.413	2.61901374469775e-77
CD8_C4-ISG	CCL8	3.27964110179762e-72	3.49009993413111	0.62	0.337	9.83892330539287e-69
CD8_C4-ISG	IFI44L	9.07956878751307e-72	4.00606606536545	0.707	0.607	2.72387063625392e-68
CD8_C4-ISG	SLCO5A1	2.72922069049226e-66	2.50241470666751	0.772	0.602	8.18766207147678e-63
CD8_C4-ISG	HAS2	4.53887792941414e-66	4.12989297377113	0.644	0.402	1.36166337882424e-62
CD8_C4-ISG	IFIT2	1.98597613371126e-61	3.23377466927647	0.737	0.59	5.95792840113377e-58
CD8_C4-ISG	IFIT1	5.91615210794863e-60	5.3076594045724	0.691	0.594	1.77484563238459e-56
CD8_C4-ISG	OAS3	1.00656775125147e-53	3.4848192170029	0.681	0.594	3.0197032537544e-50
CD8_C4-ISG	RGL1	2.81420465780969e-45	2.41153294176768	0.671	0.463	8.44261397342906e-42
CD8_C4-ISG	BLNK	1.62534057946724e-43	2.59397939138735	0.505	0.253	4.87602173840173e-40
CD8_C4-ISG	IQCA1	2.70680138383387e-41	2.43682403487196	0.623	0.369	8.12040415150162e-38
CD8_C4-ISG	ZNF385D	7.5304506976044e-41	3.10718164972971	0.66	0.475	2.25913520928132e-37
CD8_C4-ISG	CCL7	4.57484504759983e-40	10.4440752066186	0.716	0.491	1.37245351427995e-36
CD8_C4-ISG	XCR1	2.01423059949325e-38	3.82901778208622	0.313	0.113	6.04269179847974e-35
CD8_C4-ISG	AC092809.2	6.41920843845937e-36	2.40698020552346	0.592	0.4	1.92576253153781e-32
CD8_C4-ISG	CXCL10	7.18006427635448e-36	3.11723	0.617	0.452	2.15401928290634e-32
CD8_C4-ISG	APOL4	7.82341511475783e-34	2.58190433575517	0.745	0.662	2.34702453442735e-30
CD8_C4-ISG	HERC5	1.22739306240172e-33	2.5629703588788	0.713	0.651	3.68217918720515e-30
CD8_C4-ISG	MX2	1.63884404382332e-33	2.98992672042408	0.632	0.51	4.91653213146996e-30
CD8_C4-ISG	EPSTI1	2.51911300424784e-32	2.88169368478629	0.621	0.476	7.55733901274354e-29
CD8_C4-ISG	CTTNBP2	3.94556681978697e-32	2.45486582256146	0.72	0.547	1.18367004593609e-28
CD8_C4-ISG	C11orf96	1.4043718047952e-30	3.66405368975101	0.675	0.567	4.21311541438559e-27
CD8_C4-ISG	PDLIM3	1.75396788283506e-30	3.53006965038773	0.201	0.31	5.26190364850518e-27
CD8_C4-ISG	AC134312.5	8.51213115108516e-29	5.74107754748702	0.496	0.309	2.55363934532555e-25
CD8_C4-ISG	LAMP3	1.29616351493222e-26	4.00415404488294	0.652	0.574	3.88849054479666e-23
CD8_C4-ISG	FMOD	4.91649419328045e-24	2.48996394305711	0.548	0.398	1.47494825798413e-20
CD8_C4-ISG	NEXN	5.58134776447694e-24	2.88057316555886	0.561	0.384	1.67440432934308e-20
CD8_C4-ISG	GULP1	1.3034022782943e-22	4.37922824789102	0.407	0.265	3.91020683488291e-19
CD8_C4-ISG	ZNF503	1.91360920217294e-22	4.22969853002449	0.535	0.366	5.74082760651882e-19
CD8_C4-ISG	FZD4	2.20827323026949e-21	3.44498361291564	0.388	0.306	6.62481969080847e-18
CD8_C4-ISG	SHD	3.3835139047295e-21	4.26324476028105	0.784	0.668	1.01505417141885e-17
CD8_C4-ISG	HNF4A	2.24124317882271e-19	3.00751894593643	0.213	0.25	6.72372953646813e-16
CD8_C4-ISG	TNFSF18	1.2400350929471e-18	3.37750609177213	0.532	0.442	3.72010527884131e-15
CD8_C4-ISG	CX3CL1	1.48830762120683e-17	3.38341340794347	0.545	0.451	4.4649228636205e-14
CD8_C4-ISG	AL133467.1	4.29217606523756e-17	2.57754486706746	0.528	0.35	1.28765281957127e-13
CD8_C4-ISG	AC064805.1	1.30791469684797e-16	3.48304542911018	0.568	0.442	3.92374409054391e-13
CD8_C4-ISG	F3	1.87861131744257e-16	4.90360769194012	0.365	0.187	5.63583395232771e-13
CD8_C4-ISG	WFDC1	2.24919485859067e-16	3.45573392331547	0.551	0.41	6.74758457577201e-13
CD8_C4-ISG	BCL2L14	6.31807355329462e-16	6.11441881122032	0.524	0.379	1.89542206598839e-12
CD8_C4-ISG	FHL5	3.06982981345813e-15	5.22336332596645	0.464	0.362	9.2094894403744e-12
CD8_C4-ISG	CASQ2	2.61895599863919e-14	2.68696	0.385	0.263	7.85686799591758e-11
CD8_C4-ISG	FAM3B	2.92335743570454e-14	3.33276420462281	0.453	0.299	8.77007230711363e-11
CD8_C4-ISG	RERGL	6.06490968094348e-14	3.48271140165808	0.524	0.382	1.81947290428304e-10
CD8_C4-ISG	HS3ST2	1.96918300331086e-13	3.67302235111398	0.501	0.387	5.90754900993259e-10
CD8_C4-ISG	PAMR1	1.27448730142737e-12	5.78246826229073	0.385	0.552	3.8234619042821e-09
CD8_C4-ISG	IGHV3-64	8.82175345761984e-12	2.76073312385546	0.728	0.648	2.64652603728595e-08
CD8_C4-ISG	YAP1	1.16237749480246e-11	3.36886782834971	0.455	0.406	3.48713248440738e-08
CD8_C4-ISG	EDNRB	1.65637793733417e-11	3.39255078869284	0.553	0.506	4.9691338120025e-08
CD8_C4-ISG	CLEC4C	1.13866322870925e-10	5.73179558411986	0.395	0.569	3.41598968612775e-07
CD8_C4-ISG	CLEC4F	8.29783191622708e-10	2.97245185287315	0.511	0.433	2.48934957486812e-06
CD8_C4-ISG	IGKV1-8	1.17804231516352e-09	3.61759164005876	0.476	0.383	3.53412694549055e-06
CD8_C4-ISG	MSLN	2.46732933394585e-08	2.71156317475886	0.507	0.405	7.40198800183756e-05
CD8_C4-ISG	ANGPT1	2.98595014590614e-08	4.58095681901439	0.464	0.391	8.95785043771842e-05
CD8_C4-ISG	AC007406.3	4.86646469270827e-08	3.16358605643725	0.667	0.491	0.000145993940781248
CD8_C4-ISG	CPA3	5.68856363271301e-08	2.82535513002371	0.188	0.291	0.00017065690898139
CD8_C4-ISG	AC104024.1	1.38844539984838e-07	5.71808750034836	0.371	0.3	0.000416533619954513
CD8_C4-ISG	PLA2G2D	1.48257405261984e-07	2.41980369741231	0.56	0.57	0.000444772215785953
CD8_C4-ISG	IGHV4-59	3.09757979145822e-07	2.40573626457243	0.407	0.306	0.000929273937437465
CD8_C4-ISG	FGD5	1.28947738232719e-06	3.14617054667463	0.436	0.365	0.00386843214698156
CD8_C4-ISG	FMO1	1.52827735545954e-06	4.23244229034389	0.335	0.247	0.00458483206637862
CD8_C4-ISG	PROS1	2.17593333420421e-06	3.32237846698135	0.399	0.325	0.00652780000261264
CD8_C4-ISG	PPP1R17	3.15421379462033e-06	4.03292445437381	0.455	0.342	0.00946264138386099
CD8_C4-ISG	NTRK3	4.27880875838544e-06	4.09459100816906	0.497	0.449	0.0128364262751563
CD8_C4-ISG	TMTC1	4.57182489883111e-06	3.13337941953569	0.364	0.341	0.0137154746964933
CD8_C4-ISG	FCN2	7.46358868042976e-06	7.74192683348195	0.276	0.313	0.0223907660412893
CD8_C4-ISG	RASL12	1.87903371252782e-05	5.05543213850405	0.273	0.196	0.0563710113758346
CD8_C4-ISG	DPEP1	1.88398595212681e-05	2.95587903326062	0.388	0.323	0.0565195785638042
CD8_C4-ISG	P2RX1	3.84244609750796e-05	2.76466408335511	0.64	0.54	0.115273382925239
CD8_C4-ISG	SCGN	8.55095493993419e-05	3.46784810214996	0.496	0.4	0.256528648198026
CD8_C4-ISG	LIMCH1	9.3351023835407e-05	2.88561096950315	0.328	0.483	0.280053071506221
CD8_C4-ISG	CRHBP	0.00012553161958264	3.89347472469222	0.295	0.294	0.376594858747919
CD8_C4-ISG	PRR16	0.000153881081655725	2.53046585350078	0.424	0.389	0.461643244967176
CD8_C4-ISG	LINC01781	0.000201521972974319	2.92784763134399	0.495	0.434	0.604565918922957
CD8_C4-ISG	OR51E1	0.000231880865884757	2.98803379815391	0.616	0.485	0.695642597654271
CD8_C4-ISG	MFAP2	0.000344692030728531	3.2986193568227	0.271	0.254	1
CD8_C4-ISG	GABRD	0.000395215054429319	3.61153940885742	0.267	0.231	1
CD8_C4-ISG	RHEX	0.000415686720409564	2.39326202479138	0.529	0.58	1
CD8_C4-ISG	LDB3	0.000454548090376215	4.96991271347131	0.54	0.454	1
CD8_C4-ISG	ADAMTSL1	0.000478697665189087	3.79531436304677	0.14	0.259	1
CD8_C4-ISG	IGHV1-24	0.00049882262493541	3.50567805857932	0.361	0.318	1
CD8_C4-ISG	PDGFRL	0.00118691478095517	4.94461	0.273	0.355	1
CD8_C4-ISG	ELF3	0.00158836214448802	3.44145894927418	0.379	0.355	1
CD8_C4-ISG	MOCS1	0.00164469469931845	2.75465206485471	0.464	0.422	1
CD8_C4-ISG	DLL4	0.00240092651642856	3.1644309567882	0.417	0.34	1
CD8_C4-ISG	HIGD1B	0.00274236302783528	2.43478012338652	0.431	0.361	1
CD8_C4-ISG	DGKI	0.00410427137328642	4.1672279335388	0.341	0.265	1
CD8_C4-ISG	PDE3A	0.00426023365018003	3.55371420515586	0.696	0.721	1
CD8_C4-ISG	GATA2	0.00466748667128981	3.77889001451371	0.585	0.534	1
CD8_C4-ISG	LINC01197	0.00596332268571938	4.03751912520482	0.337	0.405	1
CD8_C4-ISG	TBX3	0.00823032917571282	2.69912403466954	0.489	0.482	1
CD8_C4-ISG	TGM2	0.00868070942905045	2.76315359531619	0.235	0.281	1
CD8_C5-prolif	ASGR2	0	5.73121795998898	0.867	0.175	0
CD8_C5-prolif	LRRC26	0	11.4048325169627	0.837	0.157	0
CD8_C5-prolif	CD180	0	5.72585142484921	0.919	0.308	0
CD8_C5-prolif	NEIL3	0	6.58274065158195	0.853	0.313	0
CD8_C5-prolif	DIAPH3	0	7.85665019332806	0.756	0.222	0
CD8_C5-prolif	FAM111B	0	6.41671025959635	0.81	0.301	0
CD8_C5-prolif	PCLAF	0	6.57570553750241	0.914	0.406	0
CD8_C5-prolif	CDC20	0	7.83354792750212	0.888	0.394	0
CD8_C5-prolif	KIF20A	0	8.70567086808279	0.793	0.325	0
CD8_C5-prolif	AURKB	0	7.65222223132239	0.821	0.353	0
CD8_C5-prolif	SPC24	0	7.5499922592763	0.854	0.398	0
CD8_C5-prolif	SKA3	0	7.1658592477378	0.757	0.31	0
CD8_C5-prolif	CDCA5	0	8.01594650376739	0.827	0.381	0
CD8_C5-prolif	MND1	0	6.67863823483234	0.793	0.353	0
CD8_C5-prolif	TOP2A	0	6.80661847497572	0.922	0.484	0
CD8_C5-prolif	GTSE1	0	7.87783704704891	0.937	0.499	0
CD8_C5-prolif	ASPM	0	6.3704051585133	0.817	0.381	0
CD8_C5-prolif	KIF14	0	7.40509456395525	0.9	0.474	0
CD8_C5-prolif	ASF1B	0	6.43241606984788	0.887	0.472	0
CD8_C5-prolif	KIF2C	0	7.52060681066006	0.856	0.446	0
CD8_C5-prolif	SGO1	0	6.1542191471894	0.821	0.427	0
CD8_C5-prolif	HIST1H2AJ	0	5.50775571455573	0.894	0.505	0
CD8_C5-prolif	PSRC1	0	6.05112538930929	0.823	0.438	0
CD8_C5-prolif	RRM2	0	7.14531698440244	0.929	0.55	0
CD8_C5-prolif	APOBEC3B	0	8.23426837088053	0.892	0.524	0
CD8_C5-prolif	HMMR	0	6.89874401747433	0.796	0.431	0
CD8_C5-prolif	UBE2C	0	7.7301193453438	0.904	0.542	0
CD8_C5-prolif	IQGAP3	0	5.99094770707817	0.835	0.473	0
CD8_C5-prolif	CDCA2	0	6.55217738013346	0.85	0.498	0
CD8_C5-prolif	CDK1	0	5.99945465721631	0.84	0.501	0
CD8_C5-prolif	KIFC1	0	7.10917749243667	0.793	0.456	0
CD8_C5-prolif	CENPA	0	7.55184377747512	0.751	0.415	0
CD8_C5-prolif	HIST1H3C	0	5.44054262019579	0.937	0.603	0
CD8_C5-prolif	MCM10	0	6.44301484396332	0.765	0.431	0
CD8_C5-prolif	ZWINT	0	6.44732208643445	0.872	0.543	0
CD8_C5-prolif	CDKN3	0	5.76316528606901	0.805	0.48	0
CD8_C5-prolif	CDC45	0	6.68231524155504	0.766	0.449	0
CD8_C5-prolif	CENPF	0	5.49862605241783	0.84	0.523	0
CD8_C5-prolif	TK1	0	6.13167504301946	0.905	0.591	0
CD8_C5-prolif	FOXM1	0	6.3897721424523	0.775	0.462	0
CD8_C5-prolif	CDC25C	0	6.91547008758653	0.795	0.483	0
CD8_C5-prolif	NUSAP1	0	5.70699430718698	0.835	0.528	0
CD8_C5-prolif	KIF23	0	6.52512219858659	0.837	0.539	0
CD8_C5-prolif	HIST1H3B	0	6.02545943630299	0.94	0.653	0
CD8_C5-prolif	PKMYT1	0	7.69104	0.892	0.616	0
CD8_C5-prolif	POLQ	0	6.6885937070242	0.76	0.497	0
CD8_C5-prolif	CCNB2	0	7.60013128544381	0.757	0.51	0
CD8_C5-prolif	KIF4A	0	6.95313120852366	0.851	0.606	0
CD8_C5-prolif	CCNB1	0	5.43253164676071	0.797	0.553	0
CD8_C5-prolif	TYMS	0	6.76415220705749	0.98	0.739	0
CD8_C5-prolif	TPX2	0	5.79651903268448	0.892	0.66	0
CD8_C5-prolif	DEPDC1	0	7.62354059071723	0.787	0.559	0
CD8_C5-prolif	HIST1H3G	0	7.41048227715207	0.838	0.625	0
CD8_C5-prolif	CDCA3	0	6.7890435652209	0.904	0.697	0
CD8_C5-prolif	MKI67	0	7.05778020923433	0.958	0.757	0
CD8_C5-prolif	KNL1	0	5.63884394548616	0.861	0.661	0
CD8_C5-prolif	UHRF1	0	6.81665530729926	0.941	0.755	0
CD8_C5-prolif	CCNA2	0	6.25585103688505	0.841	0.669	0
CD8_C5-prolif	CDCA8	0	5.97894737154358	0.914	0.745	0
CD8_C5-prolif	KIF18B	0	7.97203859401642	0.778	0.628	0
CD8_C5-prolif	PIMREG	0	6.97890354559515	0.841	0.723	0
CD8_C5-prolif	PLK1	0	7.64185700882823	0.795	0.693	0
CD8_C5-prolif	TROAP	0	6.82017871979625	0.777	0.69	0
CD8_C5-prolif	DLGAP5	0	8.21896682684266	0.756	0.693	0
CD8_C5-prolif	BIRC5	0	6.88141221892027	0.829	0.78	0
CD8_C5-prolif	HJURP	0	7.72288253111612	0.814	0.79	0
CD8_C5-prolif	KIF15	1.93522261299792e-299	6.91422902747985	0.757	0.704	5.80566783899377e-296
CD8_C5-prolif	CDT1	9.58548011333273e-291	5.44320442028102	0.75	0.627	2.87564403399982e-287
CD8_C5-prolif	TRIP13	3.56694602103173e-288	6.47372680242086	0.744	0.491	1.07008380630952e-284
CD8_C5-prolif	CIT	4.53140501281564e-286	5.7919405156949	0.758	0.49	1.35942150384469e-282
CD8_C5-prolif	RAD51	3.55041939739663e-283	6.20714715876925	0.744	0.417	1.06512581921899e-279
CD8_C5-prolif	SHCBP1	2.41176662809554e-281	5.89166113021046	0.757	0.635	7.23529988428661e-278
CD8_C5-prolif	TYMSOS	4.61460823751182e-279	6.47002584794908	0.73	0.178	1.38438247125354e-275
CD8_C5-prolif	SPC25	1.35949267113346e-267	7.94216990028391	0.725	0.592	4.07847801340039e-264
CD8_C5-prolif	KANK2	4.01481765557208e-265	7.6248	0.719	0.245	1.20444529667162e-261
CD8_C5-prolif	NTRK3	2.53292231687848e-259	5.58804713169131	0.732	0.441	7.59876695063544e-256
CD8_C5-prolif	AL139020.1	1.29652975410834e-221	6.30628107857763	0.782	0.541	3.88958926232502e-218
CD8_C5-prolif	TTK	3.40208137061337e-217	6.69315866034209	0.692	0.457	1.02062441118401e-213
CD8_C5-prolif	DTL	2.1817532519349e-211	5.65435098161962	0.707	0.588	6.54525975580471e-208
CD8_C5-prolif	NCAPG	8.97159927179018e-210	5.54930410506868	0.703	0.457	2.69147978153705e-206
CD8_C5-prolif	MYBL2	1.2660060202466e-200	6.77215348059909	0.682	0.397	3.79801806073981e-197
CD8_C5-prolif	PBK	1.8607831849526e-183	7.42348166616357	0.673	0.476	5.5823495548578e-180
CD8_C5-prolif	ESCO2	3.96845336371441e-174	6.48378022571029	0.658	0.362	1.19053600911432e-170
CD8_C5-prolif	MELK	2.1197681472161e-158	6.04891183781536	0.66	0.458	6.35930444164831e-155
CD8_C5-prolif	ANLN	6.13947846907492e-155	6.2917419334297	0.657	0.582	1.84184354072248e-151
CD8_C5-prolif	FGD5	8.17009809774846e-135	6.7649638272048	0.641	0.358	2.45102942932454e-131
CD8_C5-prolif	CXCL1	5.65499405886213e-92	8.96020817785634	0.505	0.074	1.69649821765864e-88
CD8_C5-prolif	LHX6	5.98418401858619e-90	6.06478915268563	0.597	0.629	1.79525520557586e-86
CD8_C5-prolif	AC007406.3	2.81104641892554e-82	5.41872862177632	0.764	0.485	8.43313925677661e-79
CD8_C5-prolif	SELE	3.9914595142876e-76	6.46828080417357	0.385	0.166	1.19743785428628e-72
CD8_C5-prolif	IGKV3D-11	1.50464079223434e-74	6.03940697466072	0.378	0.254	4.51392237670301e-71
CD8_C5-prolif	DEPDC1B	9.35077982603396e-57	5.65133746801514	0.576	0.407	2.80523394781019e-53
CD8_C5-prolif	SKA1	4.00258964963127e-49	7.14395720665419	0.544	0.373	1.20077689488938e-45
CD8_C5-prolif	FZD4	1.07437565316283e-43	5.63055	0.46	0.303	3.22312695948849e-40
CD8_C5-prolif	HTRA3	2.34335463896878e-34	8.44574282063171	0.431	0.311	7.03006391690634e-31
CD8_C5-prolif	FST	8.82588900049396e-20	6.04618283928265	0.369	0.221	2.64776670014819e-16
CD8_C5-prolif	CLEC4F	1.63753487874364e-19	6.76930129204778	0.299	0.438	4.91260463623091e-16
CD8_C5-prolif	SHROOM4	2.40611288741914e-16	6.71265704067451	0.472	0.412	7.21833866225741e-13
CD8_C5-prolif	FCN2	5.13229285542343e-10	6.21844436031409	0.371	0.311	1.53968785662703e-06
CD8_C5-prolif	TMSB15A	6.17673338922392e-05	9.23341899896824	0.439	0.454	0.185302001676718
NK_C1-CD16	SDC1	0	2.68440353008718	0.965	0.366	0
NK_C1-CD16	FBLN1	0	5.85597240860176	0.796	0.217	0
NK_C1-CD16	HOXA9	0	2.67451710268814	0.933	0.396	0
NK_C1-CD16	IGLV1-40	0	3.3174931793545	0.826	0.325	0
NK_C1-CD16	SUGCT	0	3.41093497180373	0.729	0.232	0
NK_C1-CD16	EGOT	0	2.60627435590755	0.756	0.344	0
NK_C1-CD16	GNLY	0	3.70251701043351	0.932	0.58	0
NK_C1-CD16	CD300A	0	3.50833905741672	0.841	0.494	0
NK_C1-CD16	COL6A2	0	2.64861801589866	0.765	0.419	0
NK_C1-CD16	CERCAM	0	4.05578679328298	0.721	0.375	0
NK_C1-CD16	FLRT2	0	3.04058549429565	0.699	0.36	0
NK_C1-CD16	SIGLEC9	0	3.47262961266833	0.892	0.565	0
NK_C1-CD16	DYSF	0	3.12060672454323	0.824	0.498	0
NK_C1-CD16	AREG	0	2.62709163200329	0.878	0.557	0
NK_C1-CD16	TYROBP	0	3.40320584280938	0.966	0.65	0
NK_C1-CD16	PTPRB	0	2.57652173981976	0.603	0.295	0
NK_C1-CD16	NRARP	0	2.52030905806401	0.651	0.353	0
NK_C1-CD16	FCGR3A	0	3.86786200956396	0.891	0.596	0
NK_C1-CD16	GZMB	0	2.62620900917533	0.959	0.667	0
NK_C1-CD16	IL18	0	2.43793118170945	0.921	0.632	0
NK_C1-CD16	NTM	0	2.42032356379774	0.667	0.378	0
NK_C1-CD16	KIR2DL1	0	4.95232268892903	0.796	0.514	0
NK_C1-CD16	ICAM2	0	2.58772615890518	0.803	0.525	0
NK_C1-CD16	CLDN11	0	2.59629889477022	0.586	0.309	0
NK_C1-CD16	S1PR5	0	3.70113536608936	0.853	0.589	0
NK_C1-CD16	FCER1G	0	3.46390528692739	0.898	0.635	0
NK_C1-CD16	AGTR1	0	6.04866745430746	0.424	0.169	0
NK_C1-CD16	SLCO4C1	0	4.06277823895921	0.75	0.497	0
NK_C1-CD16	KIR2DL3	0	4.4116989017267	0.924	0.679	0
NK_C1-CD16	KLRF1	0	4.23995620359519	0.648	0.409	0
NK_C1-CD16	FGR	0	3.48045543364964	0.839	0.603	0
NK_C1-CD16	FGFBP2	0	3.13443680542745	0.914	0.687	0
NK_C1-CD16	THBS2	0	8.13094449429108	0.092	0.304	0
NK_C1-CD16	KIR3DL1	0	5.25655631864069	0.907	0.697	0
NK_C1-CD16	LAT2	0	2.84603183562593	0.795	0.586	0
NK_C1-CD16	IGHV4-61	0	3.48000995168473	0.614	0.408	0
NK_C1-CD16	FCGR3B	0	3.36599573425824	0.701	0.5	0
NK_C1-CD16	BAALC	0	2.5077900808511	0.608	0.411	0
NK_C1-CD16	PTGDR	0	2.54439273526207	0.97	0.783	0
NK_C1-CD16	IGFBP7	0	3.63791877590969	0.688	0.504	0
NK_C1-CD16	DCLK1	0	2.39931620929749	0.389	0.206	0
NK_C1-CD16	PLAC8	0	2.69798627920158	0.638	0.477	0
NK_C1-CD16	CYTL1	0	5.31740735296257	0.916	0.755	0
NK_C1-CD16	SYK	0	3.16122987245592	0.82	0.659	0
NK_C1-CD16	KLRD1	0	2.56054147196909	0.939	0.779	0
NK_C1-CD16	MTSS1	0	2.52149086187028	0.796	0.639	0
NK_C1-CD16	ADAMTS1	0	3.77109875497902	0.785	0.641	0
NK_C1-CD16	IGHV3-48	0	3.83753089038814	0.311	0.183	0
NK_C1-CD16	KIR3DL2	0	2.91192753355797	0.822	0.701	0
NK_C1-CD16	CXXC5	0	2.6173836354841	0.796	0.676	0
NK_C1-CD16	NCAM1	0	3.74412173694778	0.7	0.582	0
NK_C1-CD16	CX3CR1	0	3.82052505209699	0.688	0.572	0
NK_C1-CD16	SPON2	0	2.78622152606401	0.869	0.767	0
NK_C1-CD16	PRF1	0	2.59539927208747	0.978	0.88	0
NK_C1-CD16	LYN	0	3.01028484677586	0.636	0.539	0
NK_C1-CD16	AKR1C3	0	4.44643011830019	0.634	0.542	0
NK_C1-CD16	CLIC3	0	2.85695003100626	0.937	0.85	0
NK_C1-CD16	SH2D1B	0	3.91842860329086	0.794	0.708	0
NK_C1-CD16	PRRX1	0	2.74690404482721	0.73	0.644	0
NK_C1-CD16	FES	0	2.77785913822778	0.647	0.576	0
NK_C1-CD16	CMKLR1	0	2.72506490264931	0.642	0.591	0
NK_C1-CD16	RBPMS2	0	4.03402546359517	0.698	0.744	0
NK_C1-CD16	PODN	0	3.06951035554898	0.759	0.786	0
NK_C1-CD16	SIGLEC7	0	4.80566118514006	0.681	0.705	0
NK_C1-CD16	KLRC1	0	2.42436867005439	0.66	0.647	0
NK_C1-CD16	IGKV1D-8	5.93862967168832e-292	2.85076199011293	0.587	0.538	1.7815889015065e-288
NK_C1-CD16	PLAC9	1.8027619161888e-279	2.76357508416016	0.637	0.377	5.40828574856641e-276
NK_C1-CD16	PDGFD	3.03964072897405e-278	2.71488464977107	0.582	0.34	9.11892218692216e-275
NK_C1-CD16	ITGAM	1.43180012627651e-236	3.70415124945183	0.571	0.366	4.29540037882953e-233
NK_C1-CD16	S100B	2.00781062599259e-226	3.57646231480469	0.642	0.62	6.02343187797778e-223
NK_C1-CD16	RAMP1	1.59504092778338e-216	3.02587779635582	0.602	0.585	4.78512278335013e-213
NK_C1-CD16	PRSS23	1.62195897462613e-210	2.91504690148223	0.606	0.594	4.8658769238784e-207
NK_C1-CD16	PRSS57	3.84533127863832e-210	5.00544139345852	0.547	0.433	1.1535993835915e-206
NK_C1-CD16	DDR2	3.57668784532819e-203	2.70260216506887	0.544	0.463	1.07300635359846e-199
NK_C1-CD16	COL13A1	1.65554079542855e-200	4.10957039775089	0.234	0.31	4.96662238628566e-197
NK_C1-CD16	PROCR	3.64405446533568e-171	2.50685838241537	0.614	0.497	1.0932163396007e-167
NK_C1-CD16	AK5	6.87066754403162e-165	3.82379944893678	0.539	0.392	2.06120026320949e-161
NK_C1-CD16	TPD52L1	2.83147121396226e-164	2.88354921546614	0.401	0.29	8.49441364188679e-161
NK_C1-CD16	PDE2A	1.29549000216972e-152	2.6004470988919	0.296	0.208	3.88647000650917e-149
NK_C1-CD16	PDGFRB	1.0218003713347e-147	2.87971214234405	0.584	0.474	3.06540111400411e-144
NK_C1-CD16	SCIMP	1.39671150275602e-119	2.78973912554964	0.559	0.456	4.19013450826805e-116
NK_C1-CD16	PALLD	9.43282630264106e-107	2.48028562792024	0.612	0.737	2.82984789079232e-103
NK_C1-CD16	LINC00299	2.12450562042814e-100	3.15618531085482	0.619	0.73	6.37351686128441e-97
NK_C1-CD16	LINC02397	2.8846911630031e-91	3.75617466890081	0.412	0.403	8.65407348900929e-88
NK_C1-CD16	HSH2D	5.95820287272521e-81	2.64484022573714	0.574	0.589	1.78746086181756e-77
NK_C1-CD16	FMOD	8.23242920906913e-74	4.42515800141622	0.457	0.391	2.46972876272074e-70
NK_C1-CD16	RHOBTB3	6.09299352500796e-60	3.50043845168685	0.515	0.473	1.82789805750239e-56
NK_C1-CD16	MYOM2	4.842428164951e-52	4.36570902565741	0.484	0.386	1.4527284494853e-48
NK_C1-CD16	IGHD	2.90171004892985e-39	2.82706887597532	0.105	0.308	8.70513014678955e-36
NK_C1-CD16	DEGS2	7.03000386869492e-29	2.46242380068685	0.393	0.454	2.10900116060848e-25
NK_C1-CD16	PTGDS	7.84920275922483e-21	6.44732748686847	0.473	0.31	2.35476082776745e-17
NK_C1-CD16	IGKV1-9	1.86931489957449e-13	4.12595328039361	0.151	0.259	5.60794469872346e-10
NK_C1-CD16	TKTL1	4.26540137426081e-11	3.60389583867801	0.443	0.394	1.27962041227824e-07
NK_C1-CD16	DUXAP8	4.06818613182959e-08	2.90297637217823	0.462	0.501	0.000122045583954888
NK_C1-CD16	ITGAX	2.50485214250567e-07	2.83183585410581	0.434	0.619	0.0007514556427517
NK_C1-CD16	LAIR2	3.61941344503346e-07	2.6891160644461	0.485	0.581	0.00108582403351004
NK_C1-CD16	PAMR1	1.79220290060396e-06	2.57568212657207	0.61	0.54	0.00537660870181187
NK_C1-CD16	CRHBP	1.68535313620478e-05	3.58572201811496	0.296	0.294	0.0505605940861435
NK_C1-CD16	LINC02384	0.00140269873753318	3.51244453840404	0.454	0.454	1
NK_C1-CD16	RERGL	0.00222866875422551	5.36423748791612	0.401	0.381	1
NK_C2-XCL2	IGHV3-33	0	4.44751048238985	0.803	0.315	0
NK_C2-XCL2	HHLA2	0	3.94617552393761	0.824	0.351	0
NK_C2-XCL2	CASKIN2	0	3.18891826273455	0.885	0.419	0
NK_C2-XCL2	C2orf88	0	3.66789777542447	0.873	0.468	0
NK_C2-XCL2	USP2	0	2.62996200730139	0.825	0.44	0
NK_C2-XCL2	FNBP1L	0	2.76110025206658	0.857	0.501	0
NK_C2-XCL2	TIE1	0	4.73512353507939	0.868	0.524	0
NK_C2-XCL2	EREG	0	3.49336571803866	0.859	0.536	0
NK_C2-XCL2	DMKN	0	2.51906565289182	0.736	0.419	0
NK_C2-XCL2	RASIP1	0	2.54780875319132	0.846	0.545	0
NK_C2-XCL2	XCL1	0	3.61623336160032	0.981	0.683	0
NK_C2-XCL2	PKHD1L1	0	5.61874079488033	0.811	0.515	0
NK_C2-XCL2	LDB2	0	4.13454152770168	0.841	0.548	0
NK_C2-XCL2	CETP	0	4.06291991861104	0.876	0.591	0
NK_C2-XCL2	S100A13	0	3.16125035795795	0.792	0.513	0
NK_C2-XCL2	PAWR	0	3.89944543115275	0.713	0.435	0
NK_C2-XCL2	FAM30A	0	5.53355046591938	0.882	0.606	0
NK_C2-XCL2	GPR82	0	2.7840030580914	0.812	0.554	0
NK_C2-XCL2	S1PR3	0	4.35749408667422	0.896	0.655	0
NK_C2-XCL2	ARHGAP6	0	2.74397045901872	0.838	0.608	0
NK_C2-XCL2	TRH	0	3.53768118410169	0.747	0.519	0
NK_C2-XCL2	DLL1	0	4.11184422310506	0.738	0.514	0
NK_C2-XCL2	FCRL2	0	4.0942476277633	0.835	0.626	0
NK_C2-XCL2	MYO1E	0	2.92250218274115	0.838	0.637	0
NK_C2-XCL2	KLRC2	0	2.95872960082109	0.886	0.69	0
NK_C2-XCL2	KLRC3	0	2.6323902639345	0.843	0.648	0
NK_C2-XCL2	KLRC1	0	2.95426939944316	0.823	0.638	0
NK_C2-XCL2	BCO2	0	3.39650117548032	0.823	0.638	0
NK_C2-XCL2	XCL2	0	3.27614928941911	0.988	0.808	0
NK_C2-XCL2	KRT81	0	4.5656576961117	0.78	0.601	0
NK_C2-XCL2	FGD4	0	3.14867631010937	0.827	0.649	0
NK_C2-XCL2	MACC1	0	2.51637346011219	0.813	0.644	0
NK_C2-XCL2	TRDC	0	3.10356498234696	0.882	0.715	0
NK_C2-XCL2	PTCRA	0	3.58528274004843	0.881	0.724	0
NK_C2-XCL2	NPW	0	3.37764843119271	0.809	0.66	0
NK_C2-XCL2	KIR2DL4	0	3.36078341702823	0.968	0.82	0
NK_C2-XCL2	IRF8	0	2.51210638119794	0.83	0.692	0
NK_C2-XCL2	NEURL1B	0	3.02094196975389	0.863	0.752	0
NK_C2-XCL2	CD160	0	2.80199311655941	0.902	0.81	0
NK_C2-XCL2	ZNF683	0	2.52996252102435	0.918	0.836	0
NK_C2-XCL2	RPS6KA2	0	2.83127751094949	0.801	0.72	0
NK_C2-XCL2	KRT86	0	3.84139767883793	0.756	0.676	0
NK_C2-XCL2	ADGRG3	0	4.29861844721367	0.84	0.774	0
NK_C2-XCL2	ITGA1	0	2.85552077869178	0.779	0.717	0
NK_C2-XCL2	CD207	0	2.94954113644928	0.886	0.829	0
NK_C2-XCL2	CD9	0	2.48322275672861	0.8	0.744	0
NK_C2-XCL2	CLNK	0	3.22788153978432	0.77	0.824	0
NK_C2-XCL2	APOC2	0	4.74307105737884	0.907	0.86	0
NK_C2-XCL2	SLC22A2	1.70820547314371e-250	2.6533303035797	0.704	0.341	5.12461641943113e-247
NK_C2-XCL2	IGFBP2	1.78322881531821e-249	2.9259092308313	0.687	0.522	5.34968644595464e-246
NK_C2-XCL2	DOK5	5.76759537362139e-249	2.49183309437282	0.779	0.494	1.73027861208642e-245
NK_C2-XCL2	HOXA9	7.68767558912582e-243	2.90660973344373	0.728	0.459	2.30630267673775e-239
NK_C2-XCL2	ABCA8	8.74831643451031e-219	7.59081620952042	0.172	0.476	2.62449493035309e-215
NK_C2-XCL2	EDN2	2.91547143628065e-218	3.2715705414196	0.223	0.497	8.74641430884194e-215
NK_C2-XCL2	RBFOX2	3.3676592738972e-174	2.44274479381186	0.715	0.513	1.01029778216916e-170
NK_C2-XCL2	SERPINE2	2.50600716599198e-132	2.95792169246916	0.666	0.594	7.51802149797594e-129
NK_C2-XCL2	MYRIP	1.30399486186069e-116	3.43153209630862	0.173	0.424	3.91198458558207e-113
NK_C2-XCL2	IGLV1-47	4.65307065435286e-114	4.65277360564621	0.509	0.243	1.39592119630586e-110
NK_C2-XCL2	FCN2	1.51390799336275e-111	5.27250073794213	0.217	0.318	4.54172398008825e-108
NK_C2-XCL2	CLEC4C	1.31869444352939e-109	4.00230314983865	0.41	0.576	3.95608333058818e-106
NK_C2-XCL2	SEMA3C	1.52635097464771e-105	2.71807860027328	0.655	0.453	4.57905292394313e-102
NK_C2-XCL2	COL23A1	8.91000145962569e-101	3.35254417432152	0.604	0.458	2.67300043788771e-97
NK_C2-XCL2	PAMR1	1.30363204955225e-96	3.79052885899923	0.368	0.561	3.91089614865676e-93
NK_C2-XCL2	AC104024.1	1.20067464751558e-90	3.71357934408432	0.13	0.311	3.60202394254673e-87
NK_C2-XCL2	SLC47A1	5.48100580932998e-87	2.62650283762795	0.717	0.571	1.64430174279899e-83
NK_C2-XCL2	IGHV4-28	7.34542226033688e-82	4.05358227834298	0.324	0.573	2.20362667810106e-78
NK_C2-XCL2	LCN6	1.30596052960839e-68	3.25152033550086	0.18	0.276	3.91788158882516e-65
NK_C2-XCL2	PLAC9	7.44038446209749e-68	6.24305978408252	0.592	0.404	2.23211533862925e-64
NK_C2-XCL2	RAB17	4.28153441923018e-65	2.66889302195987	0.642	0.505	1.28446032576905e-61
NK_C2-XCL2	ANGPT1	2.69372903581509e-51	3.17618613142576	0.445	0.389	8.08118710744528e-48
NK_C2-XCL2	SLAMF9	7.19055016764536e-43	3.32054141322126	0.31	0.493	2.15716505029361e-39
NK_C2-XCL2	THBS2	7.04504284366212e-41	5.02378099335387	0.102	0.283	2.11351285309864e-37
NK_C2-XCL2	CADM3	4.19701224983795e-38	3.32936066699022	0.159	0.305	1.25910367495138e-34
NK_C2-XCL2	BAALC	6.09671184081886e-35	3.12976071279237	0.529	0.434	1.82901355224566e-31
NK_C2-XCL2	SPTSSB	2.27676320498179e-34	3.43245302269814	0.565	0.467	6.83028961494538e-31
NK_C2-XCL2	MECOM	4.31269576048138e-34	3.67182309573113	0.18	0.3	1.29380872814441e-30
NK_C2-XCL2	SLC38A11	1.57150378568108e-27	3.54329181536845	0.219	0.375	4.71451135704324e-24
NK_C2-XCL2	CRACR2B	2.21830054675081e-19	2.9783785291138	0.534	0.474	6.65490164025244e-16
NK_C2-XCL2	HOXA10	2.81988544362097e-19	2.87922849357135	0.396	0.487	8.45965633086291e-16
NK_C2-XCL2	LINC00996	1.73711657716177e-16	3.25033629747941	0.43	0.689	5.21134973148532e-13
NK_C2-XCL2	DCSTAMP	5.78339511293761e-16	2.67775657649137	0.174	0.291	1.73501853388128e-12
NK_C2-XCL2	SMIM5	8.14279514023436e-16	2.90721739989427	0.303	0.421	2.44283854207031e-12
NK_C2-XCL2	KCNA5	5.55713318487644e-14	2.57721238837449	0.284	0.37	1.66713995546293e-10
NK_C2-XCL2	TMEM98	2.17662667086974e-13	2.66571547741869	0.247	0.268	6.52988001260921e-10
NK_C2-XCL2	LINC00924	3.3448739807326e-10	3.31433656591094	0.228	0.277	1.00346219421978e-06
NK_C2-XCL2	ID4	7.01991910651474e-10	2.94557518953941	0.318	0.426	2.10597573195442e-06
NK_C2-XCL2	POU3F3	6.94439350889465e-09	3.01213206763782	0.459	0.393	2.0833180526684e-05
NK_C2-XCL2	PNCK	1.20104827266837e-08	3.14167377445607	0.254	0.24	3.60314481800512e-05
NK_C2-XCL2	FZD4	3.80702540543946e-08	2.65829080427407	0.212	0.313	0.000114210762163184
NK_C2-XCL2	VEGFA	3.97626023495652e-07	2.70468040136762	0.408	0.393	0.00119287807048696
NK_C2-XCL2	TCIM	5.49038463752151e-07	2.71553866112235	0.487	0.367	0.00164711539125645
NK_C2-XCL2	LINC00671	1.7333774925335e-06	4.13573709443814	0.301	0.316	0.00520013247760051
NK_C2-XCL2	PDLIM3	2.51839797339432e-06	3.25026389921445	0.294	0.309	0.00755519392018297
NK_C2-XCL2	AC134312.5	9.57065239856604e-06	3.66759050443394	0.252	0.315	0.0287119571956981
NK_C2-XCL2	S100A14	1.80774498721703e-05	2.91137287014877	0.314	0.437	0.0542323496165108
NK_C2-XCL2	WFDC1	0.000529708564869637	7.58087819053983	0.523	0.406	1
NK_C2-XCL2	GULP1	0.000543736871321381	3.1288984764941	0.197	0.271	1
NK_C2-XCL2	DCDC2	0.0011797455829194	3.31755810041597	0.296	0.253	1
NK_C2-XCL2	SOST	0.0013009984409022	3.85241038103802	0.473	0.476	1
NK_C2-XCL2	CDC42EP1	0.00155161877514069	2.45813560045117	0.399	0.366	1
NK_C3-KLRB1	RORC	4.54024818134879e-82	4.57816901156069	0.941	0.857	1.36207445440464e-78
NK_C3-KLRB1	KIT	3.94190378579134e-69	6.43305763604946	0.894	0.852	1.1825711357374e-65
NK_C3-KLRB1	AGRP	2.91661601331271e-48	5.29775683352083	0.041	0.539	8.74984803993813e-45
NK_C3-KLRB1	CA2	1.21110122696278e-45	4.66944425961868	0.835	0.645	3.63330368088835e-42
NK_C3-KLRB1	JUP	2.87139771353015e-43	5.36012012264076	0.8	0.543	8.61419314059044e-40
NK_C3-KLRB1	TNFRSF6B	4.09275027700833e-41	4.33410723378882	0.8	0.573	1.2278250831025e-37
NK_C3-KLRB1	MMP11	2.18064189796188e-40	4.37270088689126	0.788	0.602	6.54192569388563e-37
NK_C3-KLRB1	PRRX1	1.22615195194466e-39	4.67618915189518	0.218	0.658	3.67845585583397e-36
NK_C3-KLRB1	TBX2	2.45533867861603e-39	6.45940954658831	0.112	0.295	7.36601603584808e-36
NK_C3-KLRB1	NECTIN2	3.94326339051863e-39	4.72665149572321	0.788	0.465	1.18297901715559e-35
NK_C3-KLRB1	CPNE5	1.32345168295473e-38	4.35432519869512	0.788	0.509	3.97035504886419e-35
NK_C3-KLRB1	ABCA8	4.31965497752546e-37	6.36107947666008	0.1	0.46	1.29589649325764e-33
NK_C3-KLRB1	TP53I3	5.29880822144549e-34	4.39338544900169	0.771	0.521	1.58964246643365e-30
NK_C3-KLRB1	FHL5	7.04014635752511e-32	7.14277712562977	0.076	0.365	2.11204390725753e-28
NK_C3-KLRB1	ANGPT1	4.61161058527007e-31	6.61127286404551	0.165	0.393	1.38348317558102e-27
NK_C3-KLRB1	LINC01133	1.41966043968841e-30	4.30048860092179	0.176	0.447	4.25898131906524e-27
NK_C3-KLRB1	AC134312.5	2.00685900824834e-30	7.81664752796784	0.082	0.312	6.02057702474502e-27
NK_C3-KLRB1	LINC01197	1.46578506048983e-29	6.07711061861817	0.129	0.405	4.3973551814695e-26
NK_C3-KLRB1	AC007406.3	1.72325925335658e-29	5.32033330414561	0.182	0.494	5.16977776006973e-26
NK_C3-KLRB1	BMP4	4.8768016998945e-29	4.73915572534471	0.753	0.577	1.46304050996835e-25
NK_C3-KLRB1	OR51E1	1.5389432686888e-28	5.08630447918589	0.182	0.488	4.61682980606639e-25
NK_C3-KLRB1	SHD	1.70323557353186e-28	6.20119051567558	0.165	0.671	5.10970672059557e-25
NK_C3-KLRB1	CLDN11	2.08077613848194e-28	4.73004002775312	0.118	0.35	6.24232841544582e-25
NK_C3-KLRB1	MUSTN1	1.26251338234355e-27	4.33358212701634	0.218	0.495	3.78754014703064e-24
NK_C3-KLRB1	IGLV1-47	1.75954046201939e-27	4.77269732916686	0.053	0.258	5.27862138605818e-24
NK_C3-KLRB1	AC007381.1	8.94565498815872e-27	5.12419339198305	0.165	0.445	2.68369649644762e-23
NK_C3-KLRB1	FAM162B	9.79687884800365e-27	4.33088318893622	0.135	0.457	2.9390636544011e-23
NK_C3-KLRB1	APOL4	2.78565046929828e-26	6.49339270996057	0.718	0.663	8.35695140789484e-23
NK_C3-KLRB1	CLEC4C	4.07576805097121e-26	7.90332537414637	0.176	0.568	1.22273041529136e-22
NK_C3-KLRB1	HAS1	7.97113929860436e-26	4.89101008697872	0.229	0.484	2.39134178958131e-22
NK_C3-KLRB1	SOST	1.06873921053387e-25	5.07211448183573	0.182	0.477	3.20621763160162e-22
NK_C3-KLRB1	PRR15L	1.80048374073666e-25	5.53742597163521	0.112	0.327	5.40145122220999e-22
NK_C3-KLRB1	BDKRB2	4.24056746243846e-25	4.74133475062233	0.124	0.255	1.27217023873154e-21
NK_C3-KLRB1	KCNA5	6.77609774134711e-25	4.57852744133741	0.129	0.366	2.03282932240413e-21
NK_C3-KLRB1	MFAP5	2.13442974197245e-24	4.41146462880505	0.106	0.25	6.40328922591734e-21
NK_C3-KLRB1	LHX6	3.60888981690775e-24	6.44327	0.288	0.629	1.08266694507233e-20
NK_C3-KLRB1	PLAC9	5.37786728122577e-24	5.38021598827823	0.112	0.416	1.61336018436773e-20
NK_C3-KLRB1	AC104024.1	2.27362853284327e-23	7.87782594333513	0.147	0.301	6.82088559852982e-20
NK_C3-KLRB1	IL1A	2.35487733449469e-23	5.52204974926236	0.141	0.319	7.06463200348407e-20
NK_C3-KLRB1	WFDC1	7.88722632640181e-23	5.36302659015891	0.206	0.413	2.36616789792054e-19
NK_C3-KLRB1	KCNK17	1.21077763530988e-22	7.09711501508786	0.271	0.566	3.63233290592963e-19
NK_C3-KLRB1	IRAK3	1.22990090130112e-22	4.62625344957126	0.729	0.487	3.68970270390335e-19
NK_C3-KLRB1	PAMR1	1.38849623587374e-22	7.94488100782193	0.282	0.551	4.16548870762122e-19
NK_C3-KLRB1	MSLN	2.60625250543008e-22	4.83190942404283	0.182	0.408	7.81875751629024e-19
NK_C3-KLRB1	SCGN	2.89252475594712e-22	5.61924898527425	0.229	0.402	8.67757426784136e-19
NK_C3-KLRB1	MATN2	5.62030460540406e-22	5.71625933838305	0.712	0.714	1.68609138162122e-18
NK_C3-KLRB1	INMT	5.85007417361277e-22	4.41226020347692	0.188	0.38	1.75502225208383e-18
NK_C3-KLRB1	WT1	1.3485066732618e-21	4.40378977182936	0.188	0.32	4.0455200197854e-18
NK_C3-KLRB1	CLEC4F	1.52667555400177e-21	4.96492756197489	0.206	0.435	4.58002666200531e-18
NK_C3-KLRB1	RSPO3	2.29388418758736e-21	4.86276165900623	0.224	0.448	6.88165256276209e-18
NK_C3-KLRB1	TNFSF18	2.49992618159604e-21	5.10805298673737	0.182	0.444	7.49977854478811e-18
NK_C3-KLRB1	HTRA3	3.43024716555906e-21	5.22579451788526	0.1	0.316	1.02907414966772e-17
NK_C3-KLRB1	IGHV4-28	3.77598928649175e-21	5.19154259630592	0.235	0.56	1.13279678594752e-17
NK_C3-KLRB1	AC064805.1	4.33532032787535e-21	4.67716794291408	0.206	0.445	1.3005960983626e-17
NK_C3-KLRB1	IGKV1-8	5.71592409469192e-21	5.74445704611505	0.188	0.385	1.71477722840757e-17
NK_C3-KLRB1	ITGBL1	1.82214536122205e-20	4.86750801729262	0.188	0.4	5.46643608366616e-17
NK_C3-KLRB1	IGHV3-64	3.88048615464617e-20	4.52714155887847	0.3	0.65	1.16414584639385e-16
NK_C3-KLRB1	HS3ST2	1.29968723572877e-19	5.84204893088102	0.206	0.389	3.89906170718632e-16
NK_C3-KLRB1	RERGL	2.39829793354747e-19	5.62720344666385	0.176	0.385	7.19489380064241e-16
NK_C3-KLRB1	IGHV1-24	3.05360947962031e-19	5.46606915754243	0.171	0.319	9.16082843886093e-16
NK_C3-KLRB1	SUCNR1	5.30332147951279e-19	4.87071508798416	0.106	0.281	1.59099644385384e-15
NK_C3-KLRB1	SLCO5A1	6.54295565735622e-19	4.34369891061081	0.288	0.605	1.96288669720687e-15
NK_C3-KLRB1	HDC	2.90196416742218e-18	5.09627351976497	0.341	0.615	8.70589250226654e-15
NK_C3-KLRB1	GUCY1A2	4.1896940294008e-18	4.37401645746954	0.188	0.334	1.25690820882024e-14
NK_C3-KLRB1	TBX2-AS1	4.64184495224386e-18	4.50607498706537	0.312	0.585	1.39255348567316e-14
NK_C3-KLRB1	HAS2	8.3607156240773e-18	5.70712771630576	0.153	0.407	2.50821468722319e-14
NK_C3-KLRB1	SIGLEC6	1.20786366470578e-17	4.34161221669267	0.335	0.723	3.62359099411733e-14
NK_C3-KLRB1	CCL24	1.3236468038438e-17	5.38910556197218	0.241	0.401	3.9709404115314e-14
NK_C3-KLRB1	ADAMTSL1	2.78735108748459e-17	6.07475288711927	0.118	0.258	8.36205326245376e-14
NK_C3-KLRB1	FCN2	1.24196948970662e-16	9.61107676403458	0.153	0.313	3.72590846911985e-13
NK_C3-KLRB1	NPPC	1.89076901086206e-16	4.48001512708114	0.747	0.595	5.67230703258618e-13
NK_C3-KLRB1	HCAR2	2.21375648218076e-16	5.28661235383996	0.324	0.521	6.64126944654227e-13
NK_C3-KLRB1	FMOD	2.21506186745598e-16	4.85231419385538	0.241	0.401	6.64518560236793e-13
NK_C3-KLRB1	APOD	2.38350319510743e-16	4.44173614035406	0.188	0.268	7.1505095853223e-13
NK_C3-KLRB1	CASQ2	3.56410652633573e-16	4.82252978275527	0.082	0.266	1.06923195790072e-12
NK_C3-KLRB1	LINC02397	4.90117493064562e-16	8.24129711552251	0.271	0.405	1.47035247919369e-12
NK_C3-KLRB1	CCL7	7.0845441131612e-16	12.0011934836343	0.376	0.494	2.12536323394836e-12
NK_C3-KLRB1	LAD1	1.34388756733564e-15	5.04101940185375	0.253	0.344	4.03166270200691e-12
NK_C3-KLRB1	FGD5	2.23302651485872e-15	4.4133267774745	0.253	0.367	6.69907954457615e-12
NK_C3-KLRB1	PPP1R17	4.96787391018039e-14	6.12780594039421	0.182	0.344	1.49036217305412e-10
NK_C3-KLRB1	PAWR	2.3230492525589e-13	5.05942267711302	0.635	0.45	6.9691477576767e-10
NK_C3-KLRB1	THBS2	6.66692787990236e-13	4.58952214424183	0.188	0.274	2.00007836397071e-09
NK_C3-KLRB1	DLL1	1.11413764597057e-12	5.18533567058442	0.629	0.526	3.34241293791171e-09
NK_C3-KLRB1	CCL8	1.36341754100521e-12	5.24985403380721	0.247	0.342	4.09025262301564e-09
NK_C3-KLRB1	C1QTNF1	4.08271733470361e-12	5.2777553530233	0.3	0.632	1.22481520041108e-08
NK_C3-KLRB1	TMEM100	4.37216654255846e-12	9.06036029582934	0.282	0.26	1.31164996276754e-08
NK_C3-KLRB1	SRPX	1.36337251197294e-10	5.12717888787707	0.624	0.702	4.09011753591883e-07
NK_C3-KLRB1	ZNF503	3.28042178656262e-10	5.4873632120707	0.653	0.368	9.84126535968786e-07
NK_C3-KLRB1	LIF	3.8279778329493e-10	4.9933557024743	0.288	0.538	1.14839334988479e-06
NK_C3-KLRB1	LCN6	1.52150365259237e-09	6.92659232417222	0.059	0.271	4.5645109577771e-06
NK_C3-KLRB1	CSPG4	2.00671883894332e-08	5.20328045962383	0.606	0.46	6.02015651682996e-05
NK_C3-KLRB1	SLCO2A1	8.89224675283194e-08	4.96616821449264	0.588	0.471	0.000266767402584958
NK_C3-KLRB1	CD300LF	1.97891573301361e-06	6.12850744840606	0.565	0.566	0.00593674719904083
NK_C3-KLRB1	PDE3A	8.38596515939903e-06	5.78210701497172	0.576	0.721	0.0251578954781971
NK_C3-KLRB1	PKHD1L1	7.69530950654347e-05	4.53859062731006	0.435	0.532	0.230859285196304
NK_C3-KLRB1	ADGRG6	0.000425216434973208	4.70220191644828	0.535	0.307	1
NK_C3-KLRB1	CSF2	0.000496526391331048	4.3028458667291	0.371	0.467	1
NK_C3-KLRB1	ZNF385D	0.000909798980806166	5.6593613108335	0.347	0.478	1
NK_C3-KLRB1	TGM2	0.00524112070719221	6.48286187377175	0.524	0.28	1
NK_C3-KLRB1	PCDH9	0.00878577531418083	5.94144842263722	0.388	0.607	1
NKT_C1-GZMH	SEMA5B	0	2.11448186801483	0.876	0.371	0
NKT_C1-GZMH	TSPAN1	0	1.8327679694662	0.932	0.44	0
NKT_C1-GZMH	METRN	0	2.06402246510788	0.929	0.439	0
NKT_C1-GZMH	PIGR	0	2.11760759258296	0.86	0.379	0
NKT_C1-GZMH	CSRP2	0	2.73320444044761	0.971	0.515	0
NKT_C1-GZMH	SDC2	0	3.07821016786914	0.712	0.269	0
NKT_C1-GZMH	ETV5	0	1.72324276855867	0.95	0.514	0
NKT_C1-GZMH	TRGC2	0	2.43684974951669	0.875	0.451	0
NKT_C1-GZMH	CCL18	0	1.58627189806186	0.782	0.362	0
NKT_C1-GZMH	PDGFRB	0	2.26894554920849	0.847	0.457	0
NKT_C1-GZMH	LINC01133	0	3.54407753829548	0.803	0.414	0
NKT_C1-GZMH	PLAC9	0	5.07997592449097	0.771	0.382	0
NKT_C1-GZMH	PTN	0	1.93269783466509	0.91	0.528	0
NKT_C1-GZMH	SLC25A23	0	1.98330035620133	0.878	0.497	0
NKT_C1-GZMH	PKIG	0	1.93683219256274	0.973	0.598	0
NKT_C1-GZMH	TCTN1	0	1.5761581872615	0.855	0.506	0
NKT_C1-GZMH	DDR1	0	1.60621348399552	0.869	0.533	0
NKT_C1-GZMH	TRDV3	0	2.06549883645317	0.776	0.449	0
NKT_C1-GZMH	PRKG1	0	2.24089267708228	0.727	0.402	0
NKT_C1-GZMH	PCP4	0	3.82495497094814	0.641	0.325	0
NKT_C1-GZMH	DLC1	0	1.89047314148992	0.867	0.554	0
NKT_C1-GZMH	NTN4	0	3.42255985416618	0.85	0.545	0
NKT_C1-GZMH	FCRLA	0	2.94618427631029	0.723	0.438	0
NKT_C1-GZMH	TSPAN6	0	1.8281	0.804	0.52	0
NKT_C1-GZMH	IGKV3-11	0	2.75563970519376	0.969	0.691	0
NKT_C1-GZMH	CCDC3	0	2.55307690375846	0.674	0.411	0
NKT_C1-GZMH	FGFBP2	0	2.57531017728989	0.94	0.7	0
NKT_C1-GZMH	PLEK	0	1.93657410528886	0.895	0.668	0
NKT_C1-GZMH	OSGIN1	0	2.36732565312574	0.696	0.499	0
NKT_C1-GZMH	CES1	0	3.77893594054534	0.702	0.506	0
NKT_C1-GZMH	PLOD1	0	1.99640672520633	0.902	0.719	0
NKT_C1-GZMH	GZMH	0	2.0861256244923	0.988	0.834	0
NKT_C1-GZMH	CTSG	0	3.97590464312156	0.82	0.717	0
NKT_C1-GZMH	TRGV3	0	2.00319904043544	0.918	0.827	0
NKT_C1-GZMH	CD1B	0	3.39520819165419	0.842	0.769	0
NKT_C1-GZMH	TOM1L1	7.89088254160314e-283	1.67895227100693	0.547	0.245	2.36726476248094e-279
NKT_C1-GZMH	PODN	3.07785168562343e-280	2.03834911090629	0.711	0.788	9.23355505687029e-277
NKT_C1-GZMH	TRDV2	4.79214401295156e-268	2.24005350903913	0.766	0.794	1.43764320388547e-264
NKT_C1-GZMH	RSPO3	1.99178573160478e-224	5.58824270305514	0.528	0.44	5.97535719481434e-221
NKT_C1-GZMH	ELN	9.60572580649155e-224	2.27468360914258	0.592	0.394	2.88171774194746e-220
NKT_C1-GZMH	S1PR5	3.80801211015711e-222	1.63782456496577	0.685	0.622	1.14240363304713e-218
NKT_C1-GZMH	NSG1	5.27049618531604e-221	2.09138687575479	0.705	0.642	1.58114885559481e-217
NKT_C1-GZMH	IGLC1	6.96533835264492e-208	1.8946884046263	0.573	0.34	2.08960150579348e-204
NKT_C1-GZMH	BDKRB2	3.19493294720866e-205	2.90279089487604	0.436	0.239	9.58479884162599e-202
NKT_C1-GZMH	IGHV3-48	3.57113814536182e-203	7.03542689348381	0.283	0.194	1.07134144360855e-199
NKT_C1-GZMH	PBX1	5.14581713541091e-201	1.91550019661878	0.527	0.313	1.54374514062327e-197
NKT_C1-GZMH	TRGV2	8.9417630914307e-196	2.77704569496525	0.658	0.69	2.68252892742921e-192
NKT_C1-GZMH	IGKV1-8	2.58929302996969e-184	5.92334198120365	0.588	0.366	7.76787908990908e-181
NKT_C1-GZMH	EDNRA	3.79844352922106e-182	2.35695583026502	0.504	0.253	1.13953305876632e-178
NKT_C1-GZMH	FAM3B	4.40443299092318e-181	3.03858195026577	0.346	0.298	1.32132989727695e-177
NKT_C1-GZMH	FST	9.2231083565337e-173	5.30393180823948	0.434	0.207	2.76693250696011e-169
NKT_C1-GZMH	PEG10	5.22164837561292e-161	1.98433023298451	0.609	0.49	1.56649451268388e-157
NKT_C1-GZMH	ZEB2	8.31101521896498e-150	1.59496896579887	0.654	0.631	2.4933045656895e-146
NKT_C1-GZMH	TCIM	1.61769504349767e-145	2.46180672654095	0.511	0.361	4.85308513049301e-142
NKT_C1-GZMH	CMKLR1	1.9745477409487e-145	2.43487219700421	0.611	0.597	5.92364322284611e-142
NKT_C1-GZMH	PRSS23	5.27802711210914e-126	1.74283204752165	0.616	0.594	1.58340813363274e-122
NKT_C1-GZMH	IGKV2-30	2.19521063612755e-125	2.25231455044048	0.509	0.316	6.58563190838266e-122
NKT_C1-GZMH	F3	1.84304337789177e-123	1.6839754591509	0.285	0.18	5.52913013367531e-120
NKT_C1-GZMH	AC007406.3	4.49488393700933e-119	2.63202891840188	0.541	0.489	1.3484651811028e-115
NKT_C1-GZMH	IGHV4-39	8.68190451935418e-119	1.8781927543965	0.629	0.446	2.60457135580625e-115
NKT_C1-GZMH	IGHV3-53	2.90623824319842e-117	2.78934080567422	0.106	0.347	8.71871472959526e-114
NKT_C1-GZMH	HEY1	7.08929954139075e-111	2.0328842005896	0.558	0.425	2.12678986241723e-107
NKT_C1-GZMH	IL1A	6.6812514631453e-104	2.74618574621069	0.508	0.301	2.00437543894359e-100
NKT_C1-GZMH	FIBIN	2.4541022624718e-93	2.21683419134797	0.485	0.381	7.3623067874154e-90
NKT_C1-GZMH	LCN6	1.2985363294551e-85	2.44948598097774	0.164	0.28	3.8956089883653e-82
NKT_C1-GZMH	AC104024.1	3.61281505719477e-85	3.1265898404119	0.426	0.289	1.08384451715843e-81
NKT_C1-GZMH	PLXNA2	2.21421293603977e-83	1.66240062440562	0.621	0.577	6.64263880811932e-80
NKT_C1-GZMH	SRPX2	4.24284537759448e-83	1.76091771126119	0.294	0.285	1.27285361327835e-79
NKT_C1-GZMH	GFRA1	4.17637557005756e-79	2.11180109388642	0.775	0.674	1.25291267101727e-75
NKT_C1-GZMH	SBSPON	6.51222295729905e-76	1.68589313416641	0.254	0.323	1.95366688718971e-72
NKT_C1-GZMH	DHRS9	1.5855819973829e-74	1.98755445033948	0.907	0.658	4.75674599214871e-71
NKT_C1-GZMH	TM4SF19	6.82263199642645e-73	3.74052119541031	0.531	0.629	2.04678959892793e-69
NKT_C1-GZMH	CLEC4C	5.79898597653612e-71	3.14761344538339	0.81	0.544	1.73969579296084e-67
NKT_C1-GZMH	DDR2	5.13281306464312e-66	2.36583277372578	0.514	0.471	1.53984391939294e-62
NKT_C1-GZMH	TRGV4	2.85514982823465e-59	3.04100049553889	0.557	0.567	8.56544948470396e-56
NKT_C1-GZMH	IL1B	1.02974919861247e-51	1.61163976452638	0.371	0.307	3.0892475958374e-48
NKT_C1-GZMH	VCL	2.94741148660064e-47	1.85630961085713	0.564	0.548	8.84223445980191e-44
NKT_C1-GZMH	PAMR1	9.91109925866897e-46	3.16636096528113	0.699	0.536	2.97332977760069e-42
NKT_C1-GZMH	LHX6	5.46298106018941e-42	1.72244341812456	0.846	0.609	1.63889431805682e-38
NKT_C1-GZMH	HS3ST2	1.10753500543516e-40	3.49908041697214	0.4	0.387	3.32260501630548e-37
NKT_C1-GZMH	PCK1	1.65249829120249e-40	2.36196657884993	0.323	0.234	4.95749487360746e-37
NKT_C1-GZMH	APOD	2.32972965114039e-38	2.26289872431175	0.11	0.282	6.98918895342118e-35
NKT_C1-GZMH	SUSD2	1.02592643450568e-34	1.64136327837533	0.49	0.398	3.07777930351705e-31
NKT_C1-GZMH	PROK2	1.52016612791847e-27	3.78128460649942	0.383	0.395	4.56049838375542e-24
NKT_C1-GZMH	IGLV2-14	3.67175905961149e-23	2.1075552061636	0.457	0.349	1.10152771788345e-19
NKT_C1-GZMH	CASQ2	2.1853958408827e-22	2.28975359888779	0.257	0.266	6.55618752264811e-19
NKT_C1-GZMH	LILRB1	2.53652019226394e-19	2.67904460719496	0.539	0.658	7.60956057679183e-16
NKT_C1-GZMH	C7	1.15010981299868e-15	2.73024564985249	0.425	0.485	3.45032943899603e-12
NKT_C1-GZMH	ABCA6	1.59671639946564e-13	1.78732021921439	0.148	0.272	4.79014919839693e-10
NKT_C1-GZMH	SUCNR1	1.66192946889274e-10	1.83388526243509	0.289	0.28	4.98578840667822e-07
NKT_C1-GZMH	FGD5	4.13869519588589e-10	2.64826799828813	0.361	0.367	1.24160855876577e-06
NKT_C1-GZMH	PALLD	8.07150485420373e-09	1.79797563835335	0.55	0.734	2.42145145626112e-05
NKT_C1-GZMH	CRHBP	2.86448977864541e-08	4.69247979669133	0.336	0.29	8.59346933593623e-05
NKT_C1-GZMH	CRYBG3	5.52921212903793e-08	1.95301759133352	0.38	0.372	0.000165876363871138
NKT_C1-GZMH	TMEM100	3.64438592264066e-06	3.02145951174145	0.047	0.28	0.010933157767922
NKT_C1-GZMH	PPP1R17	1.69841586527961e-05	5.13348564340958	0.196	0.357	0.0509524759583882
NKT_C1-GZMH	ANXA13	7.49856279486154e-05	1.91976635233127	0.28	0.317	0.224956883845846
NKT_C1-GZMH	AC134312.5	0.000217601956794255	3.06146672237233	0.236	0.318	0.652805870382765
NKT_C1-GZMH	FCAR	0.00111543942185373	3.42117733169817	0.416	0.41	1
NKT_C1-GZMH	SLIT2	0.00186617504228519	1.9066674601841	0.388	0.379	1

## Sheet: Myeloid Cells
Table S2-3 Top-ranked markers to annotate myeloid cells.
cluster	gene	p_val	avg_log2FC	pct.1	pct.2	p_val_adj
DC_C1_pDC-LILRA4	IGKV1D-8	1.94530109998642e-110	10.2632238723119	0.949	0.227	5.83590329995927e-107
DC_C1_pDC-LILRA4	CLIC3	2.66085729905468e-109	7.6951762950036	0.959	0.58	7.98257189716404e-106
DC_C1_pDC-LILRA4	CDH1	3.52422478352767e-106	7.65672290444505	0.944	0.318	1.0572674350583e-102
DC_C1_pDC-LILRA4	PPP1R14A	1.41028526059066e-101	7.01330903560615	0.939	0.427	4.23085578177199e-98
DC_C1_pDC-LILRA4	SIGLEC6	3.43972649472434e-100	8.66419323572936	0.918	0.644	1.0319179484173e-96
DC_C1_pDC-LILRA4	IGHV3-64	1.22951342742055e-99	9.92268644516144	0.913	0.587	3.68854028226165e-96
DC_C1_pDC-LILRA4	SCT	2.804372114171e-94	11.1789002167746	0.903	0.547	8.41311634251301e-91
DC_C1_pDC-LILRA4	TFPI2	1.44421453767126e-83	6.58930388065011	0.923	0.228	4.33264361301378e-80
DC_C1_pDC-LILRA4	CLEC4C	2.4038318170574e-83	9.05498005966938	0.867	0.331	7.21149545117219e-80
DC_C1_pDC-LILRA4	PTCRA	6.42890798916927e-81	6.96616950691749	0.898	0.418	1.92867239675078e-77
DC_C1_pDC-LILRA4	SPIB	1.6319647886502e-78	6.12703586738785	0.878	0.345	4.8958943659506e-75
DC_C1_pDC-LILRA4	BLK	1.19439269223159e-75	6.46273794944335	0.867	0.537	3.58317807669477e-72
DC_C1_pDC-LILRA4	IGKC	4.12370190379118e-74	8.43775879501036	0.872	0.472	1.23711057113735e-70
DC_C1_pDC-LILRA4	FCRL1	4.85142844315773e-74	6.12458756484483	0.867	0.431	1.45542853294732e-70
DC_C1_pDC-LILRA4	MAP1A	5.57986343018794e-74	8.65774811900488	0.852	0.488	1.67395902905638e-70
DC_C1_pDC-LILRA4	TNFRSF17	7.37206858936153e-74	10.2203915945256	0.847	0.359	2.21162057680846e-70
DC_C1_pDC-LILRA4	AR	5.75117334691875e-73	6.27154001282043	0.852	0.496	1.72535200407562e-69
DC_C1_pDC-LILRA4	IGHV4-28	6.00266976671129e-69	6.5238863766324	0.821	0.667	1.80080093001339e-65
DC_C1_pDC-LILRA4	TPM2	1.31974129834428e-63	7.21396190107687	0.842	0.606	3.95922389503285e-60
DC_C1_pDC-LILRA4	IGHA1	1.60266471907978e-62	12.4296960066162	0.842	0.403	4.80799415723933e-59
DC_C1_pDC-LILRA4	IGHD	3.54672088901536e-62	9.93104930933519	0.791	0.303	1.06401626670461e-58
DC_C1_pDC-LILRA4	JCHAIN	1.38834595423016e-59	7.09940174493297	0.786	0.424	4.16503786269046e-56
DC_C1_pDC-LILRA4	FCRL5	1.26543582925612e-57	7.97199571553179	0.77	0.557	3.79630748776835e-54
DC_C1_pDC-LILRA4	MZB1	2.63773245992339e-57	8.10900896022894	0.796	0.553	7.91319737977017e-54
DC_C1_pDC-LILRA4	LILRA4	1.33161567991893e-56	6.27312742011129	0.842	0.664	3.99484703975678e-53
DC_C1_pDC-LILRA4	LRRC26	3.79330817505708e-55	8.98167467299875	0.765	0.499	1.13799245251712e-51
DC_C1_pDC-LILRA4	COL19A1	8.17732607885966e-54	6.14798248490389	0.776	0.403	2.4531978236579e-50
DC_C1_pDC-LILRA4	AL139020.1	8.00070038898815e-52	7.82452568557241	0.73	0.526	2.40021011669644e-48
DC_C1_pDC-LILRA4	KCNA5	1.18010807470116e-50	8.74799198075292	0.735	0.514	3.54032422410348e-47
DC_C1_pDC-LILRA4	VASN	5.88028834982218e-48	7.60348918967494	0.76	0.232	1.76408650494665e-44
DC_C1_pDC-LILRA4	IGHV3-7	2.0615963908287e-46	10.9311428736165	0.796	0.65	6.18478917248611e-43
DC_C1_pDC-LILRA4	IGHV4-31	3.29894271274516e-46	6.16602821496126	0.74	0.313	9.89682813823549e-43
DC_C1_pDC-LILRA4	IGKV1-39	4.25498982757476e-46	8.11245774071218	0.786	0.396	1.27649694827243e-42
DC_C1_pDC-LILRA4	IGHG2	1.99757330129365e-43	6.16921975718832	0.719	0.355	5.99271990388096e-40
DC_C1_pDC-LILRA4	CERNA2	8.66925939138276e-43	6.20735518148737	0.745	0.401	2.60077781741483e-39
DC_C1_pDC-LILRA4	BDKRB2	2.50759271558133e-41	7.47791579286706	0.704	0.296	7.522778146744e-38
DC_C1_pDC-LILRA4	POU2AF1	4.44188713786435e-41	6.83915606827266	0.755	0.562	1.3325661413593e-37
DC_C1_pDC-LILRA4	IGKV1D-39	7.19013707648015e-38	7.33167933128709	0.658	0.424	2.15704112294404e-34
DC_C1_pDC-LILRA4	LINC01226	2.06622516276468e-37	6.38797903726754	0.699	0.395	6.19867548829403e-34
DC_C1_pDC-LILRA4	AC007381.1	2.58668608682495e-37	11.0408942341496	0.699	0.276	7.76005826047485e-34
DC_C1_pDC-LILRA4	TSPAN13	7.53533153773588e-37	7.08244167667606	0.714	0.414	2.26059946132077e-33
DC_C1_pDC-LILRA4	SPINK2	1.08398059244307e-35	7.23158199239186	0.684	0.22	3.2519417773292e-32
DC_C1_pDC-LILRA4	IGHV3-21	2.3894156363448e-35	12.9161271209515	0.709	0.36	7.16824690903439e-32
DC_C1_pDC-LILRA4	SMOC2	4.30156546670074e-35	8.43038832324681	0.622	0.319	1.29046964001022e-31
DC_C1_pDC-LILRA4	IGHV4-39	1.02009288141519e-34	6.22834684218622	0.694	0.249	3.06027864424558e-31
DC_C1_pDC-LILRA4	TSPAN6	8.09114726085453e-34	7.24391993438588	0.73	0.353	2.42734417825636e-30
DC_C1_pDC-LILRA4	GZMB	3.81307453205322e-26	6.62582134429417	0.668	0.428	1.14392235961597e-22
DC_C1_pDC-LILRA4	IGLV3-1	4.19482417150902e-26	7.28123194867538	0.653	0.512	1.25844725145271e-22
DC_C1_pDC-LILRA4	LCN6	9.4590086514935e-25	6.94933148615236	0.474	0.108	2.83770259544805e-21
DC_C1_pDC-LILRA4	SHD	1.82939681517076e-24	9.55168028486681	0.628	0.531	5.48819044551227e-21
DC_C1_pDC-LILRA4	MYBL2	3.35633436227906e-23	7.34664879412544	0.607	0.446	1.00690030868372e-19
DC_C1_pDC-LILRA4	COL5A1	3.5708797279018e-23	6.67276440820959	0.48	0.216	1.07126391837054e-19
DC_C1_pDC-LILRA4	GPM6B	1.47038436839924e-22	10.6586032189174	0.622	0.25	4.41115310519773e-19
DC_C1_pDC-LILRA4	PCDH9	3.8356947039711e-21	6.40444250371808	0.607	0.342	1.15070841119133e-17
DC_C1_pDC-LILRA4	MGP	1.58256663856527e-19	7.23806885111768	0.699	0.394	4.74769991569581e-16
DC_C1_pDC-LILRA4	COL14A1	2.93944411679162e-19	6.98228147365978	0.474	0.166	8.81833235037486e-16
DC_C1_pDC-LILRA4	PTGDS	4.94390523040676e-19	7.82696979874953	0.602	0.328	1.48317156912203e-15
DC_C1_pDC-LILRA4	IGKV2D-29	8.71457964814554e-18	6.7837584781413	0.444	0.202	2.61437389444366e-14
DC_C1_pDC-LILRA4	SEMA3G	2.45257017560298e-17	6.78227085950125	0.607	0.438	7.35771052680895e-14
DC_C1_pDC-LILRA4	AC104024.1	3.16810104164477e-17	9.24219107988179	0.546	0.056	9.5043031249343e-14
DC_C1_pDC-LILRA4	POSTN	1.66990250150323e-16	6.64836620015105	0.561	0.249	5.00970750450967e-13
DC_C1_pDC-LILRA4	IGLV2-8	4.68123391566775e-16	14.3981680713213	0.148	0.364	1.40437017470032e-12
DC_C1_pDC-LILRA4	ITGBL1	6.82501869441862e-16	7.00442566597855	0.474	0.061	2.04750560832558e-12
DC_C1_pDC-LILRA4	AC007563.2	1.63603311074327e-15	6.55936957597594	0.474	0.246	4.9080993322298e-12
DC_C1_pDC-LILRA4	FCN2	2.73256222309128e-15	7.60310686551851	0.383	0.245	8.19768666927385e-12
DC_C1_pDC-LILRA4	CARMN	8.58149411216098e-15	7.41468370769883	0.587	0.342	2.5744482336483e-11
DC_C1_pDC-LILRA4	SRPX2	4.54380521355109e-14	7.34004239291425	0.495	0.291	1.36314156406533e-10
DC_C1_pDC-LILRA4	FAM30A	5.12323385757544e-14	7.04336400732508	0.526	0.184	1.53697015727263e-10
DC_C1_pDC-LILRA4	IGHV3-13	1.63196199619316e-13	10.0077219714723	0.551	0.293	4.89588598857947e-10
DC_C1_pDC-LILRA4	CNN1	1.98541028863637e-13	7.91659386339187	0.505	0.509	5.9562308659091e-10
DC_C1_pDC-LILRA4	IL17RB	2.84646600995429e-13	7.87632286770555	0.418	0.306	8.53939802986286e-10
DC_C1_pDC-LILRA4	IGLC3	4.02389320554671e-13	6.42198964258006	0.209	0.367	1.20716796166401e-09
DC_C1_pDC-LILRA4	MYO1B	4.65024426894654e-13	7.5533558442643	0.158	0.34	1.39507328068396e-09
DC_C1_pDC-LILRA4	GNG4	2.22302174804461e-12	6.49125071516468	0.449	0.103	6.66906524413382e-09
DC_C1_pDC-LILRA4	TMEM100	4.69461859283103e-12	6.35640800128766	0.464	0.336	1.40838557784931e-08
DC_C1_pDC-LILRA4	LAMP5	3.68581424775991e-11	9.1575599993823	0.566	0.338	1.10574427432797e-07
DC_C1_pDC-LILRA4	RBFOX2	8.89045819427527e-11	6.2924761286089	0.531	0.276	2.66713745828258e-07
DC_C1_pDC-LILRA4	ABCC9	6.93144746793028e-10	6.38670066257635	0.26	0.21	2.07943424037908e-06
DC_C1_pDC-LILRA4	ACAN	8.51313450013722e-10	8.1790025018411	0.454	0.268	2.55394035004117e-06
DC_C1_pDC-LILRA4	ABCA8	1.43708410667346e-09	7.42127459404007	0.469	0.213	4.31125232002039e-06
DC_C1_pDC-LILRA4	PACSIN1	1.73826637187798e-08	10.6513193593699	0.495	0.347	5.21479911563394e-05
DC_C1_pDC-LILRA4	COL6A1	1.86230479407626e-08	6.92590658737726	0.173	0.355	5.58691438222877e-05
DC_C1_pDC-LILRA4	CD248	1.91560655596961e-08	7.07035813243935	0.515	0.358	5.74681966790883e-05
DC_C1_pDC-LILRA4	IGLV3-21	5.87476233568691e-08	8.16969243274789	0.607	0.413	0.000176242870070607
DC_C1_pDC-LILRA4	RIPK4	6.87188555688806e-07	7.45548919313406	0.398	0.33	0.00206156566706642
DC_C1_pDC-LILRA4	COL12A1	1.66422040418935e-06	6.98763211943732	0.393	0.216	0.00499266121256804
DC_C1_pDC-LILRA4	PARVA	1.89472381771347e-05	6.17832276346349	0.551	0.324	0.0568417145314041
DC_C1_pDC-LILRA4	TRBV10-2	3.52512805056775e-05	7.97866745830649	0.398	0.264	0.105753841517032
DC_C1_pDC-LILRA4	F10	4.14265995824489e-05	7.25720895798888	0.403	0.127	0.124279798747347
DC_C1_pDC-LILRA4	TINAGL1	6.33251031086305e-05	6.64102868835494	0.128	0.308	0.189975309325892
DC_C1_pDC-LILRA4	IGKV1-16	7.32051171491212e-05	16.1040333239213	0.423	0.324	0.219615351447364
DC_C1_pDC-LILRA4	CHAC1	0.000263698678946344	7.01422296879014	0.464	0.37	0.791096036839031
DC_C1_pDC-LILRA4	FBLIM1	0.000283521823178599	6.49780114204219	0.163	0.273	0.850565469535797
DC_C1_pDC-LILRA4	FAM162B	0.000694462306975166	7.97798921888571	0.362	0.322	1
DC_C1_pDC-LILRA4	FBLN2	0.000921558931383617	6.85294077157538	0.485	0.257	1
DC_C1_pDC-LILRA4	TMEM47	0.00125197984568891	6.5020060104318	0.434	0.474	1
DC_C1_pDC-LILRA4	IGHV1-18	0.00271550572976808	12.6259618680724	0.393	0.215	1
DC_C1_pDC-LILRA4	KCNE4	0.0036095320670529	7.02045024542604	0.357	0.529	1
DC_C1_pDC-LILRA4	IGLC1	0.00445886751268098	6.53219901351933	0.27	0.311	1
DC_C1_pDC-LILRA4	THSD4	0.00471566805553876	9.29823021647911	0.352	0.349	1
DC_C2_cDC1-BIRC3	IDO1	3.77905168445259e-172	6.23909640586194	0.989	0.649	1.13371550533578e-168
DC_C2_cDC1-BIRC3	S100B	5.29022200725121e-140	4.98682193060911	0.975	0.727	1.58706660217536e-136
DC_C2_cDC1-BIRC3	FBXO17	1.08358459439744e-134	5.68957792492897	0.922	0.425	3.25075378319232e-131
DC_C2_cDC1-BIRC3	TACSTD2	3.05485452465563e-127	5.02778981905193	0.929	0.574	9.16456357396689e-124
DC_C2_cDC1-BIRC3	C1orf21	1.43488817679913e-123	5.29925988391616	0.911	0.461	4.3046645303974e-120
DC_C2_cDC1-BIRC3	WDFY4	2.24166951487552e-123	4.1762075331782	0.957	0.653	6.72500854462655e-120
DC_C2_cDC1-BIRC3	RHOJ	3.22990313377329e-123	4.91373306553545	0.904	0.46	9.68970940131987e-120
DC_C2_cDC1-BIRC3	NTRK2	4.60833310180951e-121	4.68634362670026	0.897	0.406	1.38249993054285e-117
DC_C2_cDC1-BIRC3	FCN3	7.98170846992283e-121	4.48456697416502	0.904	0.329	2.39451254097685e-117
DC_C2_cDC1-BIRC3	DBN1	7.15936305231737e-120	6.55433884757347	0.89	0.501	2.14780891569521e-116
DC_C2_cDC1-BIRC3	DNASE1L3	1.45249064288512e-117	6.96928103838667	0.89	0.624	4.35747192865536e-114
DC_C2_cDC1-BIRC3	KIR2DL1	2.03809778054314e-109	4.11152618294341	0.922	0.386	6.11429334162941e-106
DC_C2_cDC1-BIRC3	CARD10	3.80470665260154e-106	8.35798321599751	0.851	0.229	1.14141199578046e-102
DC_C2_cDC1-BIRC3	RAMP1	9.43223795495132e-106	4.42652942159679	0.89	0.69	2.82967138648539e-102
DC_C2_cDC1-BIRC3	CPXM1	1.27005784804855e-99	4.29864911874139	0.861	0.436	3.81017354414566e-96
DC_C2_cDC1-BIRC3	EHF	7.02166595412709e-99	5.35926339020918	0.847	0.584	2.10649978623813e-95
DC_C2_cDC1-BIRC3	TLR10	2.47043388343151e-96	4.4143250727453	0.872	0.446	7.41130165029452e-93
DC_C2_cDC1-BIRC3	TRBV23-1	3.84264138950529e-95	4.00822421313551	0.883	0.699	1.15279241685159e-91
DC_C2_cDC1-BIRC3	DPP4	1.63684579111477e-94	4.84591159617623	0.847	0.526	4.91053737334431e-91
DC_C2_cDC1-BIRC3	DSG2	4.55446835276503e-94	4.25630678466441	0.868	0.511	1.36634050582951e-90
DC_C2_cDC1-BIRC3	C1QTNF1	5.67551268659509e-91	4.27478447444003	0.879	0.401	1.70265380597853e-87
DC_C2_cDC1-BIRC3	CCL22	1.43279538467935e-90	5.23598814305559	0.907	0.772	4.29838615403805e-87
DC_C2_cDC1-BIRC3	TIFAB	1.67409188190682e-90	4.77750653708877	0.836	0.497	5.02227564572046e-87
DC_C2_cDC1-BIRC3	LAD1	2.42666884490062e-88	7.37483751451854	0.815	0.426	7.28000653470186e-85
DC_C2_cDC1-BIRC3	XCR1	1.16683216130508e-84	9.45457266012546	0.79	0.587	3.50049648391525e-81
DC_C2_cDC1-BIRC3	LAMP3	7.26139175140641e-84	6.31444776476541	0.851	0.564	2.17841752542192e-80
DC_C2_cDC1-BIRC3	ANKRD55	1.57550817850806e-82	4.39475967069046	0.819	0.593	4.72652453552418e-79
DC_C2_cDC1-BIRC3	PACSIN1	3.86787233086861e-78	4.85683937220796	0.783	0.343	1.16036169926058e-74
DC_C2_cDC1-BIRC3	PIEZO2	1.31239672408703e-74	5.42347062906938	0.808	0.435	3.93719017226108e-71
DC_C2_cDC1-BIRC3	HLA-DOB	1.51162312635386e-74	4.26476907995802	0.819	0.607	4.5348693790616e-71
DC_C2_cDC1-BIRC3	KRT1	1.77942991948584e-74	4.7907868890729	0.794	0.378	5.33828975845751e-71
DC_C2_cDC1-BIRC3	COL5A3	4.24607356940526e-73	4.92783299658471	0.833	0.369	1.27382207082158e-69
DC_C2_cDC1-BIRC3	CLNK	9.11846748040404e-71	6.8281564894005	0.772	0.575	2.73554024412121e-67
DC_C2_cDC1-BIRC3	CLEC9A	8.55321427487309e-68	5.28757606062364	0.811	0.721	2.56596428246193e-64
DC_C2_cDC1-BIRC3	CRLF2	4.92661218682706e-65	5.53930133543323	0.769	0.305	1.47798365604812e-61
DC_C2_cDC1-BIRC3	BIRC3	2.85610223163978e-63	4.20777733702336	0.829	0.441	8.56830669491934e-60
DC_C2_cDC1-BIRC3	DGKI	2.47564368186765e-57	4.47081986511402	0.747	0.474	7.42693104560294e-54
DC_C2_cDC1-BIRC3	SLCO5A1	7.61341129936361e-57	7.76071374419899	0.708	0.465	2.28402338980908e-53
DC_C2_cDC1-BIRC3	KIT	2.21323380993967e-51	3.99407230763216	0.74	0.668	6.63970142981901e-48
DC_C2_cDC1-BIRC3	ADAMTS4	3.19181016113966e-48	4.21998702345608	0.687	0.37	9.57543048341897e-45
DC_C2_cDC1-BIRC3	RASSF6	2.42613859633296e-47	6.6922548928737	0.69	0.254	7.27841578899888e-44
DC_C2_cDC1-BIRC3	FSCN1	2.64825505958495e-47	4.39591064768828	0.804	0.624	7.94476517875484e-44
DC_C2_cDC1-BIRC3	CCR7	1.86430194967169e-46	6.82385101878633	0.705	0.406	5.59290584901507e-43
DC_C2_cDC1-BIRC3	ANXA3	1.22794345106023e-45	4.33985173758781	0.719	0.246	3.6838303531807e-42
DC_C2_cDC1-BIRC3	PCAT19	4.73181954579378e-40	4.92804425398109	0.74	0.149	1.41954586373813e-36
DC_C2_cDC1-BIRC3	LIMCH1	1.77391656175087e-39	4.87755105671917	0.783	0.491	5.32174968525261e-36
DC_C2_cDC1-BIRC3	DOCK6	1.13052185725003e-38	4.2900708378439	0.762	0.263	3.39156557175008e-35
DC_C2_cDC1-BIRC3	CYYR1	8.59719567415733e-36	4.22024474106296	0.676	0.511	2.5791587022472e-32
DC_C2_cDC1-BIRC3	IGLV1-47	3.09395341621007e-35	4.04558488524959	0.658	0.358	9.28186024863021e-32
DC_C2_cDC1-BIRC3	HIGD1B	1.0278562387046e-33	4.51976349968707	0.637	0.234	3.08356871611381e-30
DC_C2_cDC1-BIRC3	PDGFRL	3.62542262979238e-30	4.01180249682567	0.651	0.309	1.08762678893771e-26
DC_C2_cDC1-BIRC3	SLC17A3	5.956815752471e-30	4.46631253978124	0.68	0.32	1.7870447257413e-26
DC_C2_cDC1-BIRC3	CCL19	1.41448701467541e-28	6.44335225503666	0.641	0.361	4.24346104402623e-25
DC_C2_cDC1-BIRC3	RAB30	7.38082459856172e-28	4.2660541739712	0.655	0.449	2.21424737956851e-24
DC_C2_cDC1-BIRC3	TRGC1	3.67530639500087e-27	4.32259957585771	0.509	0.263	1.10259191850026e-23
DC_C2_cDC1-BIRC3	TSPAN13	4.45619715971898e-27	4.72126859810553	0.626	0.414	1.33685914791569e-23
DC_C2_cDC1-BIRC3	SOX17	5.68312420860547e-25	4.43206983767658	0.26	0.092	1.70493726258164e-21
DC_C2_cDC1-BIRC3	PAWR	1.8004994302368e-24	4.97581886177341	0.573	0.46	5.40149829071041e-21
DC_C2_cDC1-BIRC3	TSPAN6	3.4323838757841e-20	8.30642367063975	0.616	0.353	1.02971516273523e-16
DC_C2_cDC1-BIRC3	EGLN3	4.78150684265153e-19	4.65280995212845	0.601	0.365	1.43445205279546e-15
DC_C2_cDC1-BIRC3	RBFOX2	4.72125065389284e-18	7.55652381681982	0.598	0.275	1.41637519616785e-14
DC_C2_cDC1-BIRC3	AC104699.1	4.7141960482612e-17	5.27539251883321	0.413	0.157	1.41425881447836e-13
DC_C2_cDC1-BIRC3	F10	1.06070291653798e-16	6.72993381024139	0.505	0.125	3.18210874961394e-13
DC_C2_cDC1-BIRC3	CD200	1.77682243966982e-15	4.29771087025328	0.544	0.369	5.33046731900946e-12
DC_C2_cDC1-BIRC3	HDC	5.61657542662476e-15	6.32373034361443	0.37	0.234	1.68497262798743e-11
DC_C2_cDC1-BIRC3	SVEP1	1.99166254911474e-13	5.42556767784685	0.285	0.179	5.97498764734422e-10
DC_C2_cDC1-BIRC3	PTGIS	7.64047549675497e-13	3.99603619678701	0.495	0.281	2.29214264902649e-09
DC_C2_cDC1-BIRC3	TRAV12-3	9.74920833789498e-13	4.66435908325507	0.758	0.399	2.92476250136849e-09
DC_C2_cDC1-BIRC3	VEGFC	3.30842193598941e-11	6.45006052996093	0.31	0.521	9.92526580796824e-08
DC_C2_cDC1-BIRC3	EPYC	6.80713693477456e-09	5.22520898852299	0.758	0.601	2.04214108043237e-05
DC_C2_cDC1-BIRC3	SOX7	2.40139235678056e-08	4.4145163838264	0.441	0.199	7.20417707034167e-05
DC_C2_cDC1-BIRC3	RIPK4	2.43116453152257e-08	7.07421	0.548	0.329	7.29349359456771e-05
DC_C2_cDC1-BIRC3	PRRX1	4.06738728910946e-08	4.07134591830754	0.167	0.309	0.000122021618673284
DC_C2_cDC1-BIRC3	IGKV1-27	6.28064327047969e-08	4.91298610289033	0.463	0.313	0.000188419298114391
DC_C2_cDC1-BIRC3	MRGPRF	1.05070520029457e-07	4.14154754334601	0.285	0.111	0.000315211560088371
DC_C2_cDC1-BIRC3	CLSTN2	1.29200670537731e-07	5.57357924223931	0.466	0.378	0.000387602011613192
DC_C2_cDC1-BIRC3	CLEC14A	1.31719678800246e-07	4.33660638560979	0.516	0.303	0.000395159036400739
DC_C2_cDC1-BIRC3	SPRY4	1.73695912951681e-07	4.08978375901612	0.342	0.22	0.000521087738855044
DC_C2_cDC1-BIRC3	GALNT15	7.59178103895347e-07	5.41361670089791	0.338	0.125	0.00227753431168604
DC_C2_cDC1-BIRC3	ISLR	1.2162762323202e-06	4.04102894601599	0.345	0.311	0.00364882869696059
DC_C2_cDC1-BIRC3	PODN	1.80198458847341e-06	4.09041260714887	0.434	0.568	0.00540595376542022
DC_C2_cDC1-BIRC3	TMEM150C	1.85138856355987e-06	4.65787391485506	0.505	0.556	0.00555416569067962
DC_C2_cDC1-BIRC3	FBLN2	1.32339615696506e-05	4.64906371651511	0.466	0.256	0.0397018847089517
DC_C2_cDC1-BIRC3	GFRA1	2.15267987251549e-05	4.90631666409461	0.573	0.525	0.0645803961754648
DC_C2_cDC1-BIRC3	NID2	2.82618928260774e-05	4.28505333172408	0.356	0.373	0.0847856784782322
DC_C2_cDC1-BIRC3	AC022509.2	4.30384739919018e-05	4.5202244340648	0.342	0.285	0.129115421975706
DC_C2_cDC1-BIRC3	BCL2L14	5.63243845338059e-05	5.13475190166093	0.463	0.494	0.168973153601418
DC_C2_cDC1-BIRC3	SCARA3	8.14146651113658e-05	5.48180124633805	0.246	0.257	0.244243995334097
DC_C2_cDC1-BIRC3	PAMR1	0.000104931156533747	4.72975900101268	0.509	0.371	0.314793469601241
DC_C2_cDC1-BIRC3	AOC1	0.000135927632126659	4.00469449987268	0.349	0.645	0.407782896379978
DC_C2_cDC1-BIRC3	CASQ2	0.000208590161460199	5.27717357679389	0.31	0.387	0.625770484380598
DC_C2_cDC1-BIRC3	RERGL	0.000485494961571627	6.56468	0.363	0.439	1
DC_C2_cDC1-BIRC3	PLCXD3	0.000507474746616912	4.83184544276553	0.317	0.225	1
DC_C2_cDC1-BIRC3	IGKV3D-11	0.000545576620084254	4.14720000604057	0.302	0.133	1
DC_C2_cDC1-BIRC3	TRDV3	0.000633779222121294	4.10856269714226	0.167	0.306	1
DC_C2_cDC1-BIRC3	TPSAB1	0.00116525222477952	4.05446296314297	0.623	0.45	1
DC_C2_cDC1-BIRC3	RAMP3	0.00150631977823207	4.17576376292084	0.456	0.335	1
DC_C2_cDC1-BIRC3	FLT4	0.00242235589951804	4.26609978605717	0.395	0.361	1
DC_C2_cDC1-BIRC3	IL13RA2	0.00462917725964636	5.03068743625452	0.288	0.173	1
DC_C2_cDC1-BIRC3	SOX18	0.00703821171629829	4.11870528372264	0.349	0.238	1
DC_C3_cDC2-CD1C	CCDC74A	0	2.36240184458146	0.735	0.35	0
DC_C3_cDC2-CD1C	SLC18A2	0	3.99977891106397	0.731	0.369	0
DC_C3_cDC2-CD1C	CXCR3	0	2.8166202486602	0.765	0.459	0
DC_C3_cDC2-CD1C	AFF3	0	4.1910018210632	0.76	0.473	0
DC_C3_cDC2-CD1C	CCL17	0	4.09803369794473	0.738	0.491	0
DC_C3_cDC2-CD1C	CD1C	0	5.52118010307234	0.933	0.688	0
DC_C3_cDC2-CD1C	CD1A	0	6.03551275577117	0.818	0.585	0
DC_C3_cDC2-CD1C	C12orf75	0	2.35203205407026	0.759	0.579	0
DC_C3_cDC2-CD1C	S100B	0	3.0062474748517	0.867	0.713	0
DC_C3_cDC2-CD1C	EHF	0	3.06264727368699	0.71	0.572	0
DC_C3_cDC2-CD1C	ZNF366	0	2.65898914065077	0.798	0.662	0
DC_C3_cDC2-CD1C	CD207	0	6.81785901281072	0.763	0.638	0
DC_C3_cDC2-CD1C	CST7	0	2.73178290473145	0.896	0.774	0
DC_C3_cDC2-CD1C	CD1B	0	4.40438763675642	0.826	0.706	0
DC_C3_cDC2-CD1C	CD1E	0	5.19019646036886	0.969	0.861	0
DC_C3_cDC2-CD1C	FCER1A	0	4.33245352342806	0.991	0.884	0
DC_C3_cDC2-CD1C	CLEC10A	0	2.85708961329003	0.973	0.869	0
DC_C3_cDC2-CD1C	NDRG2	0	2.32363710435661	0.896	0.796	0
DC_C3_cDC2-CD1C	GPR171	0	3.05164939492245	0.719	0.652	0
DC_C3_cDC2-CD1C	AC092809.2	0	3.09233739041502	0.759	0.71	0
DC_C3_cDC2-CD1C	CCR6	0	3.55062884544203	0.765	0.721	0
DC_C3_cDC2-CD1C	TRBV23-1	0	3.64605144858942	0.724	0.699	0
DC_C3_cDC2-CD1C	AL138899.1	0	2.98435026033691	0.754	0.776	0
DC_C3_cDC2-CD1C	KCNK17	0	3.79125603086283	0.697	0.708	0
DC_C3_cDC2-CD1C	CCL22	0	3.51239044303256	0.767	0.774	0
DC_C3_cDC2-CD1C	FAM3B	2.10834173859711e-301	2.36941796848826	0.734	0.594	6.32502521579133e-298
DC_C3_cDC2-CD1C	CLEC4F	8.80015391862065e-299	3.57710661729651	0.683	0.436	2.64004617558619e-295
DC_C3_cDC2-CD1C	TACSTD2	4.55856476400172e-275	3.45740112609877	0.693	0.565	1.36756942920052e-271
DC_C3_cDC2-CD1C	TBX2	3.84351538467567e-272	2.22898409452326	0.702	0.552	1.1530546154027e-268
DC_C3_cDC2-CD1C	IGLV3-19	3.68296870225888e-268	2.74694401086711	0.703	0.306	1.10489061067766e-264
DC_C3_cDC2-CD1C	RAMP1	8.86226454414595e-268	2.87613977693099	0.725	0.688	2.65867936324379e-264
DC_C3_cDC2-CD1C	AKR1C3	2.78658148998003e-256	4.08155379309742	0.689	0.457	8.3597444699401e-253
DC_C3_cDC2-CD1C	FLT3	2.34170605041669e-250	2.52103296085877	0.711	0.588	7.02511815125007e-247
DC_C3_cDC2-CD1C	PARM1	3.2034412455385e-229	3.52289409854121	0.687	0.748	9.61032373661551e-226
DC_C3_cDC2-CD1C	WWC1	8.52474668272659e-212	2.62882477048292	0.695	0.377	2.55742400481798e-208
DC_C3_cDC2-CD1C	MMRN1	2.45705186070595e-210	2.98688872344273	0.689	0.491	7.37115558211784e-207
DC_C3_cDC2-CD1C	SLC3A1	3.7801798457203e-186	2.85865754585427	0.676	0.328	1.13405395371609e-182
DC_C3_cDC2-CD1C	CBR3	4.44048874335249e-182	2.20069952044301	0.689	0.59	1.33214662300575e-178
DC_C3_cDC2-CD1C	PPP1R14A	3.77007400177999e-179	2.6833127596758	0.633	0.408	1.131022200534e-175
DC_C3_cDC2-CD1C	THBS2	3.62662062256455e-173	3.30160192175105	0.685	0.389	1.08798618676937e-169
DC_C3_cDC2-CD1C	MUC1	4.49873697383238e-160	2.30567991757998	0.654	0.334	1.34962109214971e-156
DC_C3_cDC2-CD1C	PTGER3	2.51052332480473e-158	4.6745351016988	0.609	0.487	7.53156997441419e-155
DC_C3_cDC2-CD1C	ATP1A2	1.11816760564739e-156	5.11005692353397	0.591	0.277	3.35450281694217e-153
DC_C3_cDC2-CD1C	NRCAM	1.13347988007883e-150	2.35720497821878	0.678	0.411	3.40043964023648e-147
DC_C3_cDC2-CD1C	RORC	1.11301073960369e-149	2.3705411981734	0.689	0.488	3.33903221881106e-146
DC_C3_cDC2-CD1C	PCSK1N	2.98923107811486e-149	3.1487822261202	0.676	0.348	8.96769323434457e-146
DC_C3_cDC2-CD1C	IGKV3-11	2.0775578110021e-147	6.5762861317789	0.313	0.495	6.2326734330063e-144
DC_C3_cDC2-CD1C	DSG2	3.93651105613898e-142	2.56982727445302	0.628	0.502	1.18095331684169e-138
DC_C3_cDC2-CD1C	MID1	8.93821472417966e-139	3.1335502970021	0.634	0.399	2.6814644172539e-135
DC_C3_cDC2-CD1C	HLA-DOB	2.88075163450954e-129	2.19121176617725	0.66	0.604	8.64225490352863e-126
DC_C3_cDC2-CD1C	A4GALT	5.37926071512423e-126	2.49574202917291	0.644	0.533	1.61377821453727e-122
DC_C3_cDC2-CD1C	SCARA3	1.29094129927902e-123	2.74949168972552	0.034	0.282	3.87282389783705e-120
DC_C3_cDC2-CD1C	TTC39A	1.57471991020769e-122	7.92715620895468	0.164	0.251	4.72415973062307e-119
DC_C3_cDC2-CD1C	GULP1	4.45838247143308e-122	5.14449295891013	0.611	0.3	1.33751474142992e-118
DC_C3_cDC2-CD1C	KRT1	5.53075767899891e-118	3.14723292834516	0.579	0.36	1.65922730369967e-114
DC_C3_cDC2-CD1C	BEX2	5.43311444885598e-114	2.15609259632685	0.627	0.425	1.62993433465679e-110
DC_C3_cDC2-CD1C	SUGCT	4.71409577234609e-111	5.05155214545637	0.57	0.214	1.41422873170383e-107
DC_C3_cDC2-CD1C	ACY3	1.07359894905814e-105	2.52656222619967	0.605	0.545	3.22079684717443e-102
DC_C3_cDC2-CD1C	ADH1B	9.88130815715159e-104	2.20229608048641	0.267	0.429	2.96439244714548e-100
DC_C3_cDC2-CD1C	P2RY14	5.36705351235063e-98	2.9206111983338	0.595	0.676	1.61011605370519e-94
DC_C3_cDC2-CD1C	GPC6	3.15110357351084e-97	3.10815	0.563	0.302	9.45331072053252e-94
DC_C3_cDC2-CD1C	EPYC	5.61911079185512e-86	2.77430398149317	0.581	0.605	1.68573323755653e-82
DC_C3_cDC2-CD1C	LINC02397	5.8846051485624e-86	2.30375799264995	0.627	0.534	1.76538154456872e-82
DC_C3_cDC2-CD1C	LHX6	9.0149596648924e-84	3.15910467530287	0.43	0.518	2.70448789946772e-80
DC_C3_cDC2-CD1C	NPNT	2.78173723681607e-74	4.1859657842688	0.51	0.365	8.34521171044821e-71
DC_C3_cDC2-CD1C	THSD4	1.27981682166778e-73	5.27276670355363	0.289	0.355	3.83945046500335e-70
DC_C3_cDC2-CD1C	LAYN	4.19267221753439e-71	4.99918399094044	0.505	0.258	1.25780166526032e-67
DC_C3_cDC2-CD1C	HSPA12B	4.4550787905806e-69	2.25898	0.344	0.498	1.33652363717418e-65
DC_C3_cDC2-CD1C	EMX2OS	6.0448356498784e-62	2.85512867127434	0.171	0.273	1.81345069496352e-58
DC_C3_cDC2-CD1C	CDH1	7.98051040384447e-62	2.26555969337536	0.472	0.306	2.39415312115334e-58
DC_C3_cDC2-CD1C	TRH	1.33128830276432e-60	2.15325236524224	0.325	0.501	3.99386490829295e-57
DC_C3_cDC2-CD1C	TRBV6-4	2.08189638101587e-60	2.55859625598465	0.672	0.621	6.2456891430476e-57
DC_C3_cDC2-CD1C	IGHG3	5.69951897699287e-59	2.98583718191925	0.184	0.271	1.70985569309786e-55
DC_C3_cDC2-CD1C	TRAV40	1.32560400991888e-47	3.3129408525417	0.601	0.617	3.97681202975664e-44
DC_C3_cDC2-CD1C	IGHA2	1.24177003524023e-39	2.91284692791078	0.541	0.334	3.72531010572068e-36
DC_C3_cDC2-CD1C	RIPK4	2.1931671730429e-37	7.06437236908094	0.245	0.34	6.57950151912871e-34
DC_C3_cDC2-CD1C	RBFOX2	2.94065999736729e-36	2.75417385702768	0.11	0.297	8.82197999210187e-33
DC_C3_cDC2-CD1C	TRAV10	4.87890069319381e-36	3.51162289861511	0.545	0.418	1.46367020795814e-32
DC_C3_cDC2-CD1C	TRAV1-1	8.58019607778511e-34	3.3333647458045	0.464	0.453	2.57405882333553e-30
DC_C3_cDC2-CD1C	TRBV10-1	1.01362398042376e-31	5.53439854365243	0.239	0.295	3.04087194127127e-28
DC_C3_cDC2-CD1C	IGKV2-30	3.60232523461459e-28	2.58901137433347	0.649	0.556	1.08069757038438e-24
DC_C3_cDC2-CD1C	TRBV11-2	1.1037044522038e-27	3.1028214684318	0.442	0.575	3.31111335661141e-24
DC_C3_cDC2-CD1C	SEMA3G	1.51385837026913e-25	3.48363999898124	0.4	0.444	4.54157511080739e-22
DC_C3_cDC2-CD1C	FBLN2	1.53653326449816e-23	6.86655607855363	0.299	0.254	4.60959979349448e-20
DC_C3_cDC2-CD1C	GUCY1A2	1.48278658504259e-16	3.81938485274858	0.253	0.097	4.44835975512778e-13
DC_C3_cDC2-CD1C	PLS3	2.31817349702295e-16	2.82880886404721	0.53	0.356	6.95452049106886e-13
DC_C3_cDC2-CD1C	RERGL	4.46622211429511e-12	3.07286086580922	0.418	0.44	1.33986663428853e-08
DC_C3_cDC2-CD1C	IGHG4	1.60150967165716e-10	3.02366265288657	0.469	0.363	4.80452901497149e-07
DC_C3_cDC2-CD1C	TRAV3	5.42665439520756e-10	2.48921243775904	0.608	0.622	1.62799631856227e-06
DC_C3_cDC2-CD1C	VASN	7.00242833054234e-09	2.48262394522316	0.293	0.229	2.1007284991627e-05
DC_C3_cDC2-CD1C	ELN	4.54626940092123e-08	4.94124021920917	0.305	0.238	0.000136388082027637
DC_C3_cDC2-CD1C	LINC02202	1.51938562728935e-07	2.59681116868892	0.462	0.468	0.000455815688186804
DC_C3_cDC2-CD1C	PCAT19	1.53625836571503e-07	2.56262442984271	0.3	0.139	0.000460877509714509
DC_C3_cDC2-CD1C	SNAI2	1.53980690059639e-06	3.3926845121333	0.378	0.272	0.00461942070178917
DC_C3_cDC2-CD1C	TSPAN6	9.99713776464431e-06	3.5761164450003	0.542	0.335	0.0299914132939329
DC_C3_cDC2-CD1C	SLC5A12	2.81645292634872e-05	3.64177836012211	0.358	0.227	0.0844935877904617
DC_C3_cDC2-CD1C	SERTAD4-AS1	0.000136344643653122	6.99372444378082	0.308	0.235	0.409033930959365
DC_C3_cDC2-CD1C	IGKV1-27	0.000148815026024691	2.85121587419909	0.37	0.308	0.446445078074072
DC_C3_cDC2-CD1C	SPTSSB	0.00256131783902931	3.22304738930648	0.417	0.291	1
DC_C3_cDC2-CD1C	REG1A	0.00277748095450587	2.58557515230616	0.501	0.494	1
Mono_C1_cMo-S100A8	AMN	0	4.87546177481768	0.943	0.292	0
Mono_C1_cMo-S100A8	GALNT18	0	3.21900704234727	0.964	0.322	0
Mono_C1_cMo-S100A8	CNKSR3	0	2.86390881564764	0.972	0.335	0
Mono_C1_cMo-S100A8	NFIB	0	2.45627644229943	0.93	0.323	0
Mono_C1_cMo-S100A8	LINC01781	0	3.13777657590966	0.912	0.306	0
Mono_C1_cMo-S100A8	EVA1A	0	3.92531234129304	0.991	0.39	0
Mono_C1_cMo-S100A8	EFHD1	0	2.46248015507205	0.95	0.359	0
Mono_C1_cMo-S100A8	GGT5	0	2.87629985022325	0.974	0.397	0
Mono_C1_cMo-S100A8	SCNN1B	0	3.70610899527742	0.983	0.406	0
Mono_C1_cMo-S100A8	HRC	0	2.84971094232706	0.889	0.337	0
Mono_C1_cMo-S100A8	LTBP1	0	3.4043672909989	0.85	0.301	0
Mono_C1_cMo-S100A8	ADAM12	0	2.66137878413157	0.975	0.426	0
Mono_C1_cMo-S100A8	ADAMTS2	0	3.38489522749346	0.904	0.372	0
Mono_C1_cMo-S100A8	ALPK2	0	2.95712397381413	0.938	0.408	0
Mono_C1_cMo-S100A8	FCAR	0	4.82578731143002	0.894	0.369	0
Mono_C1_cMo-S100A8	CA8	0	2.95478097957327	0.878	0.357	0
Mono_C1_cMo-S100A8	ADAMTS9	0	3.19125675241037	0.991	0.479	0
Mono_C1_cMo-S100A8	CA9	0	2.55054763656042	0.983	0.472	0
Mono_C1_cMo-S100A8	LINC02362	0	2.78007942231088	0.957	0.452	0
Mono_C1_cMo-S100A8	SPOCK1	0	2.42479	0.875	0.38	0
Mono_C1_cMo-S100A8	CPXM1	0	4.37937429672195	0.842	0.353	0
Mono_C1_cMo-S100A8	PDE1A	0	4.10507610146564	0.982	0.499	0
Mono_C1_cMo-S100A8	AC037198.2	0	3.6014723628847	0.964	0.495	0
Mono_C1_cMo-S100A8	PPP1R1A	0	2.96416944797653	0.984	0.52	0
Mono_C1_cMo-S100A8	SGCE	0	2.83312393048953	0.811	0.349	0
Mono_C1_cMo-S100A8	SEMA6A	0	2.49563201752302	0.972	0.519	0
Mono_C1_cMo-S100A8	GABRD	0	2.54181981753802	0.758	0.309	0
Mono_C1_cMo-S100A8	S100A12	0	6.10831029506656	0.973	0.536	0
Mono_C1_cMo-S100A8	IGKV1-9	0	2.47111905431874	0.65	0.237	0
Mono_C1_cMo-S100A8	RARB	0	3.03299120089307	0.754	0.373	0
Mono_C1_cMo-S100A8	VCAN	0	4.15953099006926	0.972	0.606	0
Mono_C1_cMo-S100A8	EGFLAM	0	2.65800409026139	0.793	0.43	0
Mono_C1_cMo-S100A8	THBS1	0	3.6177068072364	0.962	0.609	0
Mono_C1_cMo-S100A8	SELL	0	3.50730257723899	0.82	0.493	0
Mono_C1_cMo-S100A8	PROK2	0	5.09291118644539	0.675	0.351	0
Mono_C1_cMo-S100A8	QPCT	0	2.41030232198276	0.862	0.543	0
Mono_C1_cMo-S100A8	LINC00299	0	2.41536499887402	0.977	0.665	0
Mono_C1_cMo-S100A8	LMOD1	0	2.50476892169909	0.633	0.323	0
Mono_C1_cMo-S100A8	PRSS57	0	3.22621478591503	0.699	0.395	0
Mono_C1_cMo-S100A8	NR5A2	0	2.82346693799135	0.643	0.352	0
Mono_C1_cMo-S100A8	SELP	0	3.51125731288862	0.683	0.394	0
Mono_C1_cMo-S100A8	FCN1	0	2.55397747248776	0.993	0.711	0
Mono_C1_cMo-S100A8	STEAP4	0	4.4730285935812	0.735	0.453	0
Mono_C1_cMo-S100A8	F5	0	5.1281808537007	0.793	0.52	0
Mono_C1_cMo-S100A8	TRBV7-7	0	2.8323353523741	0.983	0.712	0
Mono_C1_cMo-S100A8	SPRY1	0	2.83914690106958	0.881	0.611	0
Mono_C1_cMo-S100A8	MTMR11	0	2.53467429783964	0.812	0.548	0
Mono_C1_cMo-S100A8	IGLV3-10	0	2.52659713331911	0.598	0.339	0
Mono_C1_cMo-S100A8	CDA	0	2.98238109020601	0.786	0.531	0
Mono_C1_cMo-S100A8	GLYAT	0	2.74788187403628	0.7	0.445	0
Mono_C1_cMo-S100A8	CHRM3	0	2.54606667787793	0.443	0.19	0
Mono_C1_cMo-S100A8	NRG1	0	4.52249370092745	0.78	0.536	0
Mono_C1_cMo-S100A8	RNF128	0	4.80927795971764	0.435	0.198	0
Mono_C1_cMo-S100A8	S100A8	0	4.37176629202316	0.998	0.765	0
Mono_C1_cMo-S100A8	CRABP2	0	3.7260358483946	0.581	0.348	0
Mono_C1_cMo-S100A8	HP	0	5.15337364759443	0.735	0.51	0
Mono_C1_cMo-S100A8	ASGR2	0	3.05547392752588	0.899	0.674	0
Mono_C1_cMo-S100A8	CD36	0	2.55875514991732	0.804	0.581	0
Mono_C1_cMo-S100A8	HRH2	0	2.50179443906284	0.992	0.769	0
Mono_C1_cMo-S100A8	CREB3L1	0	3.0097022146284	0.612	0.397	0
Mono_C1_cMo-S100A8	MCEMP1	0	2.73368752492387	0.825	0.616	0
Mono_C1_cMo-S100A8	NFE2	0	4.56118127212159	0.838	0.651	0
Mono_C1_cMo-S100A8	IGLV3-25	0	3.01727603954816	0.477	0.293	0
Mono_C1_cMo-S100A8	S100A9	0	3.97180276952914	0.997	0.821	0
Mono_C1_cMo-S100A8	SERTAD4-AS1	0	2.37795666755411	0.374	0.214	0
Mono_C1_cMo-S100A8	YAP1	0	4.73157798185153	0.452	0.295	0
Mono_C1_cMo-S100A8	AC005280.2	0	2.57905375531702	0.73	0.598	0
Mono_C1_cMo-S100A8	RBP7	0	2.69523257474058	0.778	0.652	0
Mono_C1_cMo-S100A8	CES1	0	3.24537159381646	0.673	0.556	0
Mono_C1_cMo-S100A8	ID4	0	2.62112433632054	0.526	0.427	0
Mono_C1_cMo-S100A8	RASSF6	3.7855681982337e-297	2.66953475250643	0.389	0.23	1.13567045947011e-293
Mono_C1_cMo-S100A8	ECE1	3.21947645447449e-294	2.54144602984856	0.631	0.577	9.65842936342346e-291
Mono_C1_cMo-S100A8	SUGCT	3.46337998833885e-282	4.65882516405172	0.268	0.247	1.03901399650165e-278
Mono_C1_cMo-S100A8	IGF2	2.16863298046782e-280	3.36908717921889	0.459	0.251	6.50589894140345e-277
Mono_C1_cMo-S100A8	SERPINB2	1.18063680185179e-271	3.97778346052151	0.497	0.379	3.54191040555537e-268
Mono_C1_cMo-S100A8	CASQ2	1.94216766825955e-269	3.67923850968749	0.623	0.334	5.82650300477866e-266
Mono_C1_cMo-S100A8	PIEZO2	1.16055934170852e-266	2.91916758462341	0.584	0.407	3.48167802512556e-263
Mono_C1_cMo-S100A8	TRBV10-1	1.0272197985814e-250	2.37373093182396	0.398	0.265	3.08165939574419e-247
Mono_C1_cMo-S100A8	CTSG	2.50049095565038e-223	3.05883610283052	0.516	0.314	7.50147286695115e-220
Mono_C1_cMo-S100A8	AQP9	2.11318373476937e-220	2.42801434680101	0.575	0.468	6.3395512043081e-217
Mono_C1_cMo-S100A8	ADAMTS5	3.42089260735759e-217	2.99787181312346	0.534	0.428	1.02626778220728e-213
Mono_C1_cMo-S100A8	NR2F2	2.1975155549717e-201	2.79027289753783	0.395	0.207	6.59254666491511e-198
Mono_C1_cMo-S100A8	BCL6B	5.38788869126541e-200	2.37859451247731	0.629	0.555	1.61636660737962e-196
Mono_C1_cMo-S100A8	BMX	9.54522760504556e-193	4.31546762566113	0.378	0.369	2.86356828151367e-189
Mono_C1_cMo-S100A8	NRGN	4.53124533040422e-176	3.08482325654035	0.577	0.461	1.35937359912126e-172
Mono_C1_cMo-S100A8	PADI4	3.46924913174888e-172	3.69195534807271	0.502	0.513	1.04077473952467e-168
Mono_C1_cMo-S100A8	S1PR3	3.42728723290643e-150	3.96088899524337	0.503	0.422	1.02818616987193e-146
Mono_C1_cMo-S100A8	S100P	1.11170259932535e-114	4.5739324113124	0.43	0.323	3.33510779797604e-111
Mono_C1_cMo-S100A8	PNOC	1.58252625488994e-114	3.28477013574025	0.409	0.278	4.74757876466983e-111
Mono_C1_cMo-S100A8	AK5	1.56398084917453e-112	3.29457089318086	0.402	0.274	4.69194254752359e-109
Mono_C1_cMo-S100A8	OAF	4.63637462910078e-83	2.55829647071279	0.492	0.387	1.39091238873023e-79
Mono_C1_cMo-S100A8	LINC00671	1.18934639147175e-75	2.43499629930805	0.38	0.364	3.56803917441526e-72
Mono_C1_cMo-S100A8	SLCO4C1	1.65595953150753e-72	2.82082212789619	0.187	0.284	4.96787859452259e-69
Mono_C1_cMo-S100A8	AC011472.2	2.74305612711093e-69	3.59515056880238	0.498	0.518	8.22916838133278e-66
Mono_C1_cMo-S100A8	MGST1	1.19090027099941e-49	2.48529144994144	0.523	0.504	3.57270081299823e-46
Mono_C1_cMo-S100A8	DYSF	3.51416558711514e-42	2.78743794256522	0.51	0.54	1.05424967613454e-38
Mono_C1_cMo-S100A8	IGKV1-8	6.85732103924102e-42	2.54845378990982	0.379	0.466	2.05719631177231e-38
Mono_C1_cMo-S100A8	ADGRA2	2.93148065141013e-40	3.28687774551404	0.348	0.321	8.79444195423038e-37
Mono_C1_cMo-S100A8	KCNJ15	2.84547203542935e-10	2.85861598397073	0.352	0.404	8.53641610628805e-07
Mono_C1_cMo-S100A8	CKAP4	5.29154951581472e-09	2.89637652093886	0.463	0.49	1.58746485474442e-05
Mono_C2_ncMo-LST1	SFRP2	0	2.97771008140404	0.84	0.223	0
Mono_C2_ncMo-LST1	IGHV3-49	0	6.23140934538432	0.757	0.177	0
Mono_C2_ncMo-LST1	IRX3	0	3.65779195278182	0.904	0.337	0
Mono_C2_ncMo-LST1	CDHR5	0	2.87162750484292	0.967	0.41	0
Mono_C2_ncMo-LST1	PTHLH	0	5.46542019695216	0.754	0.202	0
Mono_C2_ncMo-LST1	COL5A1	0	5.55607651917836	0.669	0.149	0
Mono_C2_ncMo-LST1	SEMA5B	0	4.21281662172735	0.916	0.406	0
Mono_C2_ncMo-LST1	CDKL2	0	3.62700388941233	0.693	0.185	0
Mono_C2_ncMo-LST1	MAL2	0	2.68629745109691	0.668	0.192	0
Mono_C2_ncMo-LST1	PSAT1	0	2.83084102253728	0.939	0.483	0
Mono_C2_ncMo-LST1	CDH6	0	2.90437329766158	0.938	0.492	0
Mono_C2_ncMo-LST1	ITGA7	0	3.31023029046016	0.809	0.373	0
Mono_C2_ncMo-LST1	TMEM139	0	3.8277556424805	0.942	0.509	0
Mono_C2_ncMo-LST1	LINC00462	0	3.45818637295618	0.971	0.55	0
Mono_C2_ncMo-LST1	DLC1	0	4.18148977582647	0.938	0.52	0
Mono_C2_ncMo-LST1	HOXC10	0	3.32195749719123	0.978	0.569	0
Mono_C2_ncMo-LST1	NGFR	0	3.7254172498163	0.898	0.522	0
Mono_C2_ncMo-LST1	HEY1	0	3.46861566363526	0.738	0.364	0
Mono_C2_ncMo-LST1	TRAV39	0	2.84800172231765	0.941	0.567	0
Mono_C2_ncMo-LST1	ARHGAP29	0	3.16202474459723	0.736	0.366	0
Mono_C2_ncMo-LST1	SYT13	0	2.82558265421732	0.656	0.292	0
Mono_C2_ncMo-LST1	FAM110A	0	3.57692083976935	0.956	0.595	0
Mono_C2_ncMo-LST1	AL133467.1	0	4.10831395441774	0.847	0.492	0
Mono_C2_ncMo-LST1	LILRA5	0	3.10746753716478	0.958	0.613	0
Mono_C2_ncMo-LST1	HES4	0	4.58653705647294	0.915	0.571	0
Mono_C2_ncMo-LST1	ICAM2	0	2.86509924536623	0.921	0.59	0
Mono_C2_ncMo-LST1	HECW2	0	3.45397289528669	0.88	0.553	0
Mono_C2_ncMo-LST1	TCF7L2	0	4.18570381752082	0.783	0.459	0
Mono_C2_ncMo-LST1	LILRA1	0	2.94100105798226	0.936	0.619	0
Mono_C2_ncMo-LST1	SCGB3A1	0	6.05374248953987	0.917	0.619	0
Mono_C2_ncMo-LST1	FPR2	0	3.0213675845826	0.904	0.613	0
Mono_C2_ncMo-LST1	ENTPD2	0	4.39103763887226	0.781	0.49	0
Mono_C2_ncMo-LST1	LYPD2	0	7.90889815790285	0.758	0.48	0
Mono_C2_ncMo-LST1	GPBAR1	0	2.80403151261902	0.879	0.603	0
Mono_C2_ncMo-LST1	ADGRE3	0	4.37966529559072	0.621	0.347	0
Mono_C2_ncMo-LST1	CD79B	0	4.46049025002417	0.742	0.468	0
Mono_C2_ncMo-LST1	KANK3	0	5.59354424420563	0.458	0.186	0
Mono_C2_ncMo-LST1	VNN1	0	2.87101601311382	0.958	0.689	0
Mono_C2_ncMo-LST1	PTGIS	0	3.91908746202502	0.514	0.248	0
Mono_C2_ncMo-LST1	CFP	0	2.87793177755375	0.983	0.724	0
Mono_C2_ncMo-LST1	P2RX1	0	2.82682255131295	0.645	0.392	0
Mono_C2_ncMo-LST1	BICC1	0	2.85361725474948	0.535	0.283	0
Mono_C2_ncMo-LST1	AC104809.2	0	5.83058351768133	0.702	0.459	0
Mono_C2_ncMo-LST1	PTGDR2	0	6.04101227919723	0.812	0.57	0
Mono_C2_ncMo-LST1	ICAM4	0	3.78020722829843	0.894	0.652	0
Mono_C2_ncMo-LST1	PARD6G-AS1	0	3.28484680482532	0.746	0.505	0
Mono_C2_ncMo-LST1	LINC02345	0	4.40132897409851	0.887	0.659	0
Mono_C2_ncMo-LST1	PTH1R	0	3.95613756006479	0.465	0.243	0
Mono_C2_ncMo-LST1	SLC2A6	0	3.12811521907424	0.782	0.564	0
Mono_C2_ncMo-LST1	LINC02384	0	3.96830021579812	0.664	0.447	0
Mono_C2_ncMo-LST1	FFAR3	0	3.45982378743596	0.642	0.428	0
Mono_C2_ncMo-LST1	TTC39A	0	4.01589725132546	0.424	0.215	0
Mono_C2_ncMo-LST1	LILRB2	0	3.10626330217085	0.998	0.792	0
Mono_C2_ncMo-LST1	SH2D1B	0	5.76793822645708	0.684	0.484	0
Mono_C2_ncMo-LST1	CDH23	0	3.20189831146034	0.79	0.592	0
Mono_C2_ncMo-LST1	MTSS1	0	2.69162585213851	0.939	0.752	0
Mono_C2_ncMo-LST1	FCGR3B	0	2.89295829689965	0.764	0.585	0
Mono_C2_ncMo-LST1	IFITM1	0	2.68656988366601	0.854	0.68	0
Mono_C2_ncMo-LST1	GUCY1B1	0	3.52057017584671	0.686	0.528	0
Mono_C2_ncMo-LST1	PTGES	0	5.66653550479497	0.642	0.507	0
Mono_C2_ncMo-LST1	SMIM25	0	3.10979717655969	0.997	0.865	0
Mono_C2_ncMo-LST1	IFITM2	0	3.03387060703467	0.999	0.868	0
Mono_C2_ncMo-LST1	F10	4.43717556995155e-303	2.78688769822947	0.277	0.107	1.33115267098546e-299
Mono_C2_ncMo-LST1	SCARA3	6.93680425133047e-296	3.56252630381347	0.374	0.239	2.08104127539914e-292
Mono_C2_ncMo-LST1	TMTC1	3.2960356661444e-285	3.29552006067895	0.615	0.536	9.88810699843321e-282
Mono_C2_ncMo-LST1	FFAR2	7.67469000694108e-279	3.14224032931648	0.655	0.577	2.30240700208232e-275
Mono_C2_ncMo-LST1	LINC02432	1.08785195073568e-278	3.83585671155342	0.631	0.432	3.26355585220705e-275
Mono_C2_ncMo-LST1	MMP28	1.04421423076934e-267	4.74937527231486	0.544	0.304	3.13264269230802e-264
Mono_C2_ncMo-LST1	CDKN1C	4.42289594780786e-252	3.53584984727827	0.663	0.625	1.32686878434236e-248
Mono_C2_ncMo-LST1	NID1	3.56642271646041e-242	3.21014703044453	0.534	0.265	1.06992681493812e-238
Mono_C2_ncMo-LST1	IGKV2D-29	4.85929561957377e-237	7.39989982500595	0.439	0.168	1.45778868587213e-233
Mono_C2_ncMo-LST1	IGLV1-40	1.30266785930578e-235	3.03781677718777	0.58	0.285	3.90800357791733e-232
Mono_C2_ncMo-LST1	PCK1	9.74192703495141e-218	3.54294291760139	0.419	0.203	2.92257811048542e-214
Mono_C2_ncMo-LST1	CETP	8.31830348591502e-213	4.11165705992309	0.568	0.39	2.49549104577451e-209
Mono_C2_ncMo-LST1	KRT7	8.58544102345261e-198	3.31172019709409	0.46	0.244	2.57563230703578e-194
Mono_C2_ncMo-LST1	PPP1R17	6.41210278312445e-185	5.84253936278781	0.5	0.504	1.92363083493733e-181
Mono_C2_ncMo-LST1	IGHV4-34	1.48876242391074e-183	3.88582183825682	0.329	0.25	4.46628727173222e-180
Mono_C2_ncMo-LST1	PPM1N	4.07589113127161e-173	2.79137762230474	0.636	0.535	1.22276733938148e-169
Mono_C2_ncMo-LST1	IGFBP6	6.00821791048952e-170	3.98035545445799	0.591	0.467	1.80246537314685e-166
Mono_C2_ncMo-LST1	MFAP4	1.4904282162466e-164	3.32171753355071	0.53	0.353	4.4712846487398e-161
Mono_C2_ncMo-LST1	PTP4A3	3.59575522153543e-163	5.52444806423173	0.529	0.328	1.07872656646063e-159
Mono_C2_ncMo-LST1	IL17RB	2.97280111055164e-158	3.36895325928305	0.346	0.3	8.91840333165492e-155
Mono_C2_ncMo-LST1	TEK	9.79869680604012e-155	2.85335770607365	0.293	0.226	2.93960904181204e-151
Mono_C2_ncMo-LST1	IGLC1	4.70601747882322e-133	3.18111639693551	0.385	0.299	1.41180524364697e-129
Mono_C2_ncMo-LST1	HSPA12B	3.49368018040576e-117	2.82515739393498	0.776	0.438	1.04810405412173e-113
Mono_C2_ncMo-LST1	ADAMTSL1	7.40576853286579e-107	3.32706064827213	0.15	0.29	2.22173055985974e-103
Mono_C2_ncMo-LST1	FMO2	3.63224137578464e-100	2.78094772533096	0.536	0.396	1.08967241273539e-96
Mono_C2_ncMo-LST1	DOCK6	9.91711505052949e-96	4.37636626459258	0.395	0.249	2.97513451515885e-92
Mono_C2_ncMo-LST1	TPPP3	3.16347829896099e-92	2.71202019225152	0.528	0.417	9.49043489688298e-89
Mono_C2_ncMo-LST1	INMT	7.64075680794666e-87	4.35846358788682	0.777	0.383	2.292227042384e-83
Mono_C2_ncMo-LST1	AC064805.1	2.62053754938965e-81	3.6028067971615	0.486	0.321	7.86161264816895e-78
Mono_C2_ncMo-LST1	LHX6	9.21602711344422e-78	2.71410303719013	0.365	0.531	2.76480813403327e-74
Mono_C2_ncMo-LST1	CHRM3	9.37752271049983e-75	2.85996637598151	0.37	0.215	2.81325681314995e-71
Mono_C2_ncMo-LST1	AZGP1	1.49764976754855e-68	5.06730889753927	0.167	0.254	4.49294930264565e-65
Mono_C2_ncMo-LST1	KRT1	8.89219447116886e-63	4.34063469397274	0.4	0.379	2.66765834135066e-59
Mono_C2_ncMo-LST1	SLC51B	9.1226397509345e-60	5.84010585294187	0.155	0.334	2.73679192528035e-56
Mono_C2_ncMo-LST1	ALDOB	2.20752622067411e-55	3.29977069756628	0.285	0.261	6.62257866202232e-52
Mono_C2_ncMo-LST1	AGTR1	5.11798947281676e-23	3.12370300071784	0.403	0.423	1.53539684184503e-19
Mono_C2_ncMo-LST1	PRR15L	6.80389268985084e-15	2.97831460534966	0.273	0.338	2.04116780695525e-11
Mono_C2_ncMo-LST1	MEG3	0.00108763581946758	7.09789135545796	0.307	0.305	1
Mono_C3_cMo-VEGFA	VEPH1	0	2.69169289508572	0.921	0.425	0
Mono_C3_cMo-VEGFA	RAI14	0	3.72133331633958	0.9	0.437	0
Mono_C3_cMo-VEGFA	ARHGEF17	0	2.84936732166385	0.924	0.477	0
Mono_C3_cMo-VEGFA	SCGN	0	2.1112899299829	0.85	0.41	0
Mono_C3_cMo-VEGFA	EBF1	0	2.70788222036137	0.931	0.498	0
Mono_C3_cMo-VEGFA	SPOCK1	0	2.32404772433235	0.867	0.441	0
Mono_C3_cMo-VEGFA	SLC39A14	0	1.94351376840575	0.935	0.514	0
Mono_C3_cMo-VEGFA	SHROOM4	0	2.47660889456364	0.959	0.558	0
Mono_C3_cMo-VEGFA	PHGDH	0	1.95311183672268	0.928	0.541	0
Mono_C3_cMo-VEGFA	FHL5	0	2.22659000851239	0.962	0.605	0
Mono_C3_cMo-VEGFA	RETN	0	2.11316731198497	0.814	0.475	0
Mono_C3_cMo-VEGFA	VEGFA	0	2.50178782042985	0.834	0.509	0
Mono_C3_cMo-VEGFA	LINC01943	0	2.23880033237312	0.785	0.477	0
Mono_C3_cMo-VEGFA	LAMC2	0	4.06598594189315	0.849	0.555	0
Mono_C3_cMo-VEGFA	FN1	0	2.29622283672291	0.952	0.702	0
Mono_C3_cMo-VEGFA	MCEMP1	0	2.06310375287882	0.879	0.638	0
Mono_C3_cMo-VEGFA	CST6	0	2.75808277385404	0.934	0.74	0
Mono_C3_cMo-VEGFA	IGKV1-6	1.50248392657568e-290	1.86128661839843	0.806	0.431	4.50745177972705e-287
Mono_C3_cMo-VEGFA	SLC2A2	3.96772338162568e-286	3.74387871137281	0.679	0.249	1.1903170144877e-282
Mono_C3_cMo-VEGFA	GPAT2	2.42855999518885e-282	1.94963701569007	0.754	0.386	7.28567998556655e-279
Mono_C3_cMo-VEGFA	DNAAF1	4.4232267119398e-273	1.89620567046568	0.825	0.679	1.32696801358194e-269
Mono_C3_cMo-VEGFA	PPL	2.63160387665801e-267	2.93427633453933	0.745	0.428	7.89481162997403e-264
Mono_C3_cMo-VEGFA	IGHV3-72	5.19166083865562e-266	5.1126919383827	0.663	0.36	1.55749825159669e-262
Mono_C3_cMo-VEGFA	AHNAK2	8.00582210403791e-264	1.86700889845423	0.791	0.412	2.40174663121137e-260
Mono_C3_cMo-VEGFA	AREG	3.39757105612728e-256	1.94756904325923	0.824	0.602	1.01927131683818e-252
Mono_C3_cMo-VEGFA	SLC39A8	1.39434926993199e-246	1.9998278652605	0.813	0.601	4.18304780979596e-243
Mono_C3_cMo-VEGFA	IGLV3-10	1.07550044445088e-233	2.83299665563644	0.686	0.365	3.22650133335264e-230
Mono_C3_cMo-VEGFA	CCL7	9.97138719961959e-206	3.47515738481083	0.63	0.481	2.99141615988588e-202
Mono_C3_cMo-VEGFA	RGS13	1.86365511750626e-170	2.16403887770227	0.643	0.386	5.59096535251879e-167
Mono_C3_cMo-VEGFA	GPR84	7.00867944395876e-169	1.85137555205147	0.746	0.562	2.10260383318763e-165
Mono_C3_cMo-VEGFA	NFIB	7.19940895373774e-166	1.95091055568206	0.765	0.409	2.15982268612132e-162
Mono_C3_cMo-VEGFA	IL1A	8.68436441035187e-160	3.6124978626804	0.692	0.445	2.60530932310556e-156
Mono_C3_cMo-VEGFA	TUBB3	1.69805243159998e-156	2.13143543640554	0.69	0.435	5.09415729479994e-153
Mono_C3_cMo-VEGFA	EPYC	2.91121161916581e-144	2.46090407426914	0.836	0.587	8.73363485749744e-141
Mono_C3_cMo-VEGFA	CPNE5	2.43150022516343e-140	2.09827327890044	0.607	0.385	7.2945006754903e-137
Mono_C3_cMo-VEGFA	TSPAN6	3.0921251994593e-140	5.19905049830905	0.694	0.332	9.27637559837789e-137
Mono_C3_cMo-VEGFA	FOXC1	4.70604875608891e-140	3.10639066185297	0.622	0.35	1.41181462682667e-136
Mono_C3_cMo-VEGFA	ELN	5.30552994011594e-111	3.68470849815696	0.485	0.228	1.59165898203478e-107
Mono_C3_cMo-VEGFA	PTGIS	4.95674771529583e-105	2.99252441788503	0.43	0.273	1.48702431458875e-101
Mono_C3_cMo-VEGFA	EREG	7.89496236223798e-95	2.41250401143154	0.612	0.462	2.36848870867139e-91
Mono_C3_cMo-VEGFA	IGHV1-46	1.89448497538449e-94	3.53365902646851	0.492	0.258	5.68345492615346e-91
Mono_C3_cMo-VEGFA	YAP1	1.11899864982255e-91	2.22553646289514	0.489	0.311	3.35699594946766e-88
Mono_C3_cMo-VEGFA	IGKV3-20	1.25294815422412e-88	2.42884722891024	0.489	0.286	3.75884446267236e-85
Mono_C3_cMo-VEGFA	PLPP2	1.37688425733129e-82	1.83704238002279	0.536	0.352	4.13065277199387e-79
Mono_C3_cMo-VEGFA	NGF	6.3282195332469e-82	5.53125142265377	0.297	0.119	1.89846585997407e-78
Mono_C3_cMo-VEGFA	HAS2	1.2849931165267e-81	4.81174086807951	0.457	0.361	3.85497934958009e-78
Mono_C3_cMo-VEGFA	TMEM54	2.83262619809664e-79	1.94628778087712	0.496	0.289	8.49787859428993e-76
Mono_C3_cMo-VEGFA	LHX6	1.10636839376009e-65	3.84610298051988	0.688	0.497	3.31910518128028e-62
Mono_C3_cMo-VEGFA	AC022509.2	4.87061328536341e-64	2.17280128025414	0.414	0.277	1.46118398560902e-60
Mono_C3_cMo-VEGFA	COL8A1	1.08357481010793e-62	2.49128472350384	0.402	0.23	3.25072443032378e-59
Mono_C3_cMo-VEGFA	ADAMTSL1	2.73842438256436e-61	2.64402450464067	0.415	0.261	8.21527314769308e-58
Mono_C3_cMo-VEGFA	SRPX2	3.95925146233241e-61	2.16247253619208	0.381	0.287	1.18777543869972e-57
Mono_C3_cMo-VEGFA	SEMA3G	1.16839068226765e-57	1.95879455678238	0.593	0.429	3.50517204680296e-54
Mono_C3_cMo-VEGFA	CCK	5.93737828309432e-56	4.00674101132396	0.321	0.248	1.78121348492829e-52
Mono_C3_cMo-VEGFA	RIPK4	2.08463499716242e-54	10.3405618329679	0.488	0.32	6.25390499148725e-51
Mono_C3_cMo-VEGFA	SDC4	7.35118139697263e-54	1.91445876479276	0.638	0.609	2.20535441909179e-50
Mono_C3_cMo-VEGFA	PTX3	9.42122941157271e-53	2.02757105496672	0.511	0.409	2.82636882347181e-49
Mono_C3_cMo-VEGFA	GPRC5A	1.0194191654844e-51	2.29632257851655	0.457	0.364	3.05825749645321e-48
Mono_C3_cMo-VEGFA	SCARA3	6.60644208445897e-47	2.49947778947032	0.303	0.253	1.98193262533769e-43
Mono_C3_cMo-VEGFA	CXCL2	1.15154090184832e-45	1.93672433201583	0.582	0.541	3.45462270554496e-42
Mono_C3_cMo-VEGFA	CXCL3	4.17981098044601e-44	2.47663850703937	0.57	0.483	1.2539432941338e-40
Mono_C3_cMo-VEGFA	C1QL1	8.49654686880043e-42	1.99210031781768	0.451	0.373	2.54896406064013e-38
Mono_C3_cMo-VEGFA	FIBIN	2.49600451125825e-41	2.08814981028593	0.498	0.359	7.48801353377474e-38
Mono_C3_cMo-VEGFA	IGFBP2	1.64452572348406e-37	2.10652328264236	0.465	0.419	4.93357717045219e-34
Mono_C3_cMo-VEGFA	CXCL6	2.50151022042979e-35	2.95248734663215	0.383	0.376	7.50453066128938e-32
Mono_C3_cMo-VEGFA	MMP19	3.70996356859006e-34	2.55773581267797	0.514	0.405	1.11298907057702e-30
Mono_C3_cMo-VEGFA	MEOX1	8.09291434385817e-31	2.09626057546613	0.29	0.244	2.42787430315745e-27
Mono_C3_cMo-VEGFA	SNAI1	3.20897366952179e-30	2.15700659668199	0.502	0.419	9.62692100856537e-27
Mono_C3_cMo-VEGFA	HEY1	2.04208701199059e-29	1.82274416642741	0.493	0.408	6.12626103597178e-26
Mono_C3_cMo-VEGFA	DRAIC	1.24752927024225e-28	2.03437471287284	0.387	0.303	3.74258781072676e-25
Mono_C3_cMo-VEGFA	DNAH17	3.48498048433929e-28	3.2209204332944	0.431	0.291	1.04549414530179e-24
Mono_C3_cMo-VEGFA	PIEZO2	5.74398549687376e-28	1.93571217085805	0.422	0.44	1.72319564906213e-24
Mono_C3_cMo-VEGFA	SEMA3F	7.85004008335379e-25	2.98366665157345	0.38	0.237	2.35501202500614e-21
Mono_C3_cMo-VEGFA	TNFAIP6	3.36906580271122e-23	2.07751409948545	0.439	0.357	1.01071974081336e-19
Mono_C3_cMo-VEGFA	THSD4	4.11743298241308e-21	5.08378337632785	0.445	0.342	1.23522989472393e-17
Mono_C3_cMo-VEGFA	TMEM98	5.01602588754168e-21	1.93492760560005	0.394	0.31	1.5048077662625e-17
Mono_C3_cMo-VEGFA	IL17RB	1.16026135810174e-20	3.80967329579423	0.282	0.308	3.48078407430521e-17
Mono_C3_cMo-VEGFA	IL33	2.07271160642521e-20	2.31109772409247	0.288	0.147	6.21813481927563e-17
Mono_C3_cMo-VEGFA	PLCXD3	2.45854162515359e-20	2.02872313683745	0.295	0.221	7.37562487546078e-17
Mono_C3_cMo-VEGFA	SPTSSB	1.25386331634807e-18	1.99602646864678	0.383	0.299	3.76158994904421e-15
Mono_C3_cMo-VEGFA	COLEC11	1.36455066018624e-18	1.92726715734942	0.332	0.259	4.09365198055872e-15
Mono_C3_cMo-VEGFA	LDB3	6.66958898820878e-16	3.11475516189078	0.586	0.54	2.00087669646263e-12
Mono_C3_cMo-VEGFA	PHLDB1	1.96356638896409e-15	1.90479225718325	0.32	0.423	5.89069916689227e-12
Mono_C3_cMo-VEGFA	IL1RN	1.171886470266e-13	1.98128563305935	0.458	0.402	3.51565941079799e-10
Mono_C3_cMo-VEGFA	HAS1	5.97346454418059e-13	2.29566501205005	0.387	0.329	1.79203936325418e-09
Mono_C3_cMo-VEGFA	NID2	6.8632861482664e-13	4.10316782094273	0.344	0.375	2.05898584447992e-09
Mono_C3_cMo-VEGFA	IGLV3-9	1.64490125626153e-12	2.28787787351448	0.372	0.3	4.93470376878458e-09
Mono_C3_cMo-VEGFA	ZBTB32	3.45115426123598e-12	1.88210791584857	0.347	0.393	1.0353462783708e-08
Mono_C3_cMo-VEGFA	PAMR1	4.43438682773519e-10	3.57630989692638	0.273	0.38	1.33031604832056e-06
Mono_C3_cMo-VEGFA	TBX2-AS1	6.63587575086085e-10	3.51059989523766	0.31	0.294	1.99076272525825e-06
Mono_C3_cMo-VEGFA	SFRP2	3.52973390606676e-09	2.88950168401702	0.204	0.312	1.05892017182003e-05
Mono_C3_cMo-VEGFA	IGHV3-30	2.52155190358207e-08	1.97431066936099	0.351	0.379	7.5646557107462e-05
Mono_C3_cMo-VEGFA	OR51E1	2.60811975080913e-08	2.58744369478476	0.193	0.319	7.8243592524274e-05
Mono_C3_cMo-VEGFA	TIMP4	2.64021254828248e-07	2.38848899887846	0.312	0.303	0.000792063764484744
Mono_C3_cMo-VEGFA	TRBV10-1	1.01354862386267e-06	2.45748389547965	0.202	0.295	0.00304064587158801
Mono_C3_cMo-VEGFA	SNAI2	4.92941473932369e-06	5.89471972926335	0.243	0.285	0.0147882442179711
Mono_C3_cMo-VEGFA	FGF1	8.86535084234444e-05	2.10371455703605	0.171	0.268	0.265960525270333
Mono_C3_cMo-VEGFA	GJB2	0.000124034272187149	2.99503431847887	0.349	0.292	0.372102816561447
Mono_C3_cMo-VEGFA	TCF21	0.000410768511260327	3.42708069697003	0.2	0.288	1
Mono_C3_cMo-VEGFA	RERGL	0.000994926079791809	3.76686869353432	0.586	0.428	1
Mph_C1_TRM-F13A1	IP6K3	0	2.92883957673868	0.737	0.329	0
Mph_C1_TRM-F13A1	SLC40A1	0	2.81112362374758	0.895	0.703	0
Mph_C1_TRM-F13A1	SELENOP	0	4.2145885329559	0.963	0.78	0
Mph_C1_TRM-F13A1	CXCL12	0	3.94011269558831	0.719	0.559	0
Mph_C1_TRM-F13A1	MMP9	0	2.34528575657156	0.765	0.62	0
Mph_C1_TRM-F13A1	IGKV1-5	0	2.41718955027796	0.8	0.68	0
Mph_C1_TRM-F13A1	CD163L1	0	4.17954554540387	0.746	0.627	0
Mph_C1_TRM-F13A1	ADAMDEC1	0	2.71834020378666	0.85	0.74	0
Mph_C1_TRM-F13A1	F13A1	0	2.44486721036417	0.919	0.824	0
Mph_C1_TRM-F13A1	LILRB5	0	3.16635095180918	0.81	0.72	0
Mph_C1_TRM-F13A1	PLTP	0	2.4049821939299	0.974	0.898	0
Mph_C1_TRM-F13A1	AC008945.1	0	4.01521117866668	0.879	0.806	0
Mph_C1_TRM-F13A1	STAB1	0	2.26121116208002	0.966	0.916	0
Mph_C1_TRM-F13A1	IGF1	0	2.89969268849108	0.767	0.8	0
Mph_C1_TRM-F13A1	MRC1	0	2.41708067463805	0.826	0.793	0
Mph_C1_TRM-F13A1	IGHV3-48	6.23313272175131e-280	2.99445390613409	0.731	0.377	1.86993981652539e-276
Mph_C1_TRM-F13A1	FOLR2	2.40182618713246e-250	2.76571919484178	0.721	0.552	7.20547856139737e-247
Mph_C1_TRM-F13A1	MAF	2.12989412977721e-236	2.22683273363575	0.763	0.681	6.38968238933162e-233
Mph_C1_TRM-F13A1	LINC00924	2.56055852186158e-227	3.15833007986802	0.679	0.632	7.68167556558474e-224
Mph_C1_TRM-F13A1	EMP2	1.6198835339895e-222	2.47200112582689	0.702	0.533	4.85965060196849e-219
Mph_C1_TRM-F13A1	SLC12A5	3.82721586313306e-216	2.27640783881723	0.716	0.723	1.14816475893992e-212
Mph_C1_TRM-F13A1	BCAM	1.95987723138497e-214	2.37692393659081	0.676	0.421	5.87963169415492e-211
Mph_C1_TRM-F13A1	MEOX1	2.25192956663159e-175	3.20265351328288	0.608	0.204	6.75578869989477e-172
Mph_C1_TRM-F13A1	PTGIS	2.52534794482815e-175	2.52155221145077	0.141	0.301	7.57604383448445e-172
Mph_C1_TRM-F13A1	IL2RA	5.10505365380636e-170	3.55269722551424	0.636	0.529	1.53151609614191e-166
Mph_C1_TRM-F13A1	COL5A3	1.34862810929851e-162	3.50697064757393	0.611	0.344	4.04588432789552e-159
Mph_C1_TRM-F13A1	LTBP2	9.16771961367217e-155	3.7891769811435	0.635	0.569	2.75031588410165e-151
Mph_C1_TRM-F13A1	HEYL	4.23634095524244e-151	2.64367546008247	0.634	0.604	1.27090228657273e-147
Mph_C1_TRM-F13A1	MALL	4.00669094378343e-150	2.91503438006951	0.646	0.42	1.20200728313503e-146
Mph_C1_TRM-F13A1	PROX1	1.02035454404309e-147	2.49345373611741	0.644	0.502	3.06106363212928e-144
Mph_C1_TRM-F13A1	ECM2	1.75903772962586e-139	3.46105538404365	0.604	0.417	5.27711318887758e-136
Mph_C1_TRM-F13A1	DCN	3.7650906099048e-139	4.36969403585924	0.572	0.268	1.12952718297144e-135
Mph_C1_TRM-F13A1	CD209	4.37674485783593e-137	3.22824424792291	0.619	0.403	1.31302345735078e-133
Mph_C1_TRM-F13A1	FGF1	3.68736932136088e-136	2.81761055978771	0.149	0.276	1.10621079640826e-132
Mph_C1_TRM-F13A1	TTC39A	9.85576980924581e-111	2.94696636535637	0.124	0.257	2.95673094277374e-107
Mph_C1_TRM-F13A1	VCAM1	3.84546721685872e-110	2.45233495051463	0.598	0.353	1.15364016505762e-106
Mph_C1_TRM-F13A1	SNAI2	1.24265891154486e-109	2.46840506266775	0.176	0.296	3.72797673463458e-106
Mph_C1_TRM-F13A1	IGHV3-74	2.64949976677712e-106	2.35093613323371	0.592	0.382	7.94849930033137e-103
Mph_C1_TRM-F13A1	LINC01697	5.38705627866975e-101	2.28751836252467	0.613	0.405	1.61611688360092e-97
Mph_C1_TRM-F13A1	GFRA2	3.26111730654661e-88	2.21865115959669	0.667	0.652	9.78335191963983e-85
Mph_C1_TRM-F13A1	CASKIN2	2.7073317257541e-86	2.37160903475154	0.576	0.541	8.12199517726232e-83
Mph_C1_TRM-F13A1	IGSF21	2.67262615197848e-78	2.27004993828496	0.623	0.762	8.01787845593543e-75
Mph_C1_TRM-F13A1	IL20RB	1.72948002033652e-74	2.52994173434378	0.596	0.349	5.18844006100955e-71
Mph_C1_TRM-F13A1	MFAP2	1.73059267091808e-71	2.8237065322244	0.225	0.352	5.19177801275425e-68
Mph_C1_TRM-F13A1	TMSB15A	1.36715602731507e-69	2.59625060226527	0.55	0.124	4.10146808194521e-66
Mph_C1_TRM-F13A1	CLEC3B	5.11068773323033e-66	2.31015903766354	0.585	0.36	1.5332063199691e-62
Mph_C1_TRM-F13A1	PLXDC1	5.33299578241804e-65	3.36760349254149	0.568	0.51	1.59989873472541e-61
Mph_C1_TRM-F13A1	CCL18	5.528089484717e-62	2.21585150044893	0.286	0.32	1.6584268454151e-58
Mph_C1_TRM-F13A1	SOCS2	4.06181139870703e-61	2.58355273514256	0.575	0.424	1.21854341961211e-57
Mph_C1_TRM-F13A1	AZGP1	2.65803470601581e-53	2.98745182955988	0.517	0.21	7.97410411804743e-50
Mph_C1_TRM-F13A1	TRBV10-1	3.1223751357472e-52	2.47461032925723	0.202	0.299	9.36712540724159e-49
Mph_C1_TRM-F13A1	FLRT3	5.13067128204601e-50	4.00127625001985	0.252	0.316	1.5392013846138e-46
Mph_C1_TRM-F13A1	TRDV3	5.21566311011292e-49	4.25970676681942	0.232	0.314	1.56469893303388e-45
Mph_C1_TRM-F13A1	BICC1	3.50990733028988e-47	2.3659466318884	0.188	0.332	1.05297219908696e-43
Mph_C1_TRM-F13A1	NAV2	7.29466052865691e-47	2.2714554808586	0.39	0.615	2.18839815859707e-43
Mph_C1_TRM-F13A1	NPTX2	1.03528010280697e-46	2.60608048112363	0.221	0.272	3.10584030842091e-43
Mph_C1_TRM-F13A1	AC007563.2	2.06571797175108e-44	2.26038981065641	0.108	0.265	6.19715391525323e-41
Mph_C1_TRM-F13A1	KCNAB1	6.22189615232347e-44	3.29729525643319	0.539	0.478	1.86656884569704e-40
Mph_C1_TRM-F13A1	OR51E1	6.43921041524435e-41	2.37031128720954	0.213	0.322	1.9317631245733e-37
Mph_C1_TRM-F13A1	ISLR	5.53656455753392e-39	2.80984428843424	0.208	0.324	1.66096936726018e-35
Mph_C1_TRM-F13A1	FBLIM1	2.84827396296925e-38	4.06139453583417	0.26	0.273	8.54482188890774e-35
Mph_C1_TRM-F13A1	LHX6	7.07160500839626e-38	3.05796000214384	0.394	0.523	2.12148150251888e-34
Mph_C1_TRM-F13A1	CA4	3.28463328280483e-36	2.77587418429065	0.244	0.394	9.85389984841449e-33
Mph_C1_TRM-F13A1	HNF1B	4.09535982371982e-30	3.73330010976952	0.499	0.426	1.22860794711595e-26
Mph_C1_TRM-F13A1	HTRA3	9.13158077783957e-30	2.27796663731166	0.271	0.379	2.73947423335187e-26
Mph_C1_TRM-F13A1	C7	3.71748775875304e-29	2.30634242267397	0.378	0.486	1.11524632762591e-25
Mph_C1_TRM-F13A1	SEMA3G	2.62148177409856e-27	3.54206221439698	0.417	0.442	7.86444532229567e-24
Mph_C1_TRM-F13A1	CCDC198	1.21663847878392e-24	3.09879018657473	0.279	0.174	3.64991543635177e-21
Mph_C1_TRM-F13A1	GULP1	4.7127297825233e-24	3.28192209951238	0.551	0.305	1.41381893475699e-20
Mph_C1_TRM-F13A1	FOXC1	4.03444452038343e-23	2.42743219140223	0.474	0.355	1.21033335611503e-19
Mph_C1_TRM-F13A1	CCL8	2.96897599117348e-21	2.26391261948669	0.502	0.414	8.90692797352044e-18
Mph_C1_TRM-F13A1	PRODH2	7.61945289367428e-20	2.3110252597466	0.388	0.175	2.28583586810229e-16
Mph_C1_TRM-F13A1	IGFBP1	1.41666192523701e-19	2.94470355650595	0.314	0.321	4.24998577571104e-16
Mph_C1_TRM-F13A1	RERGL	1.54124160034075e-19	2.99399912114288	0.336	0.45	4.62372480102224e-16
Mph_C1_TRM-F13A1	LIFR	4.73516961838229e-18	2.65502079617213	0.318	0.343	1.42055088551469e-14
Mph_C1_TRM-F13A1	CRHBP	6.09442876049485e-18	2.91169688928712	0.329	0.319	1.82832862814845e-14
Mph_C1_TRM-F13A1	DPEP1	2.33803545012155e-17	3.40500482184224	0.427	0.171	7.01410635036464e-14
Mph_C1_TRM-F13A1	HSPB6	9.34233929206175e-17	2.70546025892494	0.35	0.446	2.80270178761853e-13
Mph_C1_TRM-F13A1	EGOT	6.75627272279007e-15	2.21732393211631	0.468	0.325	2.02688181683702e-11
Mph_C1_TRM-F13A1	AIF1L	7.24374162952246e-15	2.26947789692551	0.508	0.313	2.17312248885674e-11
Mph_C1_TRM-F13A1	FOXS1	2.60642947491878e-14	3.41309068764775	0.262	0.366	7.81928842475635e-11
Mph_C1_TRM-F13A1	IGLC2	1.07030924222295e-13	2.25449523138251	0.349	0.368	3.21092772666885e-10
Mph_C1_TRM-F13A1	COL1A2	1.09486180748663e-13	2.21646787643864	0.353	0.33	3.28458542245989e-10
Mph_C1_TRM-F13A1	ABCG2	1.55113256160626e-13	3.36165710962489	0.482	0.489	4.65339768481879e-10
Mph_C1_TRM-F13A1	TRGC2	9.73373754007155e-13	2.33948425569136	0.408	0.318	2.92012126202146e-09
Mph_C1_TRM-F13A1	LINC00996	1.21713235814523e-10	3.81097498969887	0.449	0.416	3.65139707443568e-07
Mph_C1_TRM-F13A1	LYVE1	1.88966239309453e-10	4.06382073029425	0.442	0.349	5.6689871792836e-07
Mph_C1_TRM-F13A1	ANKS1B	5.0602240485036e-08	2.46531354679541	0.398	0.233	0.000151806721455108
Mph_C1_TRM-F13A1	IGHV1-46	6.62681958490803e-08	2.39042420495655	0.316	0.267	0.000198804587547241
Mph_C1_TRM-F13A1	PRRX1	2.84918283725293e-07	2.55147433615801	0.435	0.292	0.000854754851175879
Mph_C1_TRM-F13A1	GJA1	3.59498274954368e-06	2.20899495107391	0.278	0.243	0.010784948248631
Mph_C1_TRM-F13A1	TMEM119	1.4126854378738e-05	2.47106052897271	0.477	0.459	0.0423805631362141
Mph_C1_TRM-F13A1	TRGC1	3.0372228860804e-05	2.70644186091378	0.264	0.265	0.0911166865824119
Mph_C1_TRM-F13A1	COX4I2	8.34262188071542e-05	2.45368268293268	0.413	0.387	0.250278656421463
Mph_C1_TRM-F13A1	TRBV25-1	0.000454242695689073	2.86096486869591	0.517	0.551	1
Mph_C1_TRM-F13A1	ANXA13	0.000454472406454428	3.33913681509226	0.405	0.32	1
Mph_C1_TRM-F13A1	MSRB3	0.000685062969013951	2.28069920306926	0.223	0.295	1
Mph_C1_TRM-F13A1	PCDH18	0.00324211934093434	3.88895781794413	0.327	0.293	1
Mph_C1_TRM-F13A1	COL13A1	0.00415117141627446	3.09053676181053	0.383	0.284	1
Mph_C1_TRM-F13A1	IGLV3-9	0.0087700509712217	6.01462531962354	0.364	0.298	1
Mph_C2-PLD4	NPR1	0	2.67200722666822	0.747	0.462	0
Mph_C2-PLD4	GAS1	0	1.7972849131183	0.782	0.539	0
Mph_C2-PLD4	APOD	0	2.60932	0.782	0.657	0
Mph_C2-PLD4	OLFML3	0	1.82785021988842	0.938	0.821	0
Mph_C2-PLD4	PLD4	0	1.71199	0.979	0.863	0
Mph_C2-PLD4	LINC01736	0	1.78496598757605	0.85	0.734	0
Mph_C2-PLD4	C3	0	1.65103844833266	0.99	0.88	0
Mph_C2-PLD4	PEG10	0	3.1367731876988	0.742	0.635	0
Mph_C2-PLD4	LY6H	0	3.35081252597744	0.769	0.755	0
Mph_C2-PLD4	CHST3	1.63369210455328e-276	3.89176127991201	0.721	0.341	4.90107631365983e-273
Mph_C2-PLD4	TEAD2	1.52248649936581e-264	2.20498980693235	0.687	0.382	4.56745949809744e-261
Mph_C2-PLD4	AC007406.3	1.4962056965113e-252	1.78624619309947	0.719	0.754	4.48861708953391e-249
Mph_C2-PLD4	MMRN1	2.18011838772351e-227	1.49046135234824	0.697	0.485	6.54035516317053e-224
Mph_C2-PLD4	AC022509.1	4.84508307599265e-227	1.49568879020324	0.719	0.669	1.45352492279779e-223
Mph_C2-PLD4	CHRNA6	1.63393656483543e-219	2.43647096686211	0.689	0.576	4.90180969450629e-216
Mph_C2-PLD4	AIF1L	8.98205502594212e-208	3.38282530110096	0.638	0.292	2.69461650778264e-204
Mph_C2-PLD4	TRGV4	5.12614087360578e-185	2.04715319533839	0.719	0.509	1.53784226208174e-181
Mph_C2-PLD4	CYP2J2	1.56691302456781e-183	1.6603241774007	0.662	0.577	4.70073907370344e-180
Mph_C2-PLD4	HHLA2	8.73258724885785e-178	3.16195608978207	0.623	0.317	2.61977617465735e-174
Mph_C2-PLD4	PROCR	8.92330502611347e-174	1.54516104027541	0.719	0.636	2.67699150783404e-170
Mph_C2-PLD4	TNFRSF11B	2.03506992169061e-172	1.80786464193685	0.675	0.579	6.10520976507183e-169
Mph_C2-PLD4	LYPD1	1.00037728779555e-154	1.99604	0.628	0.377	3.00113186338664e-151
Mph_C2-PLD4	MYEOV	4.66721908680124e-154	1.45740779027677	0.745	0.606	1.40016572604037e-150
Mph_C2-PLD4	SLC38A11	4.50993720870743e-149	2.17894397505903	0.127	0.402	1.35298116261223e-145
Mph_C2-PLD4	TRAV41	3.76772007608202e-138	2.17363089901442	0.637	0.479	1.13031602282461e-134
Mph_C2-PLD4	FST	1.27254315767614e-133	1.63027934415139	0.641	0.482	3.81762947302842e-130
Mph_C2-PLD4	IGHA2	5.08939001394581e-130	2.55502672128079	0.6	0.321	1.52681700418374e-126
Mph_C2-PLD4	HGD	4.71238144152429e-122	1.98572730360463	0.606	0.421	1.41371443245729e-118
Mph_C2-PLD4	PLS3	1.15028624200471e-112	3.46781000518586	0.591	0.343	3.45085872601414e-109
Mph_C2-PLD4	SCARA3	3.37980461305935e-111	3.45576386857711	0.184	0.267	1.01394138391781e-107
Mph_C2-PLD4	CADM3	2.08220129715492e-100	1.44538658276429	0.644	0.608	6.24660389146475e-97
Mph_C2-PLD4	COL19A1	1.70958635489262e-98	2.69602947225265	0.246	0.428	5.12875906467786e-95
Mph_C2-PLD4	TTC39A	3.06129728532985e-97	2.69558227114427	0.143	0.256	9.18389185598954e-94
Mph_C2-PLD4	UGT2A3	2.80131282153363e-90	2.17881119062023	0.166	0.285	8.4039384646009e-87
Mph_C2-PLD4	CREB3L1	8.94129004634127e-90	1.90295910589247	0.26	0.46	2.68238701390238e-86
Mph_C2-PLD4	SLC22A2	4.84497725416541e-89	1.45398930258716	0.656	0.55	1.45349317624962e-85
Mph_C2-PLD4	PTGIS	2.50616068286171e-87	2.19030826197121	0.158	0.301	7.51848204858513e-84
Mph_C2-PLD4	TRBV3-1	8.20197811502111e-79	1.60027040230801	0.337	0.582	2.46059343450633e-75
Mph_C2-PLD4	PCP4	1.55955385888219e-74	1.76333753099565	0.215	0.379	4.67866157664657e-71
Mph_C2-PLD4	IL20RB	1.51211562064155e-73	1.99124244267115	0.56	0.35	4.53634686192466e-70
Mph_C2-PLD4	SLC4A4	6.36296870103233e-73	3.19071054320264	0.502	0.295	1.9088906103097e-69
Mph_C2-PLD4	PANTR1	1.09229378420058e-71	2.11976699081446	0.211	0.317	3.27688135260175e-68
Mph_C2-PLD4	MFAP2	3.4278612333395e-60	2.09130977752469	0.555	0.308	1.02835837000185e-56
Mph_C2-PLD4	USH1C	8.93702386009492e-50	1.99161945296394	0.334	0.41	2.68110715802848e-46
Mph_C2-PLD4	TRBV11-1	6.44591492820174e-48	1.69697391510529	0.549	0.693	1.93377447846052e-44
Mph_C2-PLD4	ZNF385D	3.49399764019025e-46	1.45217122143148	0.546	0.491	1.04819929205707e-42
Mph_C2-PLD4	IL2	1.39344404363165e-45	1.44527575598464	0.559	0.33	4.18033213089496e-42
Mph_C2-PLD4	CASQ2	7.89768003441381e-45	1.48903	0.453	0.376	2.36930401032414e-41
Mph_C2-PLD4	TRIM54	4.48778312144868e-44	2.02359643302684	0.546	0.384	1.34633493643461e-40
Mph_C2-PLD4	THSD4	1.23996088098655e-43	3.76382600253834	0.296	0.356	3.71988264295965e-40
Mph_C2-PLD4	AC093895.1	5.73089234764649e-42	1.7977072213615	0.48	0.251	1.71926770429395e-38
Mph_C2-PLD4	LDB3	2.0753366722783e-41	2.20693208717686	0.508	0.548	6.2260100168349e-38
Mph_C2-PLD4	KLHL23	1.02562685489305e-39	1.64212443249683	0.517	0.397	3.07688056467914e-36
Mph_C2-PLD4	FLRT3	7.14886570779403e-39	2.18455196176912	0.195	0.325	2.14465971233821e-35
Mph_C2-PLD4	RERGL	4.71665231314232e-38	2.78645953637695	0.476	0.433	1.4149956939427e-34
Mph_C2-PLD4	TRDV3	1.18192703628416e-36	1.96810678411691	0.197	0.32	3.54578110885249e-33
Mph_C2-PLD4	GPD1	2.06234891854482e-35	1.74378750563922	0.556	0.411	6.18704675563446e-32
Mph_C2-PLD4	SLC44A3	5.42565364691497e-31	3.15014859722782	0.288	0.369	1.62769609407449e-27
Mph_C2-PLD4	ITGA2	2.48694920887455e-28	3.18843169037136	0.454	0.257	7.46084762662364e-25
Mph_C2-PLD4	TRBV4-2	7.30307498459564e-28	1.50219375122918	0.404	0.525	2.19092249537869e-24
Mph_C2-PLD4	SLC17A3	8.0640584518751e-28	2.69673273553704	0.283	0.329	2.41921753556253e-24
Mph_C2-PLD4	EDNRA	4.73599492471551e-26	2.52838199756336	0.307	0.327	1.42079847741465e-22
Mph_C2-PLD4	NEFM	1.15621441726335e-25	1.51771578566598	0.577	0.399	3.46864325179004e-22
Mph_C2-PLD4	SAA2	7.25003922232789e-24	2.36935675592429	0.303	0.285	2.17501176669837e-20
Mph_C2-PLD4	FOLR1	1.22007086451853e-23	2.30760266297152	0.364	0.269	3.66021259355558e-20
Mph_C2-PLD4	ANKS1B	9.33499238425792e-23	1.95949156153493	0.259	0.249	2.80049771527738e-19
Mph_C2-PLD4	WT1	7.99209106915794e-22	1.96584556485376	0.384	0.547	2.39762732074738e-18
Mph_C2-PLD4	RCAN2	3.22542282875681e-21	1.58359081774179	0.341	0.382	9.67626848627042e-18
Mph_C2-PLD4	HBB	1.15093423465323e-19	1.66903740963845	0.449	0.497	3.45280270395968e-16
Mph_C2-PLD4	DGKI	1.29895828125973e-18	3.11511960600816	0.369	0.492	3.89687484377921e-15
Mph_C2-PLD4	ZNF80	2.28868392500916e-18	1.5917318483266	0.504	0.531	6.86605177502747e-15
Mph_C2-PLD4	FAT1	8.29760661173673e-18	2.33381651696032	0.478	0.281	2.48928198352102e-14
Mph_C2-PLD4	C21orf62	9.95825576357578e-18	3.08740689787201	0.475	0.328	2.98747672907274e-14
Mph_C2-PLD4	CLDN11	1.09026609575242e-17	2.1704358770455	0.166	0.257	3.27079828725727e-14
Mph_C2-PLD4	TMSB15A	5.01864557982071e-17	3.58370208098732	0.254	0.158	1.50559367394621e-13
Mph_C2-PLD4	TRBV10-1	2.1982715906174e-16	4.85457029345108	0.45	0.267	6.5948147718522e-13
Mph_C2-PLD4	DOCK6	2.20574306590001e-16	3.42257448442401	0.244	0.271	6.61722919770004e-13
Mph_C2-PLD4	LINC01139	2.59273663729724e-15	3.34789604354248	0.493	0.43	7.77820991189173e-12
Mph_C2-PLD4	NPTX2	1.94079868605536e-14	3.93569475734744	0.267	0.267	5.82239605816609e-11
Mph_C2-PLD4	PRRX1	1.13456599488551e-13	1.51387101559979	0.453	0.288	3.40369798465652e-10
Mph_C2-PLD4	PTHLH	1.00468294857082e-12	1.71205392981581	0.283	0.274	3.01404884571245e-09
Mph_C2-PLD4	AC007563.2	1.50143752144193e-12	1.85440847005802	0.229	0.25	4.5043125643258e-09
Mph_C2-PLD4	FBLIM1	5.32113655963892e-12	1.98294461098604	0.281	0.271	1.59634096789168e-08
Mph_C2-PLD4	RAB17	2.73401877827846e-11	1.82903753867946	0.306	0.307	8.20205633483539e-08
Mph_C2-PLD4	TINAG	6.3227062305294e-10	2.03286732650615	0.329	0.253	1.89681186915882e-06
Mph_C2-PLD4	KRT81	2.02013232561858e-09	1.98431278484683	0.281	0.278	6.06039697685575e-06
Mph_C2-PLD4	SEMA3G	7.90111444356108e-09	3.21238869605878	0.456	0.437	2.37033433306832e-05
Mph_C2-PLD4	OR51E1	9.26643307635672e-08	3.45413034976795	0.382	0.301	0.000277992992290702
Mph_C2-PLD4	LHX6	1.71517739434541e-07	2.8831698062968	0.509	0.51	0.000514553218303622
Mph_C2-PLD4	BEX5	2.6363744102923e-07	1.47212860237355	0.47	0.395	0.00079091232308769
Mph_C2-PLD4	FMO1	6.63323798532731e-07	1.94241258765093	0.423	0.271	0.00198997139559819
Mph_C2-PLD4	PIEZO2	2.68021970778401e-06	1.52054603333873	0.43	0.44	0.00804065912335204
Mph_C2-PLD4	TRAV10	4.2909235131066e-06	1.83626688113763	0.413	0.433	0.0128727705393198
Mph_C2-PLD4	AL157895.1	1.57703838883029e-05	1.86375212099898	0.405	0.214	0.0473111516649087
Mph_C2-PLD4	NTN4	2.23869895874216e-05	1.7843155075701	0.252	0.238	0.0671609687622649
Mph_C2-PLD4	KRT19	7.31543670072782e-05	1.47109257779685	0.385	0.379	0.219463101021835
Mph_C2-PLD4	PCDH18	7.50498061534045e-05	1.71416519602134	0.267	0.301	0.225149418460214
Mph_C2-PLD4	FOXS1	0.00127031535837044	1.46956550630805	0.314	0.361	1
Mph_C2-PLD4	DOCK9	0.00445425238059044	1.50563769286136	0.465	0.399	1
Mph_C2-PLD4	KRTCAP3	0.00664066603729186	1.73311921846278	0.422	0.385	1
Mph_C3_TAM-GPNMB	SLIT3	0	2.21193656838738	0.761	0.395	0
Mph_C3_TAM-GPNMB	AFAP1L1	0	3.0818128997749	0.716	0.38	0
Mph_C3_TAM-GPNMB	TIMP3	0	3.04697051758567	0.775	0.542	0
Mph_C3_TAM-GPNMB	LGMN	0	2.31654766352319	0.867	0.642	0
Mph_C3_TAM-GPNMB	FABP3	0	2.62383746896068	0.844	0.628	0
Mph_C3_TAM-GPNMB	CYP27A1	0	2.21329761432836	0.858	0.646	0
Mph_C3_TAM-GPNMB	PLA2G7	0	2.50058687347007	0.909	0.74	0
Mph_C3_TAM-GPNMB	SPP1	0	2.86337315986042	0.854	0.691	0
Mph_C3_TAM-GPNMB	CTSL	0	2.10362540952056	0.96	0.817	0
Mph_C3_TAM-GPNMB	VAT1	0	2.13432854179209	0.931	0.789	0
Mph_C3_TAM-GPNMB	GPNMB	0	2.9295520707483	0.991	0.85	0
Mph_C3_TAM-GPNMB	CHIT1	0	3.40654523272823	0.903	0.781	0
Mph_C3_TAM-GPNMB	ACP5	0	2.13104311146212	0.962	0.869	0
Mph_C3_TAM-GPNMB	FABP5	0	2.16287229386507	0.949	0.86	0
Mph_C3_TAM-GPNMB	APOC1	0	2.58255477278148	1	0.955	0
Mph_C3_TAM-GPNMB	WFDC1	1.0126718066492e-298	2.23802988383552	0.728	0.512	3.03801541994761e-295
Mph_C3_TAM-GPNMB	OTOA	1.23118819040631e-291	3.04304034405703	0.72	0.519	3.69356457121892e-288
Mph_C3_TAM-GPNMB	PLAC9	3.39964570941647e-281	2.31283	0.715	0.476	1.01989371282494e-277
Mph_C3_TAM-GPNMB	MLPH	5.79487468582937e-238	2.83522827168275	0.663	0.301	1.73846240574881e-234
Mph_C3_TAM-GPNMB	TM4SF19	1.8409039391361e-228	4.43360263508378	0.673	0.461	5.52271181740829e-225
Mph_C3_TAM-GPNMB	RAB42	1.97203812762557e-226	2.8083537440753	0.708	0.588	5.91611438287672e-223
Mph_C3_TAM-GPNMB	PREX2	4.19427756476445e-222	2.5097670468089	0.719	0.438	1.25828326942934e-218
Mph_C3_TAM-GPNMB	TRBV11-1	4.67444838009597e-219	2.38687544795014	0.696	0.673	1.40233451402879e-215
Mph_C3_TAM-GPNMB	CHI3L1	8.15795816707988e-206	3.83107565372048	0.667	0.455	2.44738745012396e-202
Mph_C3_TAM-GPNMB	MAGI2-AS3	1.59445802158661e-205	2.69538621926791	0.688	0.593	4.78337406475984e-202
Mph_C3_TAM-GPNMB	VEGFC	7.81467115443853e-170	2.21690302158326	0.636	0.506	2.34440134633156e-166
Mph_C3_TAM-GPNMB	PIR	2.94022192842309e-152	2.2751874815068	0.671	0.613	8.82066578526927e-149
Mph_C3_TAM-GPNMB	FBLN2	1.11881879658598e-142	2.85723778935113	0.572	0.224	3.35645638975793e-139
Mph_C3_TAM-GPNMB	HAMP	1.63361703155977e-138	3.22608006308137	0.613	0.376	4.9008510946793e-135
Mph_C3_TAM-GPNMB	TRBV5-5	1.03099106723456e-135	2.79767509041856	0.718	0.562	3.09297320170367e-132
Mph_C3_TAM-GPNMB	TRAV25	8.82912790454371e-130	2.19600352295221	0.655	0.61	2.64873837136311e-126
Mph_C3_TAM-GPNMB	HACD1	5.45286719779883e-116	2.27614684435524	0.604	0.364	1.63586015933965e-112
Mph_C3_TAM-GPNMB	PKD2L1	5.12340427956881e-113	2.53685791292661	0.636	0.555	1.53702128387064e-109
Mph_C3_TAM-GPNMB	LURAP1L	3.02862424468734e-110	2.28578008147858	0.672	0.622	9.08587273406202e-107
Mph_C3_TAM-GPNMB	TRAV12-3	1.25703298631799e-108	2.36983537983755	0.709	0.37	3.77109895895398e-105
Mph_C3_TAM-GPNMB	RASIP1	1.99791460479831e-102	2.40727247349209	0.664	0.499	5.99374381439494e-99
Mph_C3_TAM-GPNMB	RBP1	4.27145529559783e-101	2.16934451850887	0.603	0.453	1.28143658867935e-97
Mph_C3_TAM-GPNMB	PPARG	2.52991280896077e-93	2.14807636952997	0.613	0.508	7.58973842688231e-90
Mph_C3_TAM-GPNMB	ATP6V0D2	9.00930675123126e-88	5.12576836029561	0.552	0.476	2.70279202536938e-84
Mph_C3_TAM-GPNMB	ACE	3.71658370359658e-84	2.29711568881104	0.584	0.579	1.11497511107897e-80
Mph_C3_TAM-GPNMB	TPSAB1	4.16906325671564e-78	2.41109802329652	0.553	0.441	1.25071897701469e-74
Mph_C3_TAM-GPNMB	HIGD1B	2.30125359155015e-76	2.56635788047911	0.476	0.212	6.90376077465046e-73
Mph_C3_TAM-GPNMB	LINC01857	1.49527653373465e-71	2.85964459424933	0.575	0.41	4.48582960120394e-68
Mph_C3_TAM-GPNMB	BAALC	2.96884787360609e-71	5.82735036078702	0.529	0.332	8.90654362081827e-68
Mph_C3_TAM-GPNMB	FBN1	4.48156752531947e-69	2.23218331015854	0.655	0.491	1.34447025759584e-65
Mph_C3_TAM-GPNMB	EMP1	5.53791494511925e-68	2.17795246804066	0.587	0.464	1.66137448353577e-64
Mph_C3_TAM-GPNMB	CD22	9.25027432714735e-68	2.39340103244248	0.577	0.447	2.77508229814421e-64
Mph_C3_TAM-GPNMB	TSKU	2.50099520535223e-66	3.61045002073633	0.533	0.461	7.5029856160567e-63
Mph_C3_TAM-GPNMB	PCDH17	3.9487716239818e-66	2.39045327456449	0.486	0.271	1.18463148719454e-62
Mph_C3_TAM-GPNMB	LINC01139	1.11202643193007e-64	2.70592219799681	0.586	0.422	3.3360792957902e-61
Mph_C3_TAM-GPNMB	IGHV2-5	6.44546506174005e-61	2.29390277271218	0.162	0.311	1.93363951852202e-57
Mph_C3_TAM-GPNMB	TMEM54	1.31517080480912e-56	3.70955300077103	0.483	0.283	3.94551241442735e-53
Mph_C3_TAM-GPNMB	AGRP	1.18743589097824e-53	2.63594822947186	0.546	0.436	3.56230767293471e-50
Mph_C3_TAM-GPNMB	RARRES1	4.38982767315514e-49	3.06281074953908	0.531	0.374	1.31694830194654e-45
Mph_C3_TAM-GPNMB	GPD1	6.78617327748434e-48	2.25325703971637	0.604	0.41	2.0358519832453e-44
Mph_C3_TAM-GPNMB	ALDH1A2	1.89151724811984e-46	2.19316925981803	0.58	0.419	5.67455174435952e-43
Mph_C3_TAM-GPNMB	CCDC3	4.72192839791644e-45	3.45366567364519	0.526	0.431	1.41657851937493e-41
Mph_C3_TAM-GPNMB	IGHV1-18	7.42743131397565e-43	3.96188737295668	0.436	0.193	2.22822939419269e-39
Mph_C3_TAM-GPNMB	GDF15	9.80141401656082e-38	2.12145708449198	0.499	0.359	2.94042420496824e-34
Mph_C3_TAM-GPNMB	TRBV10-1	1.00396591090129e-37	2.28728921550993	0.168	0.302	3.01189773270388e-34
Mph_C3_TAM-GPNMB	TSPAN7	1.19685384142095e-36	2.44313801528439	0.482	0.308	3.59056152426284e-33
Mph_C3_TAM-GPNMB	CTTN	2.71494198864593e-32	2.36166407647877	0.484	0.333	8.1448259659378e-29
Mph_C3_TAM-GPNMB	RAB17	3.24881646335153e-31	3.39298973467248	0.458	0.291	9.74644939005459e-28
Mph_C3_TAM-GPNMB	DLL1	6.59178349067268e-31	2.17919980121295	0.494	0.35	1.9775350472018e-27
Mph_C3_TAM-GPNMB	TPSB2	5.21156328309194e-30	2.28430658864222	0.302	0.372	1.56346898492758e-26
Mph_C3_TAM-GPNMB	ADAMTSL1	1.57175897787494e-28	2.11487526741129	0.177	0.281	4.71527693362481e-25
Mph_C3_TAM-GPNMB	BEX1	4.01728292265583e-24	2.49202735579987	0.418	0.216	1.20518487679675e-20
Mph_C3_TAM-GPNMB	PDGFRA	1.84055709002771e-23	2.1758711326606	0.256	0.284	5.52167127008312e-20
Mph_C3_TAM-GPNMB	COL27A1	1.90939556688291e-23	2.86827316379743	0.477	0.482	5.72818670064872e-20
Mph_C3_TAM-GPNMB	LHX6	5.32181150752435e-23	3.2100495338404	0.508	0.51	1.59654345225731e-19
Mph_C3_TAM-GPNMB	PLS3	3.5657082755213e-20	3.58579308765704	0.503	0.359	1.06971248265639e-16
Mph_C3_TAM-GPNMB	MAL2	5.08055156915592e-18	2.8022421515398	0.441	0.234	1.52416547074678e-14
Mph_C3_TAM-GPNMB	GFRA1	2.11432596940947e-15	2.30909345806968	0.622	0.515	6.34297790822842e-12
Mph_C3_TAM-GPNMB	PAMR1	6.74662152509179e-15	3.7329850110975	0.301	0.381	2.02398645752754e-11
Mph_C3_TAM-GPNMB	FBLIM1	1.64987266774723e-14	4.86153107675195	0.395	0.258	4.94961800324169e-11
Mph_C3_TAM-GPNMB	CLDN5	4.57684570697392e-13	2.72334793792001	0.445	0.347	1.37305371209218e-09
Mph_C3_TAM-GPNMB	DCSTAMP	1.72183329265352e-12	3.18663091571667	0.437	0.381	5.16549987796055e-09
Mph_C3_TAM-GPNMB	RIPK4	4.28222508818807e-12	7.54623901868207	0.257	0.339	1.28466752645642e-08
Mph_C3_TAM-GPNMB	FOXC1	7.27114616223139e-11	3.94080487197242	0.459	0.357	2.18134384866942e-07
Mph_C3_TAM-GPNMB	MMP7	1.21299884595257e-10	3.01140547625035	0.508	0.409	3.63899653785772e-07
Mph_C3_TAM-GPNMB	TIMP4	5.37191216968332e-10	3.75353912960319	0.39	0.294	1.611573650905e-06
Mph_C3_TAM-GPNMB	NID2	5.88788082864875e-10	3.22394540069904	0.285	0.382	1.76636424859463e-06
Mph_C3_TAM-GPNMB	PCP4	1.31962360969471e-09	2.50134508294544	0.307	0.364	3.95887082908414e-06
Mph_C3_TAM-GPNMB	CPXM2	4.45942653873881e-09	2.16154675325469	0.446	0.301	1.33782796162164e-05
Mph_C3_TAM-GPNMB	COL13A1	7.34480583242611e-09	2.45175743370038	0.332	0.291	2.20344174972783e-05
Mph_C3_TAM-GPNMB	FABP4	1.16090144904818e-08	3.98591673699947	0.393	0.556	3.48270434714453e-05
Mph_C3_TAM-GPNMB	PRKAA2	6.29009421030816e-08	2.71152465322773	0.222	0.278	0.000188702826309245
Mph_C3_TAM-GPNMB	PRODH2	8.50706598683472e-08	5.83343361958876	0.302	0.187	0.000255211979605042
Mph_C3_TAM-GPNMB	CCN3	8.35626693061441e-07	2.4933724879525	0.456	0.395	0.00250688007918432
Mph_C3_TAM-GPNMB	PLA2G2D	1.15916594676415e-06	2.24167688825942	0.53	0.567	0.00347749784029244
Mph_C3_TAM-GPNMB	CCL18	3.29483348123111e-06	3.3890926039814	0.356	0.312	0.00988450044369332
Mph_C3_TAM-GPNMB	NOVA1	5.17964026058833e-06	2.42920201775358	0.35	0.417	0.015538920781765
Mph_C3_TAM-GPNMB	FLNC	2.61954222020924e-05	4.15482820418067	0.277	0.246	0.0785862666062771
Mph_C3_TAM-GPNMB	FOLR1	2.82119904630725e-05	3.29650817692847	0.305	0.278	0.0846359713892176
Mph_C3_TAM-GPNMB	LRRC17	2.87848571268916e-05	2.9482	0.36	0.128	0.0863545713806747
Mph_C3_TAM-GPNMB	KDR	4.02401152951663e-05	5.04742735794572	0.257	0.199	0.120720345885499
Mph_C3_TAM-GPNMB	SCARA3	0.000835919921646143	2.48340547689257	0.359	0.246	1
Mph_C3_TAM-GPNMB	TTC39A	0.0021596396196791	4.30557054656453	0.334	0.233	1
Mph_C3_TAM-GPNMB	TPSD1	0.00583230913740368	2.68833360950246	0.371	0.405	1
Mph_C3_TAM-GPNMB	SULT1C2	0.00907396612695519	2.84918006193907	0.393	0.311	1
Mph_C4_TAM-MARCO	EPYC	0	3.04511409045291	0.106	0.641	0
Mph_C4_TAM-MARCO	CNN1	0	2.02766859533623	0.106	0.54	0
Mph_C4_TAM-MARCO	KCNJ8	0	2.92259559838513	0.087	0.465	0
Mph_C4_TAM-MARCO	GFRA1	0	3.47235139881241	0.188	0.552	0
Mph_C4_TAM-MARCO	LMOD1	0	2.45731363993528	0.056	0.403	0
Mph_C4_TAM-MARCO	SEMA3G	0	3.98000309963845	0.135	0.463	0
Mph_C4_TAM-MARCO	SLC38A11	0	1.94657218993458	0.073	0.391	0
Mph_C4_TAM-MARCO	IGHV3-11	0	2.20427051832494	0.156	0.453	0
Mph_C4_TAM-MARCO	TLL1	0	1.96873154734241	0.101	0.377	0
Mph_C4_TAM-MARCO	RIPK4	0	3.79793181110918	0.077	0.35	0
Mph_C4_TAM-MARCO	GULP1	0	2.77240790652922	0.098	0.349	0
Mph_C4_TAM-MARCO	SNAI2	0	1.82354344048361	0.054	0.3	0
Mph_C4_TAM-MARCO	TBX2-AS1	0	1.97313554311612	0.081	0.311	0
Mph_C4_TAM-MARCO	TRBV10-1	0	3.44150429301955	0.078	0.305	0
Mph_C4_TAM-MARCO	INHBB	0	1.84854092292797	0.067	0.294	0
Mph_C4_TAM-MARCO	TMEM100	0	2.17173752567446	0.129	0.353	0
Mph_C4_TAM-MARCO	COL1A1	0	3.55991453790665	0.079	0.287	0
Mph_C4_TAM-MARCO	SCARA3	0	2.43834410925998	0.065	0.271	0
Mph_C4_TAM-MARCO	AC007563.2	0	1.88299507622481	0.072	0.261	0
Mph_C4_TAM-MARCO	ADGRF5	0	2.35463638861122	0.09	0.277	0
Mph_C4_TAM-MARCO	TTC39A	0	4.23524207848869	0.095	0.254	0
Mph_C4_TAM-MARCO	FBLIM1	0	2.3616435653772	0.127	0.283	0
Mph_C4_TAM-MARCO	OLR1	0	2.08741895846297	0.883	0.736	0
Mph_C4_TAM-MARCO	AZGP1	0	2.57043302911131	0.13	0.251	0
Mph_C4_TAM-MARCO	NUPR1	0	2.27126329196136	0.929	0.864	0
Mph_C4_TAM-MARCO	RNASE1	0	2.1260186826737	0.971	0.907	0
Mph_C4_TAM-MARCO	EMP3	0	2.33143216539781	0.998	0.944	0
Mph_C4_TAM-MARCO	NCF1	0	1.96561755736549	0.953	0.922	0
Mph_C4_TAM-MARCO	FBP1	0	2.00178273282523	0.925	0.899	0
Mph_C4_TAM-MARCO	TIMD4	0	6.04896832911416	0.805	0.814	0
Mph_C4_TAM-MARCO	ISLR	2.63967617830291e-292	2.04886700588675	0.107	0.327	7.91902853490873e-289
Mph_C4_TAM-MARCO	VEGFC	2.77755569489648e-269	2.26087997853302	0.173	0.545	8.33266708468945e-266
Mph_C4_TAM-MARCO	TRAV8-3	3.24496956647243e-256	1.88814117816152	0.292	0.683	9.73490869941729e-253
Mph_C4_TAM-MARCO	TCF21	9.56437743180895e-253	3.45090812354209	0.177	0.29	2.86931322954269e-249
Mph_C4_TAM-MARCO	CPA3	4.31322799772079e-249	1.88275584904615	0.197	0.561	1.29396839931624e-245
Mph_C4_TAM-MARCO	THSD4	2.30653220840963e-243	7.38005943556915	0.16	0.363	6.91959662522888e-240
Mph_C4_TAM-MARCO	FGF1	7.25378016590172e-236	2.01078053036776	0.072	0.277	2.17613404977052e-232
Mph_C4_TAM-MARCO	LINC01235	1.45045403294427e-235	2.60023	0.083	0.259	4.3513620988328e-232
Mph_C4_TAM-MARCO	GPD1	1.27498545770794e-225	2.38090138543222	0.22	0.445	3.82495637312383e-222
Mph_C4_TAM-MARCO	TSPAN6	2.37144205408234e-225	2.2247252823509	0.095	0.376	7.11432616224701e-222
Mph_C4_TAM-MARCO	NR2F2	1.0440870141362e-224	2.04453254360052	0.079	0.253	3.13226104240859e-221
Mph_C4_TAM-MARCO	HAS2	1.29511199874187e-222	1.81831219356691	0.084	0.389	3.8853359962256e-219
Mph_C4_TAM-MARCO	PAMR1	2.08039791069071e-200	1.82803588014713	0.143	0.39	6.24119373207214e-197
Mph_C4_TAM-MARCO	FAT1	2.06186570299568e-190	2.76357813549899	0.167	0.315	6.18559710898705e-187
Mph_C4_TAM-MARCO	LHX6	4.12742190416932e-183	3.71571277322454	0.177	0.535	1.2382265712508e-179
Mph_C4_TAM-MARCO	OR51E1	9.59314044267317e-167	2.26932756393363	0.142	0.323	2.87794213280195e-163
Mph_C4_TAM-MARCO	ADAMTSL1	1.38199767315716e-162	2.5313350649206	0.105	0.284	4.14599301947149e-159
Mph_C4_TAM-MARCO	PIK3CD-AS2	6.93124720477275e-154	1.8445953103032	0.248	0.491	2.07937416143183e-150
Mph_C4_TAM-MARCO	IGHA2	1.99380468708203e-150	2.14297902560331	0.284	0.361	5.98141406124609e-147
Mph_C4_TAM-MARCO	MARCO	1.54432935114785e-148	3.48773879713354	0.724	0.628	4.63298805344354e-145
Mph_C4_TAM-MARCO	FN1	8.08669088481321e-140	2.46524542693603	0.735	0.717	2.42600726544396e-136
Mph_C4_TAM-MARCO	AGXT2	2.13266590331963e-139	2.1346731031843	0.287	0.3	6.3979977099589e-136
Mph_C4_TAM-MARCO	LINC01094	2.20336434477925e-135	2.06953995563647	0.776	0.802	6.61009303433775e-132
Mph_C4_TAM-MARCO	LPL	4.97319572064572e-135	1.76439433726153	0.824	0.885	1.49195871619372e-131
Mph_C4_TAM-MARCO	RERGL	5.8944950619143e-135	3.63427582963988	0.16	0.459	1.76834851857429e-131
Mph_C4_TAM-MARCO	IL20RB	1.94237771021396e-129	1.75490136849477	0.266	0.384	5.82713313064187e-126
Mph_C4_TAM-MARCO	GCHFR	1.60548034135816e-125	2.71397351811982	0.734	0.725	4.81644102407447e-122
Mph_C4_TAM-MARCO	EMX2	2.37077168465079e-124	2.11923902294427	0.298	0.341	7.11231505395237e-121
Mph_C4_TAM-MARCO	CASQ2	2.31341005259696e-117	2.3443275275625	0.15	0.404	6.94023015779089e-114
Mph_C4_TAM-MARCO	SPAAR	1.90719725226803e-107	2.03901262077679	0.288	0.488	5.72159175680409e-104
Mph_C4_TAM-MARCO	PDE3A	9.66265667952713e-105	1.86629204779674	0.27	0.398	2.89879700385814e-101
Mph_C4_TAM-MARCO	SCD	8.52444754139261e-94	1.94075413140847	0.737	0.79	2.55733426241778e-90
Mph_C4_TAM-MARCO	PHYHIPL	2.32278297112477e-90	3.55112828347446	0.309	0.387	6.9683489133743e-87
Mph_C4_TAM-MARCO	PLAC9	3.62441499468031e-87	2.03469192432353	0.332	0.512	1.08732449840409e-83
Mph_C4_TAM-MARCO	NES	4.01646655209765e-86	2.22965315686116	0.384	0.498	1.2049399656293e-82
Mph_C4_TAM-MARCO	RBP4	8.69873753145675e-85	4.57646296086656	0.671	0.661	2.60962125943703e-81
Mph_C4_TAM-MARCO	CPXM2	1.19585151620011e-76	4.4626122185071	0.299	0.316	3.58755454860032e-73
Mph_C4_TAM-MARCO	GDF15	1.49936613045325e-76	1.97875287402818	0.246	0.383	4.49809839135976e-73
Mph_C4_TAM-MARCO	DSP	4.58349738383122e-70	1.8079853795959	0.369	0.487	1.37504921514937e-66
Mph_C4_TAM-MARCO	DEFB1	8.30397745867188e-64	4.04713215186779	0.611	0.503	2.49119323760156e-60
Mph_C4_TAM-MARCO	CSPG4	1.43673014334866e-53	2.62109365427473	0.321	0.35	4.31019043004599e-50
Mph_C4_TAM-MARCO	PTGIS	4.18458202659527e-53	2.30793825978107	0.323	0.281	1.25537460797858e-49
Mph_C4_TAM-MARCO	NR1H3	1.71374870001922e-51	2.08874361226753	0.69	0.732	5.14124610005765e-48
Mph_C4_TAM-MARCO	PHLDA3	8.91749712681125e-49	2.10079311513593	0.464	0.724	2.67524913804337e-45
Mph_C4_TAM-MARCO	CA4	2.06147551374381e-48	2.00034272648403	0.322	0.382	6.18442654123144e-45
Mph_C4_TAM-MARCO	NTRK3	1.3848807896495e-47	3.01677156759557	0.357	0.488	4.15464236894851e-44
Mph_C4_TAM-MARCO	IQCA1	2.0260123720313e-41	1.92853512342612	0.384	0.498	6.07803711609389e-38
Mph_C4_TAM-MARCO	FABP3	7.03202084875874e-38	2.38035079062782	0.628	0.651	2.10960625462762e-34
Mph_C4_TAM-MARCO	ITLN1	1.1582022912036e-34	3.5678166420724	0.621	0.631	3.47460687361079e-31
Mph_C4_TAM-MARCO	GLDN	9.91000983404747e-33	2.00465604494449	0.648	0.746	2.97300295021424e-29
Mph_C4_TAM-MARCO	SLIT2	9.76137633834238e-32	2.57179918087878	0.39	0.357	2.92841290150271e-28
Mph_C4_TAM-MARCO	MYO6	3.21218668162692e-30	2.43498496462031	0.381	0.421	9.63656004488075e-27
Mph_C4_TAM-MARCO	ENHO	3.80963122834048e-25	1.94822751086694	0.477	0.579	1.14288936850214e-21
Mph_C4_TAM-MARCO	MLPH	8.99772033341911e-21	2.70333150159264	0.391	0.332	2.69931610002573e-17
Mph_C4_TAM-MARCO	DHCR24	4.94211725291643e-19	1.82284737297048	0.467	0.554	1.48263517587493e-15
Mph_C4_TAM-MARCO	MATN2	1.77025481052142e-18	2.47801799658846	0.421	0.482	5.31076443156425e-15
Mph_C4_TAM-MARCO	CBLN4	1.03895914903185e-15	2.49358708711282	0.436	0.741	3.11687744709555e-12
Mph_C4_TAM-MARCO	IGHV2-5	1.36152151612891e-15	3.74543322989875	0.373	0.291	4.08456454838673e-12
Mph_C4_TAM-MARCO	SYNPO	1.65847727359395e-15	4.36437593425092	0.509	0.375	4.97543182078186e-12
Mph_C4_TAM-MARCO	MXRA5	1.48664072290846e-11	5.10665408898827	0.419	0.441	4.45992216872538e-08
Mph_C4_TAM-MARCO	EPB41L1	2.16012907552152e-11	2.18899367705824	0.423	0.476	6.48038722656456e-08
Mph_C4_TAM-MARCO	EMP1	5.89064471273696e-10	2.11532289602789	0.424	0.48	1.76719341382109e-06
Mph_C4_TAM-MARCO	GNG12	1.52115705827158e-08	2.2544097479551	0.424	0.436	4.56347117481475e-05
Mph_C4_TAM-MARCO	IFI27	1.62512014316634e-06	2.41470516007113	0.555	0.579	0.00487536042949901
Mph_C4_TAM-MARCO	TNS1	2.72586455499269e-06	2.17037983598296	0.602	0.722	0.00817759366497807
Mph_C4_TAM-MARCO	CTSK	6.24378434064391e-06	2.05752212032641	0.466	0.5	0.0187313530219317
Mph_C4_TAM-MARCO	FERMT2	1.37309735426116e-05	3.68394806223505	0.451	0.594	0.0411929206278349
Mph_C4_TAM-MARCO	ERG	0.000114649833649608	1.94749449818001	0.485	0.54	0.343949500948824
Mph_C4_TAM-MARCO	CLEC18B	0.000227265742339473	3.13168832066724	0.462	0.573	0.681797227018418
Mph_C4_TAM-MARCO	METRN	0.00037011009070203	1.9700722903769	0.491	0.396	1
Mph_C5-CD83	NEFM	0	3.35349621225728	0.809	0.397	0
Mph_C5-CD83	AC007406.3	0	3.56427388487696	0.837	0.744	0
Mph_C5-CD83	IL34	1.26638778060789e-288	2.41497465968107	0.797	0.536	3.79916334182366e-285
Mph_C5-CD83	CD177	1.57296455497245e-278	3.32316273081959	0.783	0.643	4.71889366491734e-275
Mph_C5-CD83	CCL21	4.83149643483717e-268	1.73042787141911	0.829	0.674	1.44944893045115e-264
Mph_C5-CD83	CADM3	4.53458268795731e-267	2.57417858441828	0.806	0.601	1.36037480638719e-263
Mph_C5-CD83	C7	1.53661400609949e-256	3.67027048812196	0.726	0.459	4.60984201829846e-253
Mph_C5-CD83	CCL3	2.6942868636242e-227	1.82864333774252	0.918	0.708	8.0828605908726e-224
Mph_C5-CD83	TRAV5	1.02297233259737e-184	1.97626037190391	0.771	0.544	3.06891699779211e-181
Mph_C5-CD83	CALB2	2.73104675449299e-174	2.29952587396993	0.709	0.586	8.19314026347897e-171
Mph_C5-CD83	CHRNA6	7.84917671770978e-174	1.75057436622324	0.75	0.58	2.35475301531293e-170
Mph_C5-CD83	PRSS8	1.49689263640478e-167	1.94722510699203	0.753	0.551	4.49067790921435e-164
Mph_C5-CD83	TRAV8-1	8.5670793556803e-167	2.32610072664962	0.716	0.626	2.57012380670409e-163
Mph_C5-CD83	GPD1	1.51843876883057e-166	2.54787533445355	0.757	0.409	4.55531630649172e-163
Mph_C5-CD83	DEGS2	1.3623116732387e-163	1.73972519288708	0.739	0.556	4.08693501971609e-160
Mph_C5-CD83	CLRN3	2.46637135785086e-158	2.12110935481447	0.779	0.424	7.39911407355257e-155
Mph_C5-CD83	SLC22A2	9.20177461844598e-144	1.98908582479217	0.737	0.553	2.76053238553379e-140
Mph_C5-CD83	SPON1	2.49035911506695e-130	2.62604701356511	0.737	0.63	7.47107734520085e-127
Mph_C5-CD83	CCL4	2.64210254211038e-123	1.82090830107704	0.799	0.659	7.92630762633114e-120
Mph_C5-CD83	TNFSF4	4.26387316589219e-113	1.82430974402012	0.69	0.515	1.27916194976766e-109
Mph_C5-CD83	CCL3L1	5.49054788661229e-112	1.85030529451671	0.73	0.551	1.64716436598369e-108
Mph_C5-CD83	NRIP2	1.17956528302572e-107	1.99599492872033	0.723	0.455	3.53869584907716e-104
Mph_C5-CD83	STC1	3.20302120644946e-106	1.75479795134994	0.687	0.526	9.60906361934837e-103
Mph_C5-CD83	AL606807.1	8.75357562384855e-99	2.59445893987896	0.641	0.388	2.62607268715457e-95
Mph_C5-CD83	KRT17	6.24728550121428e-88	2.89520171188152	0.612	0.523	1.87418565036429e-84
Mph_C5-CD83	EPYC	1.90441135207001e-79	2.62154517778343	0.717	0.596	5.71323405621004e-76
Mph_C5-CD83	EFNB2	3.19312101076552e-78	1.95351640285591	0.599	0.38	9.57936303229655e-75
Mph_C5-CD83	SLC3A1	6.27178200311888e-77	2.5905859943806	0.591	0.349	1.88153460093566e-73
Mph_C5-CD83	DAAM2	8.04922331774352e-77	1.70475558032442	0.608	0.356	2.41476699532305e-73
Mph_C5-CD83	PDGFA	2.110339391261e-76	1.8092576057252	0.696	0.457	6.33101817378299e-73
Mph_C5-CD83	TRAV4	2.85377285779376e-75	2.01681406994801	0.638	0.559	8.56131857338127e-72
Mph_C5-CD83	HIGD1B	1.08028047155077e-67	2.39640933532089	0.491	0.222	3.24084141465231e-64
Mph_C5-CD83	TSPAN6	1.03739620174687e-65	6.64162761085782	0.55	0.344	3.11218860524062e-62
Mph_C5-CD83	SCGN	4.05957813856796e-59	2.56000637635292	0.551	0.432	1.21787344157039e-55
Mph_C5-CD83	TRAV41	5.67333564119047e-51	2.48920830092834	0.673	0.488	1.70200069235714e-47
Mph_C5-CD83	CCK	4.71689747833616e-39	4.13631678820002	0.152	0.258	1.41506924350085e-35
Mph_C5-CD83	CLTRN	2.19305067769128e-36	7.57585678131142	0.493	0.388	6.57915203307385e-33
Mph_C5-CD83	EDN1	1.33998107941882e-33	1.71213356275731	0.555	0.392	4.01994323825645e-30
Mph_C5-CD83	KIR3DL1	3.14311876855945e-32	2.98355120126607	0.372	0.506	9.42935630567834e-29
Mph_C5-CD83	ANKS1B	9.45506364529488e-32	2.60919332671676	0.418	0.24	2.83651909358846e-28
Mph_C5-CD83	MFAP2	3.15351714052752e-28	1.71235232745059	0.509	0.328	9.46055142158257e-25
Mph_C5-CD83	PTH1R	1.05644303329014e-27	3.62174404470684	0.43	0.263	3.16932909987043e-24
Mph_C5-CD83	TUBB2B	1.90766903179474e-27	4.87750685979867	0.317	0.187	5.72300709538423e-24
Mph_C5-CD83	CDKL2	6.94582792270631e-27	2.25469121559277	0.409	0.243	2.08374837681189e-23
Mph_C5-CD83	CLDN10	2.70319404109271e-26	2.60458461237794	0.322	0.216	8.10958212327814e-23
Mph_C5-CD83	TRGC1	1.11754690758524e-25	4.4484579822543	0.327	0.262	3.35264072275573e-22
Mph_C5-CD83	RASSF6	4.5044886784444e-25	2.38398211577296	0.455	0.247	1.35134660353332e-21
Mph_C5-CD83	ERRFI1	5.5802132825615e-24	2.15166252620301	0.518	0.414	1.67406398476845e-20
Mph_C5-CD83	TRBV10-1	1.30637536738637e-23	6.0932574292132	0.208	0.294	3.9191261021591e-20
Mph_C5-CD83	PRRX1	1.30814566209867e-20	2.22628862802704	0.479	0.298	3.92443698629601e-17
Mph_C5-CD83	LGI4	1.22463047291364e-19	1.75517443621257	0.44	0.355	3.67389141874091e-16
Mph_C5-CD83	LIF	3.68540052210009e-19	2.27719166545801	0.434	0.294	1.10562015663003e-15
Mph_C5-CD83	LUM	5.3367637961244e-19	2.1635785897839	0.477	0.307	1.60102913883732e-15
Mph_C5-CD83	CCDC198	6.88002248715623e-19	3.65365852225461	0.336	0.176	2.06400674614687e-15
Mph_C5-CD83	POU3F3	1.73661266670703e-18	2.35094830640287	0.524	0.503	5.20983800012109e-15
Mph_C5-CD83	CLEC3B	5.11166619839703e-18	2.10015541633871	0.511	0.377	1.53349985951911e-14
Mph_C5-CD83	TBX2-AS1	1.35432994299539e-16	2.35749157267588	0.425	0.287	4.06298982898616e-13
Mph_C5-CD83	IL1A	2.57020083092602e-16	1.72102254565702	0.517	0.458	7.71060249277807e-13
Mph_C5-CD83	IL17RB	6.60447726117466e-16	2.2151972447195	0.251	0.31	1.9813431783524e-12
Mph_C5-CD83	SLC17A3	1.16498050719391e-15	4.10503092941288	0.435	0.316	3.49494152158174e-12
Mph_C5-CD83	CXCL3	1.13785223406335e-14	1.78397567049472	0.547	0.485	3.41355670219004e-11
Mph_C5-CD83	ANGPT1	1.78555786745331e-14	1.86106343485362	0.438	0.35	5.35667360235992e-11
Mph_C5-CD83	HAS2	6.49855510597361e-14	2.59052754336229	0.331	0.369	1.94956653179208e-10
Mph_C5-CD83	UGT2B7	6.65235462892504e-14	1.93342192094738	0.425	0.331	1.99570638867751e-10
Mph_C5-CD83	ACMSD	2.53680242436722e-13	1.84173650300302	0.54	0.38	7.61040727310165e-10
Mph_C5-CD83	DOCK6	3.80901368033562e-13	2.37323338725765	0.314	0.265	1.14270410410069e-09
Mph_C5-CD83	FOLR1	7.39233768733085e-13	2.7852379402725	0.372	0.275	2.21770130619925e-09
Mph_C5-CD83	THBS2	2.23351385140244e-12	1.97553874283004	0.503	0.414	6.70054155420733e-09
Mph_C5-CD83	IGLV3-9	7.83310999169147e-12	3.58404509954325	0.4	0.299	2.34993299750744e-08
Mph_C5-CD83	AOC3	8.9991192474209e-11	3.72135448376165	0.474	0.503	2.69973577422627e-07
Mph_C5-CD83	IGLV1-44	1.89045344665943e-10	1.88366316048004	0.336	0.191	5.6713603399783e-07
Mph_C5-CD83	PPL	7.35941985609697e-10	1.77349971710301	0.47	0.447	2.20782595682909e-06
Mph_C5-CD83	NFASC	1.20605210762718e-09	1.74783729611948	0.246	0.341	3.61815632288154e-06
Mph_C5-CD83	TSPAN18	3.59798618966163e-09	1.78771114587753	0.344	0.178	1.07939585689849e-05
Mph_C5-CD83	CARMN	6.39805710964322e-09	4.94320408521424	0.248	0.35	1.91941713289297e-05
Mph_C5-CD83	MFAP5	1.32923112899647e-08	1.91634342391631	0.286	0.336	3.98769338698942e-05
Mph_C5-CD83	TRH	1.6227691542713e-08	2.06888559613633	0.33	0.493	4.86830746281391e-05
Mph_C5-CD83	MATN2	1.87936302424223e-08	2.11193844382877	0.514	0.476	5.63808907272668e-05
Mph_C5-CD83	FGF1	2.72965781556857e-08	2.25857114473434	0.24	0.263	8.18897344670571e-05
Mph_C5-CD83	SEMA3G	1.61844944331463e-07	4.07335447481335	0.538	0.434	0.00048553483299439
Mph_C5-CD83	AC022509.1	1.87076909795473e-07	1.71457775259677	0.62	0.678	0.000561230729386418
Mph_C5-CD83	PCP4	2.75340997667131e-07	1.81454061499228	0.411	0.356	0.000826022993001394
Mph_C5-CD83	IGHV3-74	4.54463904127661e-07	2.34716413383566	0.552	0.396	0.00136339171238298
Mph_C5-CD83	KCNJ16	1.10502707611092e-06	2.79303739961221	0.405	0.352	0.00331508122833275
Mph_C5-CD83	TMEM98	2.89323549337397e-06	1.9549102407486	0.22	0.321	0.00867970648012191
Mph_C5-CD83	THSD4	3.30080815819468e-06	4.92814624990109	0.366	0.348	0.00990242447458403
Mph_C5-CD83	KCNN3	3.76938146030502e-06	2.14457145625678	0.246	0.347	0.011308144380915
Mph_C5-CD83	NRARP	5.35714991773901e-06	1.82555597319323	0.246	0.265	0.016071449753217
Mph_C5-CD83	RBPMS2	1.87912550282917e-05	2.69876167369188	0.363	0.332	0.056373765084875
Mph_C5-CD83	ALDH1A3	2.98038187409543e-05	2.50319137596159	0.507	0.524	0.0894114562228628
Mph_C5-CD83	NPR3	5.13972903141867e-05	2.25472407727407	0.35	0.445	0.15419187094256
Mph_C5-CD83	ADAMTSL1	0.00113856130494832	2.52775412119618	0.188	0.276	1
Mph_C5-CD83	RGS13	0.00122505271057152	2.03258565053444	0.413	0.402	1
Mph_C5-CD83	PRR15L	0.00127662115358107	2.00371035117764	0.275	0.332	1
Mph_C5-CD83	NRCAM	0.00143548970652287	1.96869236107577	0.483	0.435	1
Mph_C5-CD83	LDB3	0.00149722416117643	2.59635969047094	0.405	0.551	1
Mph_C5-CD83	TRBV10-2	0.00220819718246987	2.59792962301934	0.246	0.266	1
Mph_C5-CD83	FTCD	0.00373584574687738	2.07229381190833	0.387	0.335	1
Mph_C5-CD83	IGLON5	0.00420369202936087	2.22685367735691	0.387	0.37	1
Mph_C5-CD83	EGOT	0.0053344039453942	2.6164881606401	0.307	0.342	1
Mph_C6-CXCL9	GBP4	0	2.86873518964728	0.946	0.655	0
Mph_C6-CXCL9	GBP5	0	3.18183505744943	0.917	0.685	0
Mph_C6-CXCL9	CXCL9	0	4.56452973205836	0.873	0.665	0
Mph_C6-CXCL9	GBP1	0	3.16463852538911	0.95	0.743	0
Mph_C6-CXCL9	SERPING1	0	2.12444768709741	0.987	0.796	0
Mph_C6-CXCL9	LAP3	0	1.95008666729662	0.986	0.849	0
Mph_C6-CXCL9	STAT1	3.04996974493926e-281	1.97649453080157	0.96	0.813	9.14990923481779e-278
Mph_C6-CXCL9	FMOD	4.01463330097286e-277	2.71811848750455	0.863	0.573	1.20438999029186e-273
Mph_C6-CXCL9	MOCS1	1.18583407712227e-266	2.23414597132913	0.883	0.524	3.5575022313668e-263
Mph_C6-CXCL9	APOL4	1.84024744064173e-261	2.67936233818208	0.883	0.693	5.5207423219252e-258
Mph_C6-CXCL9	CXCL10	4.73997589991772e-251	5.11927834921352	0.824	0.618	1.42199276997532e-247
Mph_C6-CXCL9	TRAV27	7.34385608117575e-231	2.81178535007848	0.83	0.592	2.20315682435273e-227
Mph_C6-CXCL9	FAM107A	2.6608683272359e-229	3.21741293275603	0.823	0.474	7.98260498170769e-226
Mph_C6-CXCL9	FAT1	4.71746111137794e-229	4.28449702736881	0.812	0.287	1.41523833341338e-225
Mph_C6-CXCL9	IDO1	4.75547123311579e-222	3.21278427893165	0.817	0.647	1.42664136993474e-218
Mph_C6-CXCL9	ANKRD22	1.98375607999728e-219	2.25242987560413	0.898	0.669	5.95126823999185e-216
Mph_C6-CXCL9	IFIT3	2.17395088487747e-201	2.41526183862053	0.88	0.731	6.5218526546324e-198
Mph_C6-CXCL9	PMCH	1.53250584959954e-200	2.41778507125029	0.801	0.437	4.59751754879861e-197
Mph_C6-CXCL9	IL4I1	2.6974953459926e-186	2.81675880034431	0.823	0.654	8.09248603797781e-183
Mph_C6-CXCL9	AC114977.1	2.80235025210018e-167	3.01085064235887	0.77	0.349	8.40705075630054e-164
Mph_C6-CXCL9	CFB	1.26803276294373e-166	2.58234421793314	0.796	0.624	3.8040982888312e-163
Mph_C6-CXCL9	ATF5	1.21255655894323e-165	1.94803139854649	0.857	0.652	3.63766967682969e-162
Mph_C6-CXCL9	IGKV3D-15	3.58378447585958e-159	2.36656399702278	0.835	0.715	1.07513534275787e-155
Mph_C6-CXCL9	ABI3BP	1.71213106192756e-153	2.08270265495717	0.815	0.582	5.13639318578267e-150
Mph_C6-CXCL9	KIR2DL1	2.76652013762819e-139	2.48255040855452	0.732	0.379	8.29956041288457e-136
Mph_C6-CXCL9	CXCL11	4.62684055130994e-132	5.40074124973327	0.7	0.567	1.38805216539298e-128
Mph_C6-CXCL9	SUCNR1	3.51034643055833e-130	2.2448898336818	0.754	0.503	1.0531039291675e-126
Mph_C6-CXCL9	PLS3	3.20823922037545e-125	3.78533621545368	0.71	0.362	9.62471766112636e-122
Mph_C6-CXCL9	IFIT2	3.65241253636716e-118	2.11976530086454	0.799	0.651	1.09572376091015e-114
Mph_C6-CXCL9	SCIN	3.07480483299484e-107	2.81691257668001	0.701	0.545	9.22441449898452e-104
Mph_C6-CXCL9	SLAMF7	8.06284471486952e-107	2.51713272905629	0.731	0.517	2.41885341446085e-103
Mph_C6-CXCL9	FOLR1	1.57568543843513e-106	2.97766491557314	0.671	0.267	4.72705631530538e-103
Mph_C6-CXCL9	HAPLN3	5.37386843043396e-102	3.08565639649696	0.707	0.63	1.61216052913019e-98
Mph_C6-CXCL9	RSAD2	5.34287214931216e-96	2.45413822765916	0.754	0.669	1.60286164479365e-92
Mph_C6-CXCL9	IGHV1-24	8.80747137783558e-96	3.67761311611911	0.616	0.248	2.64224141335067e-92
Mph_C6-CXCL9	IFIT1	1.78041018305761e-93	2.53375067522231	0.753	0.66	5.34123054917284e-90
Mph_C6-CXCL9	FBLN2	1.54769660087006e-92	2.46204742460002	0.643	0.245	4.64308980261018e-89
Mph_C6-CXCL9	LAMP3	1.37767653417368e-90	2.18033808777042	0.69	0.562	4.13302960252105e-87
Mph_C6-CXCL9	TM4SF18	2.65834851915626e-88	3.01797944529694	0.615	0.256	7.97504555746879e-85
Mph_C6-CXCL9	SOX7	1.09342201478458e-86	3.29941685984677	0.592	0.187	3.28026604435374e-83
Mph_C6-CXCL9	FRMD3	4.45541260206278e-83	2.06837636030884	0.68	0.487	1.33662378061883e-79
Mph_C6-CXCL9	CD38	4.60021098168888e-83	2.20228717353354	0.734	0.671	1.38006329450667e-79
Mph_C6-CXCL9	TMEM155	2.84047842480127e-81	2.14983296553278	0.665	0.424	8.5214352744038e-78
Mph_C6-CXCL9	GFRA1	9.93326755773658e-67	3.85272833691526	0.716	0.519	2.97998026732097e-63
Mph_C6-CXCL9	RBMS3	4.62523056565824e-63	2.00070152062357	0.673	0.428	1.38756916969747e-59
Mph_C6-CXCL9	FST	4.13398250892579e-60	2.32574538857038	0.697	0.494	1.24019475267774e-56
Mph_C6-CXCL9	MDK	3.54772727968221e-57	1.95353392113502	0.671	0.551	1.06431818390466e-53
Mph_C6-CXCL9	UBD	4.89137642345248e-57	4.50777882174351	0.596	0.487	1.46741292703574e-53
Mph_C6-CXCL9	STAP1	1.81467156127515e-52	2.12808635552396	0.613	0.473	5.44401468382546e-49
Mph_C6-CXCL9	HAS2	2.43553678976029e-51	3.42498111117376	0.482	0.363	7.30661036928086e-48
Mph_C6-CXCL9	AZGP1	6.09155168045864e-50	2.44397754185767	0.522	0.233	1.82746550413759e-46
Mph_C6-CXCL9	CHI3L1	2.11344048239209e-45	2.1288867234062	0.633	0.471	6.34032144717627e-42
Mph_C6-CXCL9	HSD11B1	2.47365297824214e-43	4.01853630200781	0.54	0.371	7.42095893472642e-40
Mph_C6-CXCL9	SERPINI1	5.74865162855036e-42	1.95813037818786	0.583	0.326	1.72459548856511e-38
Mph_C6-CXCL9	CSF2	1.86000849294033e-38	2.03620535013541	0.681	0.548	5.58002547882099e-35
Mph_C6-CXCL9	TRAV34	3.7742780829186e-36	2.36936987454433	0.436	0.123	1.13228342487558e-32
Mph_C6-CXCL9	COL1A1	5.18804471380721e-34	2.09555668548406	0.509	0.264	1.55641341414216e-30
Mph_C6-CXCL9	CASQ2	5.76982017545812e-33	3.46130779006228	0.527	0.381	1.73094605263744e-29
Mph_C6-CXCL9	RERGL	1.1003532693111e-32	4.75139530506182	0.567	0.434	3.30105980793329e-29
Mph_C6-CXCL9	TRGC1	2.16253952429656e-30	3.53100331970373	0.446	0.259	6.48761857288968e-27
Mph_C6-CXCL9	IGHGP	7.13116730098782e-30	4.84253735437022	0.422	0.19	2.13935019029635e-26
Mph_C6-CXCL9	EPYC	1.35011051655342e-26	3.40280470214747	0.696	0.599	4.05033154966025e-23
Mph_C6-CXCL9	NRN1	5.11837788132046e-25	2.38319546778495	0.503	0.303	1.53551336439614e-21
Mph_C6-CXCL9	CCL8	3.79906048291229e-24	2.27608960004016	0.527	0.419	1.13971814487369e-20
Mph_C6-CXCL9	LHX6	3.27504683753218e-22	4.8276105621673	0.631	0.505	9.82514051259653e-19
Mph_C6-CXCL9	PALMD	7.91992460960572e-22	2.4633691155965	0.57	0.449	2.37597738288172e-18
Mph_C6-CXCL9	CLTRN	3.11691278585022e-21	7.5655119500595	0.608	0.386	9.35073835755066e-18
Mph_C6-CXCL9	PCDH17	1.79255537515289e-20	2.02426746683375	0.523	0.284	5.37766612545866e-17
Mph_C6-CXCL9	WT1	3.78402812885442e-19	3.31939155437633	0.6	0.524	1.13520843865633e-15
Mph_C6-CXCL9	CX3CL1	1.24553719035121e-16	2.16784454113227	0.294	0.176	3.73661157105362e-13
Mph_C6-CXCL9	AC022509.2	5.31841323599884e-16	2.42373607589864	0.406	0.281	1.59552397079965e-12
Mph_C6-CXCL9	EGOT	5.94226287553693e-15	2.37029919952185	0.464	0.336	1.78267886266108e-11
Mph_C6-CXCL9	MIOX	8.50348364807022e-14	2.10860779880978	0.593	0.499	2.55104509442106e-10
Mph_C6-CXCL9	OR51E1	1.19280705255728e-13	3.57552081304098	0.426	0.306	3.57842115767184e-10
Mph_C6-CXCL9	KRT19	1.34897488222578e-12	1.97195697858162	0.499	0.375	4.04692464667734e-09
Mph_C6-CXCL9	TRDV3	1.4226306947599e-12	2.28789089975572	0.194	0.309	4.2678920842797e-09
Mph_C6-CXCL9	IGHV6-1	2.12413336266417e-12	2.20957362427012	0.272	0.135	6.37240008799251e-09
Mph_C6-CXCL9	LINC01139	8.60202850441695e-12	2.41670871480082	0.522	0.435	2.58060855132508e-08
Mph_C6-CXCL9	FBLIM1	2.99256034456918e-11	2.13723552676968	0.384	0.268	8.97768103370755e-08
Mph_C6-CXCL9	DGKI	7.9681563638201e-11	3.0492856917871	0.485	0.476	2.39044690914603e-07
Mph_C6-CXCL9	CD80	2.03106145592156e-10	2.03939597145441	0.538	0.56	6.09318436776469e-07
Mph_C6-CXCL9	SGCD	3.76743105435435e-10	2.22352933260552	0.418	0.342	1.1302293163063e-06
Mph_C6-CXCL9	TRAV26-1	2.26404556343985e-09	2.45031496632087	0.593	0.603	6.79213669031955e-06
Mph_C6-CXCL9	CD177	1.19135824325911e-08	2.08022436458332	0.755	0.647	3.57407472977732e-05
Mph_C6-CXCL9	DMKN	3.16795447234809e-08	2.39139640736265	0.468	0.422	9.50386341704428e-05
Mph_C6-CXCL9	INMT	1.28939457411218e-07	2.04823592914058	0.413	0.436	0.000386818372233655
Mph_C6-CXCL9	CARMN	1.09195868496528e-06	3.65753901974145	0.377	0.343	0.00327587605489584
Mph_C6-CXCL9	ISLR	4.24637728291944e-06	2.16478480248471	0.314	0.312	0.0127391318487583
Mph_C6-CXCL9	NID2	7.71180789426735e-06	2.41562583283966	0.374	0.373	0.023135423682802
Mph_C6-CXCL9	SCARA3	8.07948938703765e-06	3.3202281980639	0.26	0.257	0.024238468161113
Mph_C6-CXCL9	MAGI1	1.19989785097518e-05	2.37900102797123	0.381	0.317	0.0359969355292553
Mph_C6-CXCL9	ELN	2.42618100063337e-05	2.4117287572534	0.331	0.241	0.072785430019001
Mph_C6-CXCL9	HSPA12B	4.13669838146852e-05	4.93575888181095	0.538	0.481	0.124100951444056
Mph_C6-CXCL9	TSPAN6	0.000168242794480764	3.37533764599406	0.38	0.355	0.504728383442292
Mph_C6-CXCL9	FAM13C	0.000177848863527713	4.25143956828196	0.312	0.228	0.53354659058314
Mph_C6-CXCL9	TRAV40	0.000241150986484646	2.07154780657172	0.505	0.619	0.723452959453939
Mph_C6-CXCL9	RIPK4	0.000333045808479719	4.50953519566382	0.37	0.329	0.999137425439157
Mph_C6-CXCL9	MFAP2	0.000706670462333398	3.53855532040539	0.406	0.336	1
Mph_C6-CXCL9	PRRX1	0.00349113890249032	4.1306363948335	0.329	0.307	1
Mph_C6-CXCL9	ANXA13	0.00741483769366948	2.36136494159261	0.357	0.328	1
Mph_C7-prolif	MKI67	6.93926916974207e-124	6.66376861437231	0.84	0.544	2.08178075092262e-120
Mph_C7-prolif	TYMS	2.80740008633891e-123	6.36351538713097	0.845	0.635	8.42220025901674e-120
Mph_C7-prolif	UHRF1	7.20623449872605e-121	5.78591804841348	0.814	0.459	2.16187034961782e-117
Mph_C7-prolif	TK1	7.43311421861258e-101	5.45671124021501	0.796	0.532	2.22993426558377e-97
Mph_C7-prolif	HIST1H3C	1.34743835940828e-95	5.37470471522394	0.829	0.679	4.04231507822483e-92
Mph_C7-prolif	PCLAF	1.91028760811894e-95	5.87723320880751	0.775	0.491	5.73086282435681e-92
Mph_C7-prolif	CDC45	3.36269458661926e-84	6.39510354886156	0.764	0.727	1.00880837598578e-80
Mph_C7-prolif	CDK1	9.4022204234732e-77	6.37501893623741	0.737	0.478	2.82066612704196e-73
Mph_C7-prolif	NCAPH	2.64374552858745e-76	5.95091483724066	0.735	0.43	7.93123658576236e-73
Mph_C7-prolif	NUSAP1	9.92961821352782e-76	5.96326673517394	0.766	0.474	2.97888546405835e-72
Mph_C7-prolif	GTSE1	1.137019501239e-71	6.97090911917212	0.751	0.572	3.411058503717e-68
Mph_C7-prolif	CENPM	1.73052501560955e-71	5.90795808498514	0.761	0.676	5.19157504682866e-68
Mph_C7-prolif	KNL1	6.86963879352467e-70	5.28145856447291	0.772	0.509	2.0608916380574e-66
Mph_C7-prolif	TOP2A	8.72018198491655e-69	6.47259342042133	0.744	0.508	2.61605459547497e-65
Mph_C7-prolif	CENPF	4.26379977603872e-67	5.46714463329934	0.751	0.58	1.27913993281162e-63
Mph_C7-prolif	UBE2C	5.63364011080241e-67	7.01847418565516	0.707	0.523	1.69009203324072e-63
Mph_C7-prolif	PKMYT1	7.60590143476299e-65	6.38968413443617	0.716	0.512	2.2817704304289e-61
Mph_C7-prolif	RRM2	3.3057075493289e-63	6.55504988188086	0.748	0.548	9.9171226479867e-60
Mph_C7-prolif	BIRC5	1.45967357624611e-62	6.42625477947669	0.7	0.521	4.37902072873834e-59
Mph_C7-prolif	CDCA5	2.56975151504853e-61	6.67523133286381	0.681	0.44	7.70925454514558e-58
Mph_C7-prolif	HIST1H2AI	2.15284904019754e-58	4.86325118135698	0.77	0.711	6.45854712059263e-55
Mph_C7-prolif	HIST1H3B	1.24615732081034e-55	7.74476622871993	0.681	0.327	3.73847196243101e-52
Mph_C7-prolif	CDKN3	7.63743028577084e-54	5.82872370608944	0.707	0.549	2.29122908573125e-50
Mph_C7-prolif	KIF18B	3.58151045768975e-52	7.70737562849328	0.667	0.454	1.07445313730692e-48
Mph_C7-prolif	TTK	4.42820325802356e-52	5.58509333856657	0.702	0.477	1.32846097740707e-48
Mph_C7-prolif	CKAP2L	1.43385797711982e-51	6.9891451321471	0.626	0.266	4.30157393135945e-48
Mph_C7-prolif	DIAPH3	2.45304536593989e-49	5.77396376655036	0.705	0.67	7.35913609781968e-46
Mph_C7-prolif	MNS1	1.35150368253875e-48	4.7695642895086	0.676	0.434	4.05451104761625e-45
Mph_C7-prolif	TPX2	4.60907857553032e-48	5.80060353179133	0.7	0.615	1.3827235726591e-44
Mph_C7-prolif	CDCA3	7.32121687832772e-48	7.19686758712273	0.637	0.413	2.19636506349832e-44
Mph_C7-prolif	KIF23	1.30876768840654e-46	5.99731511945968	0.67	0.458	3.92630306521962e-43
Mph_C7-prolif	HIST1H3F	3.46685052954085e-45	5.3150970549511	0.683	0.443	1.04005515886226e-41
Mph_C7-prolif	CDC20	9.27735403243621e-45	6.18541447474119	0.696	0.605	2.78320620973086e-41
Mph_C7-prolif	KIF11	2.99998151834513e-43	5.17656062321809	0.683	0.518	8.99994455503539e-40
Mph_C7-prolif	CDT1	4.01969200607413e-43	5.20334176658845	0.652	0.419	1.20590760182224e-39
Mph_C7-prolif	RAD51	1.36993021233906e-42	5.54135616202623	0.67	0.459	4.10979063701717e-39
Mph_C7-prolif	SGO1	3.21993261852488e-41	4.83916141051179	0.711	0.634	9.65979785557463e-38
Mph_C7-prolif	CDCA8	3.89603623561165e-41	5.16498560483061	0.702	0.591	1.1688108706835e-37
Mph_C7-prolif	MAD2L1	7.04431333505907e-40	4.97293624853103	0.691	0.503	2.11329400051772e-36
Mph_C7-prolif	KIF14	1.11791992884631e-38	5.69804207209055	0.663	0.447	3.35375978653893e-35
Mph_C7-prolif	ZWINT	3.29516483511784e-38	5.06553425345132	0.691	0.633	9.88549450535352e-35
Mph_C7-prolif	KIF4A	7.91556366797799e-36	5.85585389700347	0.639	0.444	2.3746691003934e-32
Mph_C7-prolif	CCNB1	3.53171498634076e-35	5.12319157382468	0.7	0.588	1.05951449590223e-31
Mph_C7-prolif	HIST1H3G	2.77630105672634e-34	6.65948422733614	0.571	0.35	8.32890317017902e-31
Mph_C7-prolif	ESCO2	3.5357299171066e-33	5.71624102928928	0.654	0.518	1.06071897513198e-29
Mph_C7-prolif	MCM10	3.74072439186791e-31	6.20666964666043	0.591	0.489	1.12221731756037e-27
Mph_C7-prolif	PODN	4.02833804875228e-31	5.81416444745961	0.309	0.571	1.20850141462569e-27
Mph_C7-prolif	CDCA2	1.8102596323972e-29	5.05903021018726	0.643	0.49	5.43077889719161e-26
Mph_C7-prolif	HJURP	8.02538037374044e-29	6.0385067923254	0.608	0.515	2.40761411212213e-25
Mph_C7-prolif	FAM111B	1.26559046393194e-28	5.95647799710809	0.608	0.508	3.79677139179581e-25
Mph_C7-prolif	CEP55	2.72698636106539e-28	6.57219431146806	0.626	0.381	8.18095908319618e-25
Mph_C7-prolif	KIF20A	1.6312687316455e-27	7.11689310367535	0.586	0.478	4.8938061949365e-24
Mph_C7-prolif	HSPA12B	3.67738109743884e-27	7.03748558806668	0.254	0.486	1.10321432923165e-23
Mph_C7-prolif	NUF2	1.00392213410801e-25	5.59290380425908	0.621	0.594	3.01176640232402e-22
Mph_C7-prolif	SPC25	1.15351053703151e-25	7.1368974122933	0.56	0.318	3.46053161109454e-22
Mph_C7-prolif	KIFC1	2.91786801112532e-25	4.84531716552778	0.652	0.609	8.75360403337594e-22
Mph_C7-prolif	MELK	4.95295975301442e-25	5.84304958642267	0.604	0.437	1.48588792590433e-21
Mph_C7-prolif	CCNB2	5.38215974569984e-25	6.01558273578932	0.606	0.491	1.61464792370995e-21
Mph_C7-prolif	BUB1	2.87851987963916e-24	5.26025805572085	0.593	0.473	8.63555963891748e-21
Mph_C7-prolif	KIF2C	1.30850587602934e-22	7.93988029493222	0.547	0.247	3.92551762808802e-19
Mph_C7-prolif	HIST1H2AJ	9.07073964169362e-22	5.88984604253964	0.628	0.62	2.72122189250809e-18
Mph_C7-prolif	DEPDC1B	4.92093969477823e-21	5.71431814292537	0.589	0.456	1.47628190843347e-17
Mph_C7-prolif	SKA3	2.64952456652707e-20	5.16888167340328	0.611	0.568	7.94857369958122e-17
Mph_C7-prolif	PBK	1.20760507118844e-19	5.78969976852513	0.571	0.291	3.62281521356533e-16
Mph_C7-prolif	ASPM	5.06302560960292e-19	6.61549858395804	0.582	0.426	1.51890768288088e-15
Mph_C7-prolif	CCNA2	1.17225605132648e-18	6.75776819899366	0.545	0.402	3.51676815397944e-15
Mph_C7-prolif	PIMREG	1.91513767566817e-18	7.05246582231658	0.578	0.49	5.74541302700452e-15
Mph_C7-prolif	DCLK1	9.86122162608007e-18	6.49848049706025	0.175	0.383	2.95836648782402e-14
Mph_C7-prolif	FOXM1	1.27328344316056e-17	5.23813673691035	0.628	0.719	3.81985032948169e-14
Mph_C7-prolif	FAM83D	4.45482698148406e-17	5.52965760950074	0.532	0.324	1.33644809444522e-13
Mph_C7-prolif	ANGPTL2	2.42889954015083e-16	4.86728307289493	0.499	0.2	7.28669862045249e-13
Mph_C7-prolif	NDC80	3.0882650993897e-16	4.99404247670092	0.595	0.572	9.26479529816911e-13
Mph_C7-prolif	IGFBP1	6.90951629780178e-16	4.95857377742514	0.249	0.322	2.07285488934053e-12
Mph_C7-prolif	THSD4	1.69637313409615e-15	8.11590042403539	0.271	0.35	5.08911940228845e-12
Mph_C7-prolif	AURKB	2.28152572032222e-15	6.37223587930087	0.547	0.466	6.84457716096665e-12
Mph_C7-prolif	HMMR	2.95992728690939e-15	6.08996021533482	0.595	0.622	8.87978186072817e-12
Mph_C7-prolif	SGCD	5.82467980272471e-15	9.05694232918969	0.225	0.347	1.74740394081741e-11
Mph_C7-prolif	PLK1	1.36372050323276e-13	6.18004643150903	0.58	0.608	4.09116150969827e-10
Mph_C7-prolif	IL17RB	1.45788159502131e-13	7.01482193432831	0.241	0.307	4.37364478506393e-10
Mph_C7-prolif	NEK2	8.48931952293909e-13	6.25859602173326	0.578	0.641	2.54679585688173e-09
Mph_C7-prolif	RERGL	2.63426285987704e-11	5.86345458373179	0.228	0.442	7.90278857963111e-08
Mph_C7-prolif	DLGAP5	2.3483777817907e-10	6.57126613668648	0.527	0.605	7.04513334537211e-07
Mph_C7-prolif	SEMA3G	4.87629983973544e-10	6.43775261011709	0.418	0.44	1.46288995192063e-06
Mph_C7-prolif	ANLN	8.71915087057578e-10	6.75019136446313	0.46	0.33	2.61574526117273e-06
Mph_C7-prolif	KIF15	1.6034697540876e-09	5.88934386052391	0.499	0.359	4.81040926226279e-06
Mph_C7-prolif	CDC6	1.68982193153819e-09	5.56890518082587	0.51	0.422	5.06946579461458e-06
Mph_C7-prolif	CDC25C	2.86399159967051e-09	6.83139889450006	0.464	0.294	8.59197479901152e-06
Mph_C7-prolif	IQGAP3	1.20675244905715e-08	5.41129921856594	0.51	0.345	3.62025734717144e-05
Mph_C7-prolif	TRIP13	5.5170948300612e-08	5.40215918463432	0.551	0.469	0.000165512844901836
Mph_C7-prolif	MND1	7.18146360594429e-08	5.24056822073157	0.558	0.525	0.000215443908178329
Mph_C7-prolif	DTL	5.02400412619209e-07	5.33036015839499	0.464	0.425	0.00150720123785763
Mph_C7-prolif	RIPK4	1.5068748498787e-06	6.18688136024072	0.322	0.331	0.00452062454963609
Mph_C7-prolif	TRAV10	1.78106527019806e-06	4.84222496703615	0.346	0.432	0.00534319581059417
Mph_C7-prolif	MID1	1.5515821611579e-05	4.91433248130978	0.376	0.424	0.0465474648347371
Mph_C7-prolif	CENPA	0.000106551611806691	5.92841053677962	0.508	0.451	0.319654835420073
Mph_C7-prolif	SPC24	0.000331660125245057	5.92716420849578	0.51	0.582	0.994980375735171
Mph_C7-prolif	HIGD1B	0.00158550703628883	7.10452777353299	0.477	0.234	1
Mph_C7-prolif	MYBL2	0.00183112386356746	5.01160402427392	0.431	0.447	1
Mph_C7-prolif	SKA1	0.006857700361217	6.64596246605802	0.473	0.501	1
Mph_C7-prolif	DEPDC1	0.00728848780676007	5.24124816139171	0.562	0.714	1

## Sheet: Tumor Cells
Table S2-4 Top-ranked markers to annotate tumor cells.
cluster	gene	p_val	avg_log2FC	pct.1	pct.2	p_val_adj
Tumor_C1-TMSB10	FCN2	0	5.12250095044082	0.831	0.388	0
Tumor_C1-TMSB10	TNFRSF13C	0	1.11425820630589	0.72	0.281	0
Tumor_C1-TMSB10	PKD2L1	0	2.10179353989414	0.471	0.084	0
Tumor_C1-TMSB10	TRAV26-2	0	1.45028390450612	0.933	0.582	0
Tumor_C1-TMSB10	SHD	0	4.91980060826296	0.755	0.531	0
Tumor_C1-TMSB10	TRBV23-1	0	1.20163946067914	0.975	0.752	0
Tumor_C1-TMSB10	TRDV3	0	3.22898547901397	0.367	0.145	0
Tumor_C1-TMSB10	FCRL5	3.58341762756477e-298	1.67003052539068	0.693	0.269	1.07502528826943e-294
Tumor_C1-TMSB10	PRSS57	2.92755637007394e-294	3.19147385141594	0.725	0.398	8.78266911022183e-291
Tumor_C1-TMSB10	TCF21	2.4930056071404e-287	1.14176898617678	0.924	0.608	7.47901682142119e-284
Tumor_C1-TMSB10	IGFBP2	3.92881723403937e-280	1.47857483588303	0.642	0.312	1.17864517021181e-276
Tumor_C1-TMSB10	EREG	3.9170612078978e-277	1.24721544180664	0.508	0.255	1.17511836236934e-273
Tumor_C1-TMSB10	TRBV10-1	7.50762791404868e-274	1.75225423889516	0.708	0.269	2.2522883742146e-270
Tumor_C1-TMSB10	H19	7.3951015876374e-268	1.21439865298218	0.59	0.34	2.21853047629122e-264
Tumor_C1-TMSB10	DNAH17	4.35716322422971e-259	1.25612276455458	0.552	0.19	1.30714896726891e-255
Tumor_C1-TMSB10	VEGFC	1.51896817253175e-257	1.34529710151672	0.475	0.2	4.55690451759524e-254
Tumor_C1-TMSB10	PNOC	2.8997543354111e-250	1.68332668021497	0.616	0.315	8.6992630062333e-247
Tumor_C1-TMSB10	COL21A1	1.33697673833328e-249	2.85647074081108	0.611	0.427	4.01093021499984e-246
Tumor_C1-TMSB10	CXCL6	1.1852174897366e-242	4.06286647449807	0.574	0.216	3.55565246920981e-239
Tumor_C1-TMSB10	PDGFRA	1.86377251152055e-230	2.93279559587984	0.605	0.501	5.59131753456165e-227
Tumor_C1-TMSB10	PCDH18	4.9127158389246e-219	1.12351920883571	0.565	0.236	1.47381475167738e-215
Tumor_C1-TMSB10	TRAV20	2.36664654431146e-213	2.49509616286949	0.821	0.489	7.09993963293438e-210
Tumor_C1-TMSB10	ADAMTSL1	3.08164353648769e-206	4.93088044747515	0.572	0.266	9.24493060946306e-203
Tumor_C1-TMSB10	CPXM1	1.35204124924279e-194	1.50924025378335	0.826	0.568	4.05612374772837e-191
Tumor_C1-TMSB10	GJA1	1.34670308482087e-181	2.15720695527797	0.567	0.288	4.0401092544626e-178
Tumor_C1-TMSB10	COL5A1	1.31859894895245e-164	1.4103052112006	0.591	0.322	3.95579684685736e-161
Tumor_C1-TMSB10	GALNT15	1.38927088136451e-163	2.34579247989183	0.502	0.349	4.16781264409354e-160
Tumor_C1-TMSB10	IGHV3-64	9.96688828607004e-159	1.23406578487837	0.837	0.47	2.99006648582101e-155
Tumor_C1-TMSB10	FGF1	3.03195203923526e-143	1.45680841318678	0.469	0.267	9.09585611770579e-140
Tumor_C1-TMSB10	IGKV3-20	4.2966058951334e-142	1.11951226439277	0.54	0.37	1.28898176854002e-138
Tumor_C1-TMSB10	SLIT3	2.26614365472901e-126	2.13066536276096	0.544	0.465	6.79843096418703e-123
Tumor_C1-TMSB10	MEG3	7.15086675840343e-126	1.63828877603206	0.46	0.267	2.14526002752103e-122
Tumor_C1-TMSB10	HGF	5.12317722663145e-116	2.78182155846947	0.528	0.378	1.53695316798943e-112
Tumor_C1-TMSB10	MYRIP	1.57344893208225e-113	1.13742797009283	0.586	0.375	4.72034679624675e-110
Tumor_C1-TMSB10	GLDN	2.1211601248901e-111	2.19962990537297	0.504	0.301	6.36348037467029e-108
Tumor_C1-TMSB10	MLPH	8.64149084627846e-105	1.77277459411869	0.473	0.321	2.59244725388354e-101
Tumor_C1-TMSB10	PBX1	3.5392963336597e-101	1.36784557167666	0.686	0.554	1.06178890009791e-97
Tumor_C1-TMSB10	MFAP2	1.32872829267575e-100	1.68427244043896	0.45	0.314	3.98618487802724e-97
Tumor_C1-TMSB10	IGKV3D-11	2.20112214683189e-100	1.37998662792386	0.342	0.2	6.60336644049567e-97
Tumor_C1-TMSB10	MEDAG	1.73325565609469e-98	2.82063172968788	0.583	0.43	5.19976696828406e-95
Tumor_C1-TMSB10	AC104024.1	1.96788494174294e-96	1.70862087080093	0.253	0.248	5.90365482522882e-93
Tumor_C1-TMSB10	IL1RN	4.12440058744331e-94	2.15347149191495	0.4	0.249	1.23732017623299e-90
Tumor_C1-TMSB10	DCBLD2	1.94687463379974e-91	1.3563706462764	0.658	0.515	5.84062390139922e-88
Tumor_C1-TMSB10	FAM92B	4.16792521742987e-89	2.01968572436572	0.386	0.194	1.25037756522896e-85
Tumor_C1-TMSB10	NAV1	9.83902503642473e-89	1.48388	0.667	0.598	2.95170751092742e-85
Tumor_C1-TMSB10	GPC6	1.01734738744651e-86	1.59027	0.62	0.418	3.05204216233952e-83
Tumor_C1-TMSB10	GAL3ST4	2.10266036815516e-75	1.9372726967656	0.436	0.334	6.30798110446548e-72
Tumor_C1-TMSB10	TEX41	4.33853951924404e-75	1.75675690225293	0.471	0.419	1.30156185577321e-71
Tumor_C1-TMSB10	MSLN	4.17001953306736e-73	1.35897603138281	0.347	0.362	1.25100585992021e-69
Tumor_C1-TMSB10	CCDC80	6.09329640643882e-72	1.95595548265898	0.429	0.178	1.82798892193165e-68
Tumor_C1-TMSB10	ADAMTS2	5.05653966697533e-70	2.14602928453809	0.561	0.486	1.5169619000926e-66
Tumor_C1-TMSB10	SYT1	5.45968733961248e-67	2.63459586174776	0.227	0.483	1.63790620188374e-63
Tumor_C1-TMSB10	ECM1	3.35146752937925e-66	1.65969360666115	0.667	0.589	1.00544025881377e-62
Tumor_C1-TMSB10	AC011472.2	3.67908181629139e-64	3.60160154610364	0.425	0.323	1.10372454488742e-60
Tumor_C1-TMSB10	COL1A2	2.13654879298296e-55	1.12770809157957	0.614	0.517	6.40964637894889e-52
Tumor_C1-TMSB10	NGFR	1.79507467663343e-54	2.27600354364505	0.503	0.422	5.38522402990028e-51
Tumor_C1-TMSB10	LINC02076	8.27183054539316e-53	1.1697780162772	0.432	0.66	2.48154916361795e-49
Tumor_C1-TMSB10	COL1A1	3.54025243168519e-52	1.33627640491856	0.584	0.484	1.06207572950556e-48
Tumor_C1-TMSB10	IGKV2D-28	3.40508640118265e-51	1.9734725806986	0.331	0.355	1.0215259203548e-47
Tumor_C1-TMSB10	HSD11B1	3.16562331766855e-50	2.70118401815361	0.359	0.328	9.49686995300566e-47
Tumor_C1-TMSB10	MFAP4	1.33360268112404e-49	1.96571335483899	0.433	0.315	4.00080804337212e-46
Tumor_C1-TMSB10	IGF2	6.73673339250407e-44	2.90057362149181	0.339	0.28	2.02102001775122e-40
Tumor_C1-TMSB10	PLCXD3	1.01325341702697e-43	1.39038865042887	0.295	0.31	3.0397602510809e-40
Tumor_C1-TMSB10	PRR16	2.92439937076049e-38	1.9919487390821	0.496	0.409	8.77319811228148e-35
Tumor_C1-TMSB10	CREB3L1	8.50716109079891e-38	2.51344582970456	0.303	0.207	2.55214832723967e-34
Tumor_C1-TMSB10	BDKRB2	4.14760640315494e-32	1.23951180841065	0.346	0.175	1.24428192094648e-28
Tumor_C1-TMSB10	ADGRE3	1.93990690989211e-31	1.29849848326964	0.209	0.281	5.81972072967633e-28
Tumor_C1-TMSB10	EDIL3	1.02651179387825e-30	1.70597667886439	0.479	0.372	3.07953538163474e-27
Tumor_C1-TMSB10	ENHO	2.6940890613348e-30	1.56325299901139	0.448	0.387	8.08226718400439e-27
Tumor_C1-TMSB10	SRPX	8.74229066337663e-29	1.21721574005749	0.329	0.531	2.62268719901299e-25
Tumor_C1-TMSB10	AC108134.2	1.4730238315133e-28	1.1583940049535	0.363	0.464	4.41907149453989e-25
Tumor_C1-TMSB10	CYP1B1	5.9549671171507e-28	1.7558771815327	0.409	0.231	1.78649013514521e-24
Tumor_C1-TMSB10	AC064805.1	6.69262633078626e-28	1.20642052461977	0.592	0.735	2.00778789923588e-24
Tumor_C1-TMSB10	GAS1	8.04847144409906e-28	1.4850295945801	0.536	0.442	2.41454143322972e-24
Tumor_C1-TMSB10	TLR5	3.76537719498413e-27	1.33855663969342	0.326	0.368	1.12961315849524e-23
Tumor_C1-TMSB10	PTGER2	2.06042587996013e-26	1.38326969261461	0.601	0.604	6.1812776398804e-23
Tumor_C1-TMSB10	BMP4	1.39827862498307e-25	1.12008207484285	0.381	0.406	4.19483587494921e-22
Tumor_C1-TMSB10	CDC42EP2	1.17919242617347e-23	1.2339731252196	0.226	0.283	3.5375772785204e-20
Tumor_C1-TMSB10	HTRA3	3.21186298581132e-21	2.12799030658536	0.273	0.313	9.63558895743397e-18
Tumor_C1-TMSB10	CCN4	3.48003263102025e-21	1.88349918489499	0.29	0.423	1.04400978930608e-17
Tumor_C1-TMSB10	MX2	4.88016574026849e-20	1.37733680350757	0.481	0.475	1.46404972208055e-16
Tumor_C1-TMSB10	SEMA3C	4.27106037852679e-18	1.40457475749236	0.582	0.565	1.28131811355804e-14
Tumor_C1-TMSB10	CCN3	5.99289003106501e-17	1.3654181567991	0.564	0.646	1.7978670093195e-13
Tumor_C1-TMSB10	ARC	8.03593785775395e-17	2.13716164197329	0.347	0.395	2.41078135732619e-13
Tumor_C1-TMSB10	ITGA7	2.16560562754184e-16	1.20670609911344	0.463	0.672	6.49681688262552e-13
Tumor_C1-TMSB10	ARL4D	4.2165229555143e-13	1.23265722996178	0.533	0.46	1.26495688665429e-09
Tumor_C1-TMSB10	SLC15A3	2.69229545616877e-10	1.16124753859403	0.337	0.316	8.07688636850632e-07
Tumor_C1-TMSB10	GPBAR1	5.39549369966584e-08	1.92473135292225	0.361	0.501	0.000161864810989975
Tumor_C1-TMSB10	LYPD1	8.02371103285461e-07	1.34686103795773	0.456	0.607	0.00240711330985638
Tumor_C1-TMSB10	TRGV7	8.71232804683643e-07	1.31872101418876	0.434	0.481	0.00261369841405093
Tumor_C1-TMSB10	ZNF503	3.0921929064055e-06	1.47867218306487	0.421	0.472	0.0092765787192165
Tumor_C1-TMSB10	SCARA3	3.53842388724174e-06	1.29720573318879	0.426	0.404	0.0106152716617252
Tumor_C1-TMSB10	COL13A1	3.06784156046638e-05	1.25379268101613	0.247	0.295	0.0920352468139914
Tumor_C1-TMSB10	LINC00632	3.90586411810043e-05	2.31260960160319	0.434	0.337	0.117175923543013
Tumor_C1-TMSB10	JCAD	0.0014642820821063	1.14467600076155	0.522	0.635	1
Tumor_C1-TMSB10	GPRC5A	0.00243434753316512	1.32341561043129	0.438	0.468	1
Tumor_C1-TMSB10	CD300C	0.00307153120777216	1.86958302963427	0.411	0.559	1
Tumor_C1-TMSB10	GEM	0.00390254689882721	1.12927953763884	0.45	0.504	1
Tumor_C1-TMSB10	LINC01133	0.00456624624043472	1.97516865325454	0.264	0.27	1
Tumor_C1-TMSB10	IFIT2	0.00705085652574644	1.15133592493305	0.507	0.568	1
Tumor_C2-CES4A	TKTL1	0	3.57460384585923	0.95	0.219	0
Tumor_C2-CES4A	TRAV16	0	4.17053513491579	0.966	0.322	0
Tumor_C2-CES4A	SELE	0	3.50719591903901	0.857	0.27	0
Tumor_C2-CES4A	APOD	0	3.56214688402779	0.799	0.222	0
Tumor_C2-CES4A	TRGC2	0	3.25826900382854	0.882	0.326	0
Tumor_C2-CES4A	TRAV8-6	0	7.3307310661571	0.925	0.372	0
Tumor_C2-CES4A	AC007381.1	0	3.77355057399432	0.933	0.395	0
Tumor_C2-CES4A	HIST1H2BH	0	3.38995826314873	0.879	0.351	0
Tumor_C2-CES4A	MS4A4E	0	3.64940140576683	0.83	0.311	0
Tumor_C2-CES4A	MAP3K8	0	3.39981823384717	0.981	0.466	0
Tumor_C2-CES4A	IGKV1-39	0	5.80576564126758	0.774	0.268	0
Tumor_C2-CES4A	IGHA2	0	7.31513951268735	0.719	0.236	0
Tumor_C2-CES4A	DHRS9	0	3.54042836039252	0.945	0.462	0
Tumor_C2-CES4A	NLRP3	0	3.50096768087477	0.866	0.406	0
Tumor_C2-CES4A	CSF2	0	3.86303866136908	0.974	0.518	0
Tumor_C2-CES4A	DMXL2	0	3.15063311819736	0.941	0.488	0
Tumor_C2-CES4A	CLEC4F	0	4.82979302701036	0.793	0.369	0
Tumor_C2-CES4A	BCL6	0	3.0766604748355	0.983	0.579	0
Tumor_C2-CES4A	TRBV25-1	0	3.51395411828008	0.982	0.632	0
Tumor_C2-CES4A	HDC	0	3.13572966775718	0.986	0.644	0
Tumor_C2-CES4A	FCER1A	0	3.92207848075795	0.993	0.672	0
Tumor_C2-CES4A	AC007406.3	0	4.06202175957108	0.85	0.589	0
Tumor_C2-CES4A	IGLV3-1	1.49239275487293e-264	4.85493041446136	0.603	0.222	4.4771782646188e-261
Tumor_C2-CES4A	DNAAF1	9.75162894104423e-261	3.17288870116319	0.752	0.344	2.92548868231327e-257
Tumor_C2-CES4A	SDS	5.05310906345324e-222	3.06053560782992	0.12	0.433	1.51593271903597e-218
Tumor_C2-CES4A	IGHV4-31	1.42285073631656e-217	4.43511939270684	0.618	0.243	4.26855220894969e-214
Tumor_C2-CES4A	HAVCR2	1.92591380234248e-217	3.20406246284045	0.157	0.346	5.77774140702743e-214
Tumor_C2-CES4A	SLC5A12	2.79428044531977e-217	3.19106750891863	0.784	0.78	8.3828413359593e-214
Tumor_C2-CES4A	TLL1	4.62668628923403e-217	4.68045643821043	0.1	0.285	1.38800588677021e-213
Tumor_C2-CES4A	IGHM	5.31831441111772e-212	3.65704979236759	0.636	0.293	1.59549432333532e-208
Tumor_C2-CES4A	IGKV1-16	2.30026319989707e-199	5.29474996494648	0.64	0.29	6.9007895996912e-196
Tumor_C2-CES4A	SCIN	8.75744777352577e-199	5.20053863627146	0.603	0.194	2.62723433205773e-195
Tumor_C2-CES4A	TMEM155	7.96910900658757e-192	3.7662416225163	0.672	0.408	2.39073270197627e-188
Tumor_C2-CES4A	XCR1	1.43939317350659e-182	3.3325474397198	0.65	0.301	4.31817952051977e-179
Tumor_C2-CES4A	GPR183	9.77910038052855e-168	3.23247975960016	0.211	0.508	2.93373011415857e-164
Tumor_C2-CES4A	CD300LF	2.80701549009199e-154	3.38836733496997	0.155	0.427	8.42104647027597e-151
Tumor_C2-CES4A	CHIT1	6.36173758717211e-145	3.36314969579922	0.107	0.443	1.90852127615163e-141
Tumor_C2-CES4A	LINC01857	1.02561110323252e-144	3.81543364802218	0.701	0.426	3.07683330969756e-141
Tumor_C2-CES4A	CD300E	1.74639904312433e-136	4.79692512048672	0.631	0.377	5.239197129373e-133
Tumor_C2-CES4A	CD22	4.33495471649034e-136	7.0382343382484	0.437	0.186	1.3004864149471e-132
Tumor_C2-CES4A	CSTA	2.45424171197678e-134	3.35056841782203	0.656	0.528	7.36272513593033e-131
Tumor_C2-CES4A	HPGDS	1.48531819765627e-133	3.1537970882857	0.585	0.344	4.4559545929688e-130
Tumor_C2-CES4A	CD19	2.20641887035005e-132	4.20889792736958	0.141	0.259	6.61925661105014e-129
Tumor_C2-CES4A	AC084871.1	4.5754160098934e-132	4.14620657922272	0.205	0.635	1.37262480296802e-128
Tumor_C2-CES4A	C1orf162	4.01592717924569e-113	3.09943932867101	0.252	0.481	1.20477815377371e-109
Tumor_C2-CES4A	IGLC2	1.93116298814006e-108	3.95718576492971	0.562	0.311	5.79348896442019e-105
Tumor_C2-CES4A	SULT1C2	8.04115277877851e-106	3.16379128269832	0.687	0.66	2.41234583363355e-102
Tumor_C2-CES4A	BMP2K	3.51329575296187e-100	3.28142546850355	0.274	0.439	1.05398872588856e-96
Tumor_C2-CES4A	CD177	7.78106766637265e-96	3.12298685076013	0.887	0.533	2.3343202999118e-92
Tumor_C2-CES4A	FPR2	2.33922652049683e-94	3.48981095763939	0.387	0.335	7.01767956149049e-91
Tumor_C2-CES4A	CDH23	1.10314415355573e-89	3.12563635490144	0.372	0.323	3.30943246066719e-86
Tumor_C2-CES4A	ADGRE2	9.75347353276223e-76	3.06334382240511	0.182	0.525	2.92604205982867e-72
Tumor_C2-CES4A	PASK	3.37477282123487e-74	3.13631034318294	0.631	0.488	1.01243184637046e-70
Tumor_C2-CES4A	ACKR3	2.19160857207406e-60	3.27616428410938	0.167	0.27	6.57482571622218e-57
Tumor_C2-CES4A	CD1A	2.02301975544913e-58	3.23524082175191	0.138	0.573	6.06905926634739e-55
Tumor_C2-CES4A	CD1D	7.18535570243551e-58	3.06297964114832	0.319	0.339	2.15560671073065e-54
Tumor_C2-CES4A	AC020656.1	2.66938168259574e-54	3.95363043112623	0.171	0.368	8.00814504778723e-51
Tumor_C2-CES4A	EBI3	2.1761085192713e-53	3.89309730064578	0.583	0.319	6.52832555781389e-50
Tumor_C2-CES4A	OTOA	7.8915836673933e-53	3.37546228423955	0.23	0.611	2.36747510021799e-49
Tumor_C2-CES4A	HAMP	1.06812936060993e-51	3.9636497704899	0.295	0.206	3.2043880818298e-48
Tumor_C2-CES4A	LINC01480	2.14380470474079e-47	3.25318142336973	0.128	0.471	6.43141411422237e-44
Tumor_C2-CES4A	IGHA1	8.22293407859185e-46	3.3935058238066	0.557	0.425	2.46688022357755e-42
Tumor_C2-CES4A	MS4A4A	6.85705591280072e-45	3.28848817200377	0.247	0.444	2.05711677384022e-41
Tumor_C2-CES4A	PTCRA	1.71425211868422e-43	3.85046496082303	0.403	0.372	5.14275635605266e-40
Tumor_C2-CES4A	IGKV1D-8	4.52119188985406e-43	3.87786813747874	0.315	0.314	1.35635756695622e-39
Tumor_C2-CES4A	BIRC7	4.48256297759868e-41	4.76682811427076	0.159	0.43	1.3447688932796e-37
Tumor_C2-CES4A	IL17RB	2.88890001900113e-39	3.97400806159894	0.431	0.544	8.66670005700338e-36
Tumor_C2-CES4A	SLC1A3	2.01930470075667e-38	3.36142911798095	0.356	0.543	6.05791410227e-35
Tumor_C2-CES4A	AL603756.1	7.06583706899073e-31	3.03433287880197	0.178	0.393	2.11975112069722e-27
Tumor_C2-CES4A	TLR2	2.59368619020833e-30	3.38214506706796	0.402	0.502	7.781058570625e-27
Tumor_C2-CES4A	CLEC9A	1.52324542021114e-28	5.24104956931954	0.394	0.241	4.56973626063342e-25
Tumor_C2-CES4A	CD80	2.22498043075132e-27	4.42761487056447	0.64	0.442	6.67494129225397e-24
Tumor_C2-CES4A	IGHG1	1.24838198091626e-25	4.05652417931577	0.256	0.37	3.74514594274879e-22
Tumor_C2-CES4A	AC026369.3	1.19638420785543e-23	5.64003525797622	0.449	0.567	3.58915262356629e-20
Tumor_C2-CES4A	PADI2	1.98511359304161e-21	4.43022144813116	0.426	0.219	5.95534077912483e-18
Tumor_C2-CES4A	CHRNA6	7.27825618151483e-21	3.56323124441544	0.369	0.623	2.18347685445445e-17
Tumor_C2-CES4A	CD209	6.77279970153219e-20	3.07561634323369	0.061	0.442	2.03183991045966e-16
Tumor_C2-CES4A	FCN2	1.14771991395049e-19	3.23667388304143	0.524	0.49	3.44315974185148e-16
Tumor_C2-CES4A	IGKC	6.59425393742289e-19	3.3153732816995	0.315	0.267	1.97827618122687e-15
Tumor_C2-CES4A	AC017002.3	1.47644725404676e-18	3.57240702064436	0.032	0.447	4.42934176214029e-15
Tumor_C2-CES4A	C5AR2	1.68433970969934e-13	3.9042814316671	0.075	0.29	5.05301912909801e-10
Tumor_C2-CES4A	PNCK	8.4400409228766e-13	3.06254145652404	0.541	0.53	2.53201227686298e-09
Tumor_C2-CES4A	PLA2G7	3.5452563810936e-12	3.62170098770536	0.782	0.486	1.06357691432808e-08
Tumor_C2-CES4A	IGHG4	4.91621609909378e-11	3.52731039628378	0.299	0.295	1.47486482972813e-07
Tumor_C2-CES4A	HBA1	5.09807243132646e-11	3.37045272635851	0.259	0.515	1.52942172939794e-07
Tumor_C2-CES4A	MSR1	7.8873831929145e-10	3.49240174039017	0.325	0.485	2.36621495787435e-06
Tumor_C2-CES4A	AC103591.3	2.30149587083681e-08	4.58797820988307	0.288	0.286	6.90448761251042e-05
Tumor_C2-CES4A	LILRA4	2.92051570086698e-08	4.00148528805589	0.147	0.347	8.76154710260093e-05
Tumor_C2-CES4A	CD300A	3.76729844135195e-08	3.30681554062936	0.482	0.401	0.000113018953240558
Tumor_C2-CES4A	ADGRG3	1.02818751248339e-06	3.3560849954137	0.813	0.701	0.00308456253745016
Tumor_C2-CES4A	CD163L1	2.35185937209084e-06	4.53822686726924	0.197	0.466	0.00705557811627251
Tumor_C2-CES4A	ADORA3	2.79794179536108e-06	4.78020331622185	0.272	0.357	0.00839382538608324
Tumor_C2-CES4A	AGRP	3.34735314370108e-06	4.70585119658969	0.621	0.562	0.0100420594311032
Tumor_C2-CES4A	KRT81	4.70681473526528e-06	5.49075354677996	0.277	0.186	0.0141204442057958
Tumor_C2-CES4A	HBB	1.00832277600357e-05	3.15423647159618	0.406	0.416	0.0302496832801071
Tumor_C2-CES4A	HBA2	7.57059703433911e-05	3.21855018287052	0.355	0.339	0.227117911030173
Tumor_C2-CES4A	KCNQ1OT1	0.000235283589892236	3.0703008434104	0.438	0.418	0.705850769676709
Tumor_C2-CES4A	KLHL6	0.00126729440410885	3.79753131167556	0.469	0.549	1
Tumor_C2-CES4A	HAPLN3	0.0014577876241417	3.28458920202411	0.438	0.395	1
Tumor_C2-CES4A	LINC00671	0.00185944636506668	6.02710483381663	0.381	0.136	1
Tumor_C3-OLFM1	AC017002.3	0	2.07106977959682	0.793	0.305	0
Tumor_C3-OLFM1	GJC1	0	2.39716308495315	0.529	0.132	0
Tumor_C3-OLFM1	FMO3	0	2.1211106227178	0.868	0.648	0
Tumor_C3-OLFM1	NFE2	1.046957574132e-302	8.52178891394437	0.651	0.316	3.14087272239599e-299
Tumor_C3-OLFM1	TRGV4	1.54510818172705e-288	2.25019259219946	0.792	0.415	4.63532454518115e-285
Tumor_C3-OLFM1	TRDV3	1.13835390750625e-287	5.03768284658956	0.452	0.153	3.41506172251876e-284
Tumor_C3-OLFM1	FAM162B	1.40042482817369e-285	3.03132006521193	0.789	0.426	4.20127448452106e-282
Tumor_C3-OLFM1	SERPINB2	4.15110020586599e-283	3.05269150472985	0.739	0.534	1.2453300617598e-279
Tumor_C3-OLFM1	KRT1	4.16304586973537e-274	2.97668326098604	0.642	0.332	1.24891376092061e-270
Tumor_C3-OLFM1	BCL2L14	3.1873182967841e-243	7.79671657479688	0.454	0.142	9.56195489035231e-240
Tumor_C3-OLFM1	FN1	1.94389252705674e-233	2.66742741874803	0.762	0.519	5.83167758117022e-230
Tumor_C3-OLFM1	PPP1R17	8.99389388426044e-233	3.23430229970852	0.042	0.25	2.69816816527813e-229
Tumor_C3-OLFM1	CSPG4	2.83416402120567e-225	2.5417363458085	0.577	0.366	8.502492063617e-222
Tumor_C3-OLFM1	FCAR	3.72766073140002e-225	3.27065161593671	0.624	0.268	1.11829821942001e-221
Tumor_C3-OLFM1	NGF	6.97692441990936e-220	2.99386731203181	0.719	0.517	2.09307732597281e-216
Tumor_C3-OLFM1	ISLR	9.32067749271323e-216	2.8570717393331	0.781	0.463	2.79620324781397e-212
Tumor_C3-OLFM1	GPR84	6.36224837364355e-210	2.54275201238565	0.681	0.46	1.90867451209307e-206
Tumor_C3-OLFM1	FSTL1	3.39230179415601e-202	2.38394	0.699	0.462	1.0176905382468e-198
Tumor_C3-OLFM1	GGT5	5.53976557111438e-193	2.20282233757426	0.866	0.613	1.66192967133431e-189
Tumor_C3-OLFM1	FABP4	2.35300801792019e-187	3.63461029449641	0.682	0.397	7.05902405376058e-184
Tumor_C3-OLFM1	HIGD1B	5.77248080279446e-174	2.35912408948422	0.993	0.707	1.73174424083834e-170
Tumor_C3-OLFM1	AC134312.5	5.46707389126999e-173	2.84532444789332	0.584	0.359	1.640122167381e-169
Tumor_C3-OLFM1	FAM43A	8.35350854247839e-170	4.27811904182757	0.65	0.388	2.50605256274352e-166
Tumor_C3-OLFM1	THBS2	8.6370636394375e-167	2.24443947501257	0.678	0.54	2.59111909183125e-163
Tumor_C3-OLFM1	LINC00924	5.50694197618309e-166	2.10178070171207	0.797	0.459	1.65208259285493e-162
Tumor_C3-OLFM1	LMOD1	7.40768271034816e-165	2.58354544195045	0.667	0.621	2.22230481310445e-161
Tumor_C3-OLFM1	NPPC	3.76516130654104e-162	2.89774988246002	0.548	0.243	1.12954839196231e-158
Tumor_C3-OLFM1	FRZB	6.75243618885156e-154	2.75717151400633	0.66	0.424	2.02573085665547e-150
Tumor_C3-OLFM1	DCN	2.28059592030941e-151	2.17702487357668	0.602	0.418	6.84178776092824e-148
Tumor_C3-OLFM1	LYPD2	1.13155722020831e-146	2.40781537464072	0.486	0.173	3.39467166062493e-143
Tumor_C3-OLFM1	ELN	4.42531669998225e-137	3.13932369213158	0.563	0.371	1.32759500999468e-133
Tumor_C3-OLFM1	HRC	2.12156586910996e-131	2.17893028080137	0.732	0.626	6.36469760732988e-128
Tumor_C3-OLFM1	CARMN	1.97855384504913e-127	3.78072943159527	0.59	0.423	5.9356615351474e-124
Tumor_C3-OLFM1	PLA2G2D	3.11577688492942e-126	3.47530219222596	0.896	0.55	9.34733065478826e-123
Tumor_C3-OLFM1	MYH11	1.49876334557858e-121	2.83431516906986	0.603	0.446	4.49629003673575e-118
Tumor_C3-OLFM1	FHL5	1.2444166080252e-118	3.24963202827564	0.626	0.488	3.73324982407561e-115
Tumor_C3-OLFM1	NOTCH3	9.66910882392905e-118	2.2280030792846	0.587	0.357	2.90073264717871e-114
Tumor_C3-OLFM1	PRRX1	9.13523028742065e-114	2.24394066256409	0.576	0.52	2.7405690862262e-110
Tumor_C3-OLFM1	RHOBTB3	1.30140023349624e-113	2.60475713128844	0.676	0.399	3.90420070048872e-110
Tumor_C3-OLFM1	TRAV41	1.57433689255977e-112	2.92489205431149	0.598	0.357	4.72301067767931e-109
Tumor_C3-OLFM1	OLFM1	2.96308787813955e-111	2.54707598520534	0.701	0.627	8.88926363441865e-108
Tumor_C3-OLFM1	CD248	2.45933460704424e-107	2.24863597922218	0.644	0.684	7.37800382113273e-104
Tumor_C3-OLFM1	RGS5	2.03691660738325e-101	3.06140032796328	0.761	0.63	6.11074982214976e-98
Tumor_C3-OLFM1	PCP4	7.54674171247574e-101	2.69817125062059	0.165	0.293	2.26402251374272e-97
Tumor_C3-OLFM1	HP	1.21977431840479e-99	3.48048126729213	0.168	0.311	3.65932295521438e-96
Tumor_C3-OLFM1	EREG	8.61644455409752e-98	2.30312460297012	0.457	0.291	2.58493336622926e-94
Tumor_C3-OLFM1	ADGRE3	2.98056811762385e-96	2.66323343361611	0.287	0.259	8.94170435287155e-93
Tumor_C3-OLFM1	ADAMTS5	4.5889119192088e-95	2.09973839613233	0.533	0.384	1.37667357576264e-91
Tumor_C3-OLFM1	IGLV3-9	1.0098445445798e-92	2.24124158052732	0.48	0.313	3.02953363373939e-89
Tumor_C3-OLFM1	TRBV10-1	1.71551018758377e-90	3.49441	0.468	0.359	5.14653056275131e-87
Tumor_C3-OLFM1	TRAV39	1.46628940348837e-88	2.32951951238461	0.352	0.271	4.39886821046512e-85
Tumor_C3-OLFM1	DNAH17	5.28841042472378e-88	2.08585729500937	0.111	0.308	1.58652312741713e-84
Tumor_C3-OLFM1	ASPN	3.25279603841525e-87	2.62624944266919	0.539	0.554	9.75838811524574e-84
Tumor_C3-OLFM1	PLN	4.99983609782651e-86	2.32972093127404	0.717	0.684	1.49995082934795e-82
Tumor_C3-OLFM1	PTGIS	1.21893720542822e-83	3.17249904957663	0.469	0.207	3.65681161628466e-80
Tumor_C3-OLFM1	SPINK1	1.26034658053042e-82	2.1720927052596	0.287	0.534	3.78103974159125e-79
Tumor_C3-OLFM1	HIST1H2BM	3.2193608711429e-75	4.54626541387059	0.359	0.276	9.65808261342871e-72
Tumor_C3-OLFM1	SLAMF9	8.94802247326877e-75	2.21934739456856	0.61	0.411	2.68440674198063e-71
Tumor_C3-OLFM1	NCAM1	7.7039078501548e-73	2.94567424351025	0.624	0.461	2.31117235504644e-69
Tumor_C3-OLFM1	PLAC9	7.40039557115514e-70	2.13978786473827	0.583	0.637	2.22011867134654e-66
Tumor_C3-OLFM1	LUM	2.11513577987963e-69	3.04618548499865	0.62	0.543	6.34540733963889e-66
Tumor_C3-OLFM1	ANGPT1	1.07614195797301e-68	2.12621024965403	0.585	0.644	3.22842587391904e-65
Tumor_C3-OLFM1	HEYL	2.59724287676634e-65	3.75884440854532	0.524	0.392	7.79172863029902e-62
Tumor_C3-OLFM1	KCNE4	3.17385426882812e-64	2.09810700078354	0.239	0.585	9.52156280648437e-61
Tumor_C3-OLFM1	NR2F1	1.1793012279048e-58	2.70062981935627	0.434	0.267	3.53790368371441e-55
Tumor_C3-OLFM1	HAS2	2.11201742469714e-58	2.96614936131113	0.478	0.429	6.33605227409142e-55
Tumor_C3-OLFM1	AL034397.3	1.57715634165576e-56	2.09142638544339	0.881	0.586	4.73146902496727e-53
Tumor_C3-OLFM1	HCAR2	1.46498531912742e-54	2.27719674247329	0.325	0.652	4.39495595738227e-51
Tumor_C3-OLFM1	RAMP1	1.21283222513066e-51	2.77471480029855	0.468	0.447	3.63849667539199e-48
Tumor_C3-OLFM1	CNN1	1.30211848012222e-50	2.21387343608306	0.483	0.53	3.90635544036667e-47
Tumor_C3-OLFM1	CDH13	6.69557861425653e-49	3.09723231219071	0.415	0.242	2.00867358427696e-45
Tumor_C3-OLFM1	FST	3.4580375772121e-41	3.23590821530454	0.346	0.181	1.03741127316363e-37
Tumor_C3-OLFM1	SPARCL1	1.47614447946389e-34	2.9856850956161	0.573	0.543	4.42843343839167e-31
Tumor_C3-OLFM1	OSGIN1	4.91990957372334e-34	2.49128182858286	0.321	0.376	1.475972872117e-30
Tumor_C3-OLFM1	MRGPRF	4.34810531437581e-33	2.87218681954492	0.487	0.373	1.30443159431274e-29
Tumor_C3-OLFM1	NRN1	1.21648483555508e-32	2.72263581611717	0.288	0.162	3.64945450666525e-29
Tumor_C3-OLFM1	SLC16A10	4.16001293497489e-30	2.79478820979288	0.476	0.414	1.24800388049247e-26
Tumor_C3-OLFM1	CTSG	1.36878230121312e-29	3.0311326174615	0.267	0.233	4.10634690363935e-26
Tumor_C3-OLFM1	FOLR2	4.70743257708302e-29	4.73152597524165	0.129	0.283	1.41222977312491e-25
Tumor_C3-OLFM1	TRAV36DV7	4.96150743691004e-28	2.27902572573935	0.594	0.59	1.48845223107301e-24
Tumor_C3-OLFM1	MIR503HG	2.45838787892099e-27	2.1514302148469	0.373	0.593	7.37516363676298e-24
Tumor_C3-OLFM1	TAGLN	8.15877386648034e-26	2.35335871715315	0.564	0.5	2.4476321599441e-22
Tumor_C3-OLFM1	BAALC	1.18277407546155e-25	2.83081735504064	0.538	0.328	3.54832222638466e-22
Tumor_C3-OLFM1	FXYD1	2.40824946253147e-22	3.07447026041573	0.493	0.476	7.22474838759441e-19
Tumor_C3-OLFM1	ANO1	6.44458132456826e-20	2.8397488428919	0.503	0.647	1.93337439737048e-16
Tumor_C3-OLFM1	OR51E1	9.99462779156171e-19	2.13755068949383	0.463	0.659	2.99838833746851e-15
Tumor_C3-OLFM1	COX7A1	3.70863528343401e-16	2.44529677240091	0.39	0.43	1.1125905850302e-12
Tumor_C3-OLFM1	PDE3A	3.83549602592259e-16	2.529	0.423	0.46	1.15064880777678e-12
Tumor_C3-OLFM1	OSM	8.87552622959707e-12	2.33422734056403	0.587	0.599	2.66265786887912e-08
Tumor_C3-OLFM1	SYNPO2	1.81425652547624e-11	2.28172799148648	0.493	0.477	5.44276957642873e-08
Tumor_C3-OLFM1	NID2	8.25939366956435e-11	3.22440826225977	0.32	0.311	2.47781810086931e-07
Tumor_C3-OLFM1	IL6	1.89298715720909e-09	2.79935616447875	0.439	0.47	5.67896147162727e-06
Tumor_C3-OLFM1	STXBP6	3.67745105398405e-07	2.28788450606248	0.496	0.574	0.00110323531619521
Tumor_C3-OLFM1	PTHLH	2.53545716667235e-06	3.75545897761833	0.459	0.46	0.00760637150001706
Tumor_C3-OLFM1	TFF3	2.67633179194093e-05	3.70601593286594	0.271	0.265	0.0802899537582279
Tumor_C3-OLFM1	FBLN1	0.000140022083108313	2.54763442255049	0.336	0.367	0.42006624932494
Tumor_C3-OLFM1	ERG	0.000161933744158932	2.23871420175574	0.271	0.276	0.485801232476795
Tumor_C3-OLFM1	DRAIC	0.000756003560376371	2.41430324485144	0.519	0.616	1
Tumor_C3-OLFM1	FCN2	0.00139341152948213	5.67636365766285	0.481	0.498	1
Tumor_C3-OLFM1	CCL8	0.00956102463835496	2.39246519997332	0.359	0.426	1
Tumor_C4-GPX3	AC093895.1	5.06584026548439e-152	3.12287264391266	0.405	0.123	1.51975207964532e-148
Tumor_C4-GPX3	ITLN1	9.84503820665446e-149	2.78996438251733	0.764	0.525	2.95351146199634e-145
Tumor_C4-GPX3	ZNF366	1.62907589061652e-110	5.02743382433449	0.632	0.345	4.88722767184955e-107
Tumor_C4-GPX3	CD1B	1.61582056451522e-108	2.57666131282464	0.633	0.313	4.84746169354565e-105
Tumor_C4-GPX3	CD1E	4.64832283511042e-101	4.15774025369447	0.494	0.195	1.39449685053313e-97
Tumor_C4-GPX3	IGKV1-17	8.18933397985382e-91	3.24869259154095	0.534	0.259	2.45680019395614e-87
Tumor_C4-GPX3	CPA3	9.67405462766098e-83	4.04401710437443	0.681	0.429	2.90221638829829e-79
Tumor_C4-GPX3	TM4SF19	9.38855154908051e-82	4.89556644865905	0.685	0.436	2.81656546472415e-78
Tumor_C4-GPX3	DNASE1L3	2.29337068734863e-77	2.95690810523307	0.582	0.376	6.88011206204589e-74
Tumor_C4-GPX3	FFAR2	2.12701939626511e-72	4.07846968369595	0.586	0.385	6.38105818879534e-69
Tumor_C4-GPX3	FAM167B	1.5234651162489e-66	5.12819121852103	0.66	0.41	4.57039534874671e-63
Tumor_C4-GPX3	GATA2	1.84858372028848e-64	2.77983132803089	0.631	0.379	5.54575116086545e-61
Tumor_C4-GPX3	GPIHBP1	1.95005759220989e-61	4.13416833171751	0.728	0.588	5.85017277662965e-58
Tumor_C4-GPX3	HSPA12B	2.01860161327437e-61	4.42489425895841	0.595	0.356	6.05580483982311e-58
Tumor_C4-GPX3	ADCY4	7.00475008903796e-61	2.29393118310038	0.695	0.427	2.10142502671139e-57
Tumor_C4-GPX3	IGLC1	2.71816460136294e-55	3.87347215578594	0.496	0.221	8.15449380408881e-52
Tumor_C4-GPX3	FCRL5	1.1994315571044e-51	2.29082844066003	0.564	0.344	3.5982946713132e-48
Tumor_C4-GPX3	GPR4	6.94016495419619e-48	2.38342212952944	0.736	0.672	2.08204948625886e-44
Tumor_C4-GPX3	HAS1	7.95327121269631e-48	2.71975743727629	0.385	0.23	2.38598136380889e-44
Tumor_C4-GPX3	TRGV8	3.82108080014663e-47	2.76901757379461	0.56	0.425	1.14632424004399e-43
Tumor_C4-GPX3	AGRP	2.00122798709343e-46	6.60419367489904	0.591	0.568	6.0036839612803e-43
Tumor_C4-GPX3	TRBV4-1	3.81130279060501e-46	2.96369926484949	0.771	0.594	1.1433908371815e-42
Tumor_C4-GPX3	ADGRL4	2.08253988989815e-43	6.52092609437179	0.409	0.208	6.24761966969444e-40
Tumor_C4-GPX3	APLNR	9.66940773184326e-43	7.58890500396401	0.346	0.276	2.90082231955298e-39
Tumor_C4-GPX3	SLCO2A1	2.49686834817503e-42	3.11030801109438	0.377	0.688	7.49060504452508e-39
Tumor_C4-GPX3	AL133467.1	4.39829862280512e-41	2.79575449897991	0.6	0.492	1.31948958684154e-37
Tumor_C4-GPX3	TEK	8.51342254217287e-40	5.04134112939764	0.561	0.42	2.55402676265186e-36
Tumor_C4-GPX3	SLC14A1	8.11473727228431e-37	3.64259162365166	0.554	0.422	2.43442118168529e-33
Tumor_C4-GPX3	INMT	2.53279303991737e-36	2.53842591164539	0.581	0.43	7.59837911975212e-33
Tumor_C4-GPX3	PTPRB	7.39671623367625e-35	4.30655030088036	0.438	0.287	2.21901487010287e-31
Tumor_C4-GPX3	PCDH17	7.95214316541655e-35	2.4825019306307	0.405	0.243	2.38564294962497e-31
Tumor_C4-GPX3	TMEM88	1.4169734586641e-33	3.08967530894042	0.589	0.409	4.25092037599229e-30
Tumor_C4-GPX3	IGHV3-72	4.92918325280904e-33	4.93727921073731	0.489	0.286	1.47875497584271e-29
Tumor_C4-GPX3	RAMP3	1.32134987855257e-32	2.8640048812899	0.55	0.366	3.9640496356577e-29
Tumor_C4-GPX3	SEMA3G	4.74042317104573e-32	4.48975819535308	0.669	0.603	1.42212695131372e-28
Tumor_C4-GPX3	HECW2	1.28728048722717e-30	4.40730476904024	0.362	0.24	3.86184146168152e-27
Tumor_C4-GPX3	CLEC3B	2.43368528133648e-30	2.71095336017907	0.474	0.289	7.30105584400943e-27
Tumor_C4-GPX3	CCL14	1.88401793626898e-29	3.00891747194768	0.698	0.541	5.65205380880692e-26
Tumor_C4-GPX3	ROBO4	2.25959268533995e-29	3.12175763711688	0.487	0.331	6.77877805601986e-26
Tumor_C4-GPX3	ECSCR	1.18439396711493e-28	4.83204220366978	0.46	0.407	3.55318190134478e-25
Tumor_C4-GPX3	TRAV20	1.24709563076729e-27	3.1058535064433	0.625	0.562	3.74128689230187e-24
Tumor_C4-GPX3	CLEC14A	2.39938765310971e-27	4.95354972991724	0.6	0.48	7.19816295932914e-24
Tumor_C4-GPX3	CCL21	2.4154251484719e-27	2.68155591685014	0.321	0.254	7.2462754454157e-24
Tumor_C4-GPX3	AC090559.1	6.46857340376094e-26	2.4644133815234	0.58	0.468	1.94057202112828e-22
Tumor_C4-GPX3	FCN3	1.06243570512864e-24	5.63067759121353	0.352	0.268	3.18730711538591e-21
Tumor_C4-GPX3	MMP2-AS1	1.25632243128736e-24	2.31932738622392	0.646	0.575	3.76896729386209e-21
Tumor_C4-GPX3	LINC01235	2.85511165777276e-24	2.49642049124584	0.459	0.346	8.56533497331828e-21
Tumor_C4-GPX3	PPP1R14A	5.86138181621294e-24	2.43449644923678	0.721	0.64	1.75841454486388e-20
Tumor_C4-GPX3	DLL1	9.24881126048839e-24	2.86275131815941	0.539	0.435	2.77464337814652e-20
Tumor_C4-GPX3	PALMD	1.43781857949971e-23	3.66472934183765	0.532	0.419	4.31345573849914e-20
Tumor_C4-GPX3	AC104809.2	1.24661458977897e-22	4.03897074283302	0.304	0.182	3.73984376933692e-19
Tumor_C4-GPX3	TIE1	3.20720410515835e-22	2.70817653771255	0.565	0.463	9.62161231547505e-19
Tumor_C4-GPX3	TRBV10-1	9.25061167989974e-22	3.35737220913977	0.427	0.368	2.77518350396992e-18
Tumor_C4-GPX3	NR5A2	2.60645951221069e-21	2.94658910708199	0.41	0.327	7.81937853663206e-18
Tumor_C4-GPX3	FGD5	6.7636982356278e-20	3.7717710182421	0.393	0.215	2.02910947068834e-16
Tumor_C4-GPX3	PON3	2.35058240102878e-19	3.85930014452243	0.599	0.439	7.05174720308633e-16
Tumor_C4-GPX3	ADGRF5	2.80857079358528e-19	2.87694273543232	0.53	0.467	8.42571238075583e-16
Tumor_C4-GPX3	AC104699.1	8.77517423709813e-19	2.89358356297952	0.383	0.227	2.63255227112944e-15
Tumor_C4-GPX3	EXOC3L2	3.32966874151806e-18	4.53717326190044	0.47	0.351	9.98900622455419e-15
Tumor_C4-GPX3	CDH5	5.35757545419288e-16	4.06925979728275	0.577	0.486	1.60727263625786e-12
Tumor_C4-GPX3	SOST	8.0355960366884e-16	3.69515660877294	0.779	0.784	2.41067881100652e-12
Tumor_C4-GPX3	SLAMF9	1.1614847034927e-15	2.5226033280929	0.491	0.435	3.48445411047811e-12
Tumor_C4-GPX3	LRRC32	3.73800945835157e-15	2.30862363590435	0.759	0.578	1.12140283750547e-11
Tumor_C4-GPX3	SOX17	9.48307336793329e-15	5.2244732825612	0.519	0.441	2.84492201037999e-11
Tumor_C4-GPX3	DIPK2B	1.47950528005921e-14	4.75393252540127	0.478	0.394	4.43851584017763e-11
Tumor_C4-GPX3	TRAV34	5.76716438242509e-14	2.65605743547169	0.257	0.2	1.73014931472753e-10
Tumor_C4-GPX3	CD34	1.34404277769163e-11	4.87250672293797	0.45	0.432	4.03212833307489e-08
Tumor_C4-GPX3	DLL4	6.91637361362976e-11	2.62091811547423	0.663	0.737	2.07491208408893e-07
Tumor_C4-GPX3	RHOJ	8.77200457885997e-11	3.60457	0.528	0.475	2.63160137365799e-07
Tumor_C4-GPX3	TRGV4	1.04471529504378e-10	2.55958709726017	0.489	0.471	3.13414588513135e-07
Tumor_C4-GPX3	LINC01736	1.21964528980523e-09	3.00996215305977	0.506	0.557	3.65893586941569e-06
Tumor_C4-GPX3	KDR	1.32231230440778e-09	4.66013046851007	0.541	0.503	3.96693691322335e-06
Tumor_C4-GPX3	ARHGEF15	2.0962764520075e-09	4.58478020235277	0.464	0.426	6.28882935602251e-06
Tumor_C4-GPX3	VWF	5.93718768626279e-09	3.45425126759286	0.351	0.339	1.78115630587884e-05
Tumor_C4-GPX3	MYCT1	1.6470953471181e-08	4.59734939508376	0.393	0.36	4.94128604135431e-05
Tumor_C4-GPX3	ICAM2	1.74889277324746e-08	2.58536713917443	0.411	0.537	5.24667831974237e-05
Tumor_C4-GPX3	PHACTR2	7.95548859908375e-08	2.33578677157691	0.45	0.316	0.000238664657972513
Tumor_C4-GPX3	IGHV1-2	1.37780809534254e-07	2.70518883763495	0.347	0.339	0.000413342428602761
Tumor_C4-GPX3	KIFC1	4.80974122612664e-07	2.36964957424908	0.218	0.362	0.00144292236783799
Tumor_C4-GPX3	IL33	7.56827467410567e-07	2.56796113205248	0.336	0.331	0.0022704824022317
Tumor_C4-GPX3	CYP2S1	3.42678836757368e-06	3.84670136353061	0.446	0.38	0.010280365102721
Tumor_C4-GPX3	IL3RA	4.49453214635233e-06	3.61787583462876	0.382	0.352	0.013483596439057
Tumor_C4-GPX3	CYYR1	4.55570492604642e-06	4.12821823356004	0.346	0.387	0.0136671147781393
Tumor_C4-GPX3	PCAT19	7.41109574879726e-06	5.22206919413293	0.411	0.343	0.0222332872463918
Tumor_C4-GPX3	CLDN5	2.36307961439616e-05	2.74809384877111	0.494	0.438	0.0708923884318847
Tumor_C4-GPX3	PCDH12	2.8724476617158e-05	3.5406010186586	0.377	0.361	0.0861734298514739
Tumor_C4-GPX3	EDNRB	3.30549097467586e-05	3.9894489796674	0.48	0.363	0.0991647292402758
Tumor_C4-GPX3	ATOH8	5.56154106736583e-05	2.37265111675355	0.434	0.376	0.166846232020975
Tumor_C4-GPX3	LYVE1	8.15313836812265e-05	3.37939301372745	0.474	0.452	0.244594151043679
Tumor_C4-GPX3	DGKI	0.000110990673596208	3.07198911919575	0.459	0.418	0.332972020788623
Tumor_C4-GPX3	PALD1	0.000235946056562567	2.28815873487188	0.548	0.476	0.707838169687701
Tumor_C4-GPX3	SCGB3A1	0.000333182023497097	3.43282841493428	0.636	0.501	0.999546070491291
Tumor_C4-GPX3	RSPO3	0.000361443522857437	2.90210566400382	0.333	0.396	1
Tumor_C4-GPX3	TSPAN7	0.000829932961680706	3.13609949754112	0.277	0.338	1
Tumor_C4-GPX3	CRHBP	0.00124789687572257	2.71590305230122	0.255	0.343	1
Tumor_C4-GPX3	S1PR1	0.00150392319109905	4.64082783197545	0.411	0.413	1
Tumor_C4-GPX3	RCAN2	0.00157709871631017	2.6604729556354	0.235	0.314	1
Tumor_C4-GPX3	SCT	0.00245204120815643	4.44550733875455	0.221	0.352	1
Tumor_C4-GPX3	PDE2A	0.00296273465213027	2.98512634095741	0.201	0.32	1
Tumor_C4-GPX3	GPAT2	0.00920667166928447	2.74796227149376	0.42	0.391	1
Tumor_C5-TMEM176B	EPYC	0	1.34644085507416	0.091	0.854	0
Tumor_C5-TMEM176B	CASQ2	0	1.50898579224569	0.063	0.772	0
Tumor_C5-TMEM176B	AGRP	0	3.75759485089705	0.086	0.733	0
Tumor_C5-TMEM176B	TRBV6-6	0	3.96979380065156	0.243	0.808	0
Tumor_C5-TMEM176B	SLAMF9	0	1.63570591528098	0.055	0.571	0
Tumor_C5-TMEM176B	TRAV35	0	3.70636547941582	0.09	0.594	0
Tumor_C5-TMEM176B	IGKV1D-39	0	1.68773155713257	0.107	0.603	0
Tumor_C5-TMEM176B	TRAV24	0	2.30027413546079	0.06	0.549	0
Tumor_C5-TMEM176B	KIR2DL1	0	1.46407890360933	0.058	0.542	0
Tumor_C5-TMEM176B	TRBV5-1	0	1.54358788328593	0.442	0.877	0
Tumor_C5-TMEM176B	TRBV10-1	0	1.18328666332476	0.055	0.483	0
Tumor_C5-TMEM176B	SELE	0	9.8388383130767	0.057	0.467	0
Tumor_C5-TMEM176B	TRBV9	0	1.44227408385086	0.12	0.503	0
Tumor_C5-TMEM176B	CD207	0	2.17407087976481	0.081	0.46	0
Tumor_C5-TMEM176B	TRBV6-1	0	5.96545703204508	0.197	0.556	0
Tumor_C5-TMEM176B	KIR2DL3	0	1.5674920816179	0.471	0.827	0
Tumor_C5-TMEM176B	KIR3DL1	0	2.17540194774924	0.151	0.485	0
Tumor_C5-TMEM176B	IGLV6-57	0	1.81639806947155	0.127	0.421	0
Tumor_C5-TMEM176B	COL19A1	0	1.61468713056227	0.034	0.327	0
Tumor_C5-TMEM176B	AC104699.1	0	2.1561832908709	0.037	0.317	0
Tumor_C5-TMEM176B	TRAV27	0	2.33620142435568	0.097	0.332	0
Tumor_C5-TMEM176B	TRAV34	0	2.37137526222861	0.051	0.259	0
Tumor_C5-TMEM176B	IGLC3	0	2.01080901672606	0.103	0.26	0
Tumor_C5-TMEM176B	DLGAP5	0	1.36699032969519	0.164	0.313	0
Tumor_C5-TMEM176B	CES2	0	1.22414844715396	0.954	0.903	0
Tumor_C5-TMEM176B	TRAV5	5.22896582367683e-299	2.34700577985049	0.367	0.674	1.56868974710305e-295
Tumor_C5-TMEM176B	S1PR5	4.42423736966516e-283	1.21164614516283	0.186	0.358	1.32727121089955e-279
Tumor_C5-TMEM176B	TRAV38-2DV8	2.70664315803533e-274	2.26581537412548	0.367	0.655	8.119929474106e-271
Tumor_C5-TMEM176B	TRBV5-5	1.11393958629524e-270	2.63480240603351	0.33	0.575	3.34181875888573e-267
Tumor_C5-TMEM176B	FGFBP2	1.70599550067999e-259	1.64222668483957	0.483	0.687	5.11798650203997e-256
Tumor_C5-TMEM176B	JSRP1	1.98971117553443e-257	1.66054060262367	0.123	0.362	5.96913352660329e-254
Tumor_C5-TMEM176B	IGHV3-7	1.00443132538734e-256	6.83007172666362	0.086	0.254	3.01329397616202e-253
Tumor_C5-TMEM176B	TRBV27	8.36193316768694e-250	1.41981	0.404	0.659	2.50857995030608e-246
Tumor_C5-TMEM176B	CXCL14	6.73323112881277e-244	1.2078505410076	0.971	0.995	2.01996933864383e-240
Tumor_C5-TMEM176B	TRGV9	2.08694280104584e-241	1.28689570564994	0.435	0.562	6.26082840313752e-238
Tumor_C5-TMEM176B	PPP1R1A	9.54577850290865e-239	1.17622829134842	0.948	0.98	2.86373355087259e-235
Tumor_C5-TMEM176B	EPHX1	9.41544478356558e-189	1.2101979698803	0.895	0.93	2.82463343506967e-185
Tumor_C5-TMEM176B	AOC1	1.97519024971028e-187	1.54664548581177	0.846	0.977	5.92557074913084e-184
Tumor_C5-TMEM176B	GPR15	9.15694436446621e-185	3.09658965256286	0.554	0.671	2.74708330933986e-181
Tumor_C5-TMEM176B	TRAV19	3.55455972316243e-170	1.80866164989214	0.478	0.612	1.06636791694873e-166
Tumor_C5-TMEM176B	SLC3A1	7.22682233689927e-164	1.27050989128553	0.811	0.885	2.16804670106978e-160
Tumor_C5-TMEM176B	LINC00926	5.41178378332642e-160	1.4009730571451	0.562	0.175	1.62353513499793e-156
Tumor_C5-TMEM176B	LIME1	2.64845792384702e-156	1.24341095539259	0.834	0.981	7.94537377154107e-153
Tumor_C5-TMEM176B	IFNG	3.78111652770031e-150	1.52666114127082	0.77	0.929	1.13433495831009e-146
Tumor_C5-TMEM176B	RBPMS2	2.35514302497348e-147	1.19790946006973	0.397	0.697	7.06542907492045e-144
Tumor_C5-TMEM176B	TRBV28	3.42778392621341e-129	1.52358574065518	0.61	0.881	1.02833517786402e-125
Tumor_C5-TMEM176B	TSPAN1	4.60388448613432e-129	1.25066711361726	0.85	0.978	1.3811653458403e-125
Tumor_C5-TMEM176B	HPGD	2.45167022522005e-116	1.20550711202876	0.499	0.85	7.35501067566016e-113
Tumor_C5-TMEM176B	CPXM2	2.12296555337539e-111	1.51345355886352	0.415	0.703	6.36889666012617e-108
Tumor_C5-TMEM176B	CHAC1	1.39440290072419e-105	1.25935468850013	0.336	0.452	4.18320870217256e-102
Tumor_C5-TMEM176B	KLK1	9.97272734897654e-102	2.39032923233542	0.348	0.401	2.99181820469296e-98
Tumor_C5-TMEM176B	BBOX1	3.21604952904914e-96	1.2164238948876	0.754	0.928	9.64814858714741e-93
Tumor_C5-TMEM176B	SMIM24	3.46584702677989e-94	1.3062155359076	0.755	0.959	1.03975410803397e-90
Tumor_C5-TMEM176B	IGLON5	4.16525342416037e-94	1.17484863103666	0.564	0.914	1.24957602724811e-90
Tumor_C5-TMEM176B	SERPINI1	7.87629449812453e-88	1.4340989485805	0.531	0.932	2.36288834943736e-84
Tumor_C5-TMEM176B	IGHD	1.25022626940235e-87	1.30892750286238	0.462	0.822	3.75067880820706e-84
Tumor_C5-TMEM176B	CLTRN	2.35005301425611e-79	1.47758641022031	0.735	0.95	7.05015904276832e-76
Tumor_C5-TMEM176B	IGLV1-51	1.68204136037115e-73	1.65412850391706	0.627	0.846	5.04612408111344e-70
Tumor_C5-TMEM176B	KIR2DL4	2.76387453062135e-70	1.16691724081433	0.689	0.877	8.29162359186405e-67
Tumor_C5-TMEM176B	DPEP1	3.23094221274094e-67	2.54896647385158	0.44	0.608	9.69282663822282e-64
Tumor_C5-TMEM176B	KLRC3	1.26553333332022e-63	1.43266197980715	0.481	0.748	3.79659999996067e-60
Tumor_C5-TMEM176B	CYP27A1	1.98428928856964e-59	1.17539581126969	0.491	0.77	5.95286786570892e-56
Tumor_C5-TMEM176B	CBLN4	6.45662353424375e-56	1.31322667432294	0.692	0.968	1.93698706027312e-52
Tumor_C5-TMEM176B	IGHV3-11	2.05930087901038e-55	3.56489901092841	0.455	0.532	6.17790263703115e-52
Tumor_C5-TMEM176B	SCG5	3.17970701697332e-45	2.06718519392887	0.439	0.739	9.53912105091995e-42
Tumor_C5-TMEM176B	AC005280.2	4.12141820640942e-45	1.98750539480078	0.476	0.56	1.23642546192283e-41
Tumor_C5-TMEM176B	ECM2	3.07547505586937e-44	1.19339811412235	0.34	0.379	9.2264251676081e-41
Tumor_C5-TMEM176B	CXCR3	4.2877877403694e-40	1.97145322228908	0.769	0.757	1.28633632211082e-36
Tumor_C5-TMEM176B	LINC01781	5.72103555306918e-40	1.86330739140049	0.381	0.526	1.71631066592075e-36
Tumor_C5-TMEM176B	CLDN2	1.26293868105865e-39	1.43740596697144	0.445	0.551	3.78881604317595e-36
Tumor_C5-TMEM176B	AZGP1	1.92965734342223e-39	1.71755151318134	0.517	0.862	5.78897203026669e-36
Tumor_C5-TMEM176B	CCL15	1.55703687109624e-38	1.16803817900126	0.598	0.886	4.67111061328873e-35
Tumor_C5-TMEM176B	LURAP1L	3.91673773153985e-37	1.18162717489076	0.507	0.694	1.17502131946195e-33
Tumor_C5-TMEM176B	LINC01554	1.39952747655743e-32	1.41514115322525	0.713	0.952	4.19858242967228e-29
Tumor_C5-TMEM176B	TRAV13-2	3.56234840818875e-30	1.33530224949858	0.808	0.973	1.06870452245662e-26
Tumor_C5-TMEM176B	SUSD2	2.27664497537536e-29	2.45821754976677	0.393	0.519	6.82993492612608e-26
Tumor_C5-TMEM176B	PLEK2	2.33538797791543e-29	1.17041713429469	0.566	0.755	7.00616393374628e-26
Tumor_C5-TMEM176B	TRAC	8.21988000699742e-29	1.38336529398525	0.657	0.504	2.46596400209923e-25
Tumor_C5-TMEM176B	HIST1H3F	1.03234906260568e-23	1.46453764894555	0.506	0.838	3.09704718781703e-20
Tumor_C5-TMEM176B	TRAV26-2	2.24338865910657e-22	2.26348281084306	0.627	0.681	6.73016597731972e-19
Tumor_C5-TMEM176B	AK5	1.87196600843463e-18	2.87082395748973	0.454	0.454	5.61589802530389e-15
Tumor_C5-TMEM176B	NAPSA	7.73921987789013e-18	1.65297620248453	0.735	0.967	2.32176596336704e-14
Tumor_C5-TMEM176B	REG1A	2.04126178322012e-17	1.78624149091597	0.636	0.964	6.12378534966036e-14
Tumor_C5-TMEM176B	PRAP1	1.16390541965106e-14	1.53025	0.833	0.976	3.49171625895318e-11
Tumor_C5-TMEM176B	LRG1	1.86845937550203e-14	1.43010599152718	0.468	0.571	5.6053781265061e-11
Tumor_C5-TMEM176B	AL355075.4	2.10124813199886e-14	1.42054414972225	0.598	0.571	6.30374439599657e-11
Tumor_C5-TMEM176B	SFRP4	2.44335028844372e-13	1.51238750442348	0.576	0.768	7.33005086533115e-10
Tumor_C5-TMEM176B	CPE	1.62265992523234e-12	1.33249584433914	0.756	0.957	4.86797977569703e-09
Tumor_C5-TMEM176B	TRBV5-6	1.95154202083154e-07	1.5403974999689	0.669	0.857	0.000585462606249463
Tumor_C5-TMEM176B	TNFRSF11B	3.75055477753422e-07	1.60290664814111	0.446	0.364	0.00112516643326027
Tumor_C5-TMEM176B	GLYAT	7.87517338197764e-06	1.16995121845733	0.665	0.848	0.0236255201459329
Tumor_C5-TMEM176B	CLRN3	9.88763492586362e-06	1.41234856890689	0.547	0.758	0.0296629047775909
Tumor_C5-TMEM176B	IGKV4-1	0.00011026980176305	4.1225959642082	0.598	0.37	0.330809405289149
Tumor_C5-TMEM176B	SPAAR	0.00039141168243057	1.71718893590473	0.67	0.932	1
Tumor_C5-TMEM176B	GZMH	0.000445046022325247	1.43853688616334	0.792	0.842	1
Tumor_C5-TMEM176B	AGXT2	0.000557717779286508	1.61789230719584	0.522	0.768	1
Tumor_C5-TMEM176B	GNA15	0.00176369102126435	1.76777576031815	0.436	0.384	1
Tumor_C5-TMEM176B	AQP1	0.00248398980979413	1.25145338728492	0.524	0.699	1
Tumor_C5-TMEM176B	TMEM100	0.0027352524504805	1.17038931801718	0.605	0.712	1
Tumor_C5-TMEM176B	KCNJ15	0.0096083402424902	1.26745081326221	0.514	0.655	1
Tumor_C6-KRT7	SFRP2	1.99224947027249e-81	7.27507594552969	0.946	0.507	5.97674841081748e-78
Tumor_C6-KRT7	KRT7	4.17526933656759e-78	5.35263990925416	0.966	0.887	1.25258080097028e-74
Tumor_C6-KRT7	BCAM	1.33601811321966e-76	3.67213334754099	0.993	0.749	4.00805433965899e-73
Tumor_C6-KRT7	TESC	1.10673966362803e-73	5.42741087212768	0.946	0.582	3.3202189908841e-70
Tumor_C6-KRT7	MMP7	8.11949480244609e-68	5.56419757782175	0.946	0.689	2.43584844073383e-64
Tumor_C6-KRT7	CYP2S1	9.58744317517091e-68	9.21674616610161	0.893	0.381	2.87623295255127e-64
Tumor_C6-KRT7	LRRC26	9.50861681558137e-67	8.33801490121591	0.893	0.61	2.85258504467441e-63
Tumor_C6-KRT7	ITM2C	8.99543541497348e-65	3.89227620396369	0.96	0.778	2.69863062449204e-61
Tumor_C6-KRT7	CLEC4C	2.60016452222657e-63	7.02239431201269	0.879	0.44	7.8004935666797e-60
Tumor_C6-KRT7	EFHD1	8.41707756818756e-63	5.83042235953695	0.899	0.713	2.52512327045627e-59
Tumor_C6-KRT7	ZBED2	1.92364487963565e-62	3.94859600971874	0.899	0.521	5.77093463890694e-59
Tumor_C6-KRT7	AC007381.1	6.2138693424773e-62	3.91016288425979	0.879	0.476	1.86416080274319e-58
Tumor_C6-KRT7	CDO1	5.07883096166769e-61	4.49035677775188	0.893	0.592	1.52364928850031e-57
Tumor_C6-KRT7	KCNA5	1.15125449661038e-60	5.61516060397055	0.886	0.582	3.45376348983113e-57
Tumor_C6-KRT7	SLAMF9	2.16231147739983e-60	6.46570836191406	0.879	0.436	6.4869344321995e-57
Tumor_C6-KRT7	RBP4	2.60010570565968e-60	4.55839007709662	0.886	0.559	7.80031711697905e-57
Tumor_C6-KRT7	CXCL3	6.58899861240216e-60	4.39637176058872	0.879	0.403	1.97669958372065e-56
Tumor_C6-KRT7	IGHV3-49	1.92788104454604e-59	4.59588567379654	0.872	0.272	5.78364313363813e-56
Tumor_C6-KRT7	CCL21	1.18285213457087e-58	4.91344905766417	0.866	0.255	3.54855640371261e-55
Tumor_C6-KRT7	ESAM	2.03507586363929e-57	4.21881618736451	0.872	0.59	6.10522759091788e-54
Tumor_C6-KRT7	CAPS	2.45721098586807e-57	4.31352126726302	0.919	0.392	7.3716329576042e-54
Tumor_C6-KRT7	TACSTD2	1.75315179920562e-55	4.63919983439259	0.893	0.875	5.25945539761687e-52
Tumor_C6-KRT7	IGKV2-30	1.85695550042263e-53	3.96204910855721	0.859	0.138	5.5708665012679e-50
Tumor_C6-KRT7	PLAU	3.9373496225691e-53	5.05746717165277	0.872	0.393	1.18120488677073e-49
Tumor_C6-KRT7	SIGLEC6	9.88904603912734e-53	3.66195342183037	0.859	0.485	2.9667138117382e-49
Tumor_C6-KRT7	TRBV9	2.14190840878973e-52	3.80213375195312	0.866	0.401	6.42572522636919e-49
Tumor_C6-KRT7	SOD3	1.24167199575457e-50	6.30864855757995	0.886	0.802	3.7250159872637e-47
Tumor_C6-KRT7	TIFAB	1.86338412494097e-49	3.67574209243849	0.886	0.656	5.59015237482292e-46
Tumor_C6-KRT7	P2RY6	3.78919598696703e-48	3.59003412818134	0.839	0.472	1.13675879609011e-44
Tumor_C6-KRT7	CLDN10	5.86293066826563e-44	4.84721218852074	0.832	0.545	1.75887920047969e-40
Tumor_C6-KRT7	PLA2G2D	9.78804804183712e-43	3.57211174898036	0.886	0.599	2.93641441255114e-39
Tumor_C6-KRT7	TNFSF18	2.74682169010192e-42	3.71274759427846	0.792	0.357	8.24046507030576e-39
Tumor_C6-KRT7	RSPO3	5.52543131592355e-42	3.81415397284552	0.879	0.381	1.65762939477707e-38
Tumor_C6-KRT7	LAD1	2.0614587328128e-41	4.85833888535657	0.812	0.305	6.18437619843839e-38
Tumor_C6-KRT7	LAMC2	2.19869412014917e-41	5.36254765034507	0.826	0.392	6.59608236044751e-38
Tumor_C6-KRT7	HSPA2	3.59517091163394e-41	4.18596200767173	0.826	0.548	1.07855127349018e-37
Tumor_C6-KRT7	IGHV3-7	1.75021249711225e-40	4.96142558644544	0.832	0.203	5.25063749133674e-37
Tumor_C6-KRT7	FBLN2	2.73832917613698e-40	5.85933649396978	0.779	0.584	8.21498752841095e-37
Tumor_C6-KRT7	SLPI	5.92847338362334e-39	4.47213997345174	0.852	0.592	1.778542015087e-35
Tumor_C6-KRT7	KCNK17	3.36404618486311e-38	3.89790017075274	0.879	0.401	1.00921385545893e-34
Tumor_C6-KRT7	PRR15L	4.60931534071097e-37	6.7024906440098	0.779	0.452	1.38279460221329e-33
Tumor_C6-KRT7	EMP1	9.38912410773899e-34	4.73598424928679	0.752	0.411	2.8167372323217e-30
Tumor_C6-KRT7	EHF	1.29438362703182e-33	7.9852002700815	0.732	0.47	3.88315088109547e-30
Tumor_C6-KRT7	AC104024.1	1.57466166538956e-30	4.91516216837242	0.859	0.241	4.72398499616868e-27
Tumor_C6-KRT7	PTGS2	3.41799195004047e-30	3.93858034307047	0.725	0.193	1.02539758501214e-26
Tumor_C6-KRT7	EGR3	2.08972966572181e-27	4.79209515408519	0.718	0.19	6.26918899716544e-24
Tumor_C6-KRT7	TRDV3	2.16100760204543e-27	8.87811001717221	0.584	0.194	6.4830228061363e-24
Tumor_C6-KRT7	CPVL	3.2979510222753e-27	3.93958278837994	0.779	0.697	9.8938530668259e-24
Tumor_C6-KRT7	SELE	3.5396479505966e-27	6.20783819738883	0.819	0.358	1.06189438517898e-23
Tumor_C6-KRT7	ADAMTS5	4.33423379593963e-27	4.97612952222672	0.705	0.403	1.30027013878189e-23
Tumor_C6-KRT7	MECOM	9.95744050727568e-27	4.95267	0.685	0.326	2.9872321521827e-23
Tumor_C6-KRT7	IGKV1-9	1.7711715353179e-26	3.95513745552947	0.678	0.192	5.31351460595371e-23
Tumor_C6-KRT7	ANXA3	4.99643552759735e-26	6.09858683869756	0.678	0.383	1.4989306582792e-22
Tumor_C6-KRT7	MEST	5.90873568092332e-26	5.37545444167725	0.718	0.448	1.772620704277e-22
Tumor_C6-KRT7	PPP1R17	4.19492325288096e-25	5.32524652374777	0.45	0.215	1.25847697586429e-21
Tumor_C6-KRT7	TRAV39	5.58980831840485e-25	4.46567913224483	0.772	0.276	1.67694249552146e-21
Tumor_C6-KRT7	FCRL5	3.3200770060259e-24	3.81425351708674	0.745	0.367	9.96023101807769e-21
Tumor_C6-KRT7	CD207	1.27585871551281e-23	3.93471600751163	0.832	0.359	3.82757614653844e-20
Tumor_C6-KRT7	ADGRE3	1.56146395968618e-22	4.7861987116214	0.671	0.258	4.68439187905855e-19
Tumor_C6-KRT7	TRAV34	5.23441654197983e-22	3.77452888759743	0.564	0.203	1.57032496259395e-18
Tumor_C6-KRT7	CST6	2.2493083325059e-19	5.29079188644655	0.631	0.565	6.7479249975177e-16
Tumor_C6-KRT7	IGKV2D-28	3.83191437003233e-18	3.97910584815797	0.638	0.345	1.1495743110097e-14
Tumor_C6-KRT7	TRBV10-1	9.01917011770578e-18	6.25027653553065	0.832	0.37	2.70575103531174e-14
Tumor_C6-KRT7	PRSS57	1.73463158347996e-17	4.15617139203661	0.832	0.472	5.20389475043987e-14
Tumor_C6-KRT7	PDE1A	1.87084306206473e-17	4.21283741437386	0.732	0.827	5.6125291861942e-14
Tumor_C6-KRT7	RASD1	3.50029416621941e-16	5.17706422640618	0.691	0.613	1.05008824986582e-12
Tumor_C6-KRT7	XCR1	6.13359218611409e-15	4.37638548348673	0	0.361	1.84007765583423e-11
Tumor_C6-KRT7	DLGAP5	8.01676377017528e-15	6.52687245687631	0.51	0.273	2.40502913105259e-11
Tumor_C6-KRT7	CCK	1.53996725140204e-11	8.00640467190355	0.537	0.077	4.61990175420612e-08
Tumor_C6-KRT7	NPW	4.87508636255511e-11	3.59890804628259	0.711	0.393	1.46252590876653e-07
Tumor_C6-KRT7	SUCNR1	2.89309656277291e-10	7.65447293160993	0.604	0.501	8.67928968831873e-07
Tumor_C6-KRT7	L1CAM	1.4290944226914e-09	4.17782679256962	0.564	0.251	4.2872832680742e-06
Tumor_C6-KRT7	FCER2	1.6986772779255e-09	3.86892097160986	0.081	0.306	5.09603183377651e-06
Tumor_C6-KRT7	RERGL	2.23074507549051e-09	3.79588672791001	0.879	0.572	6.69223522647152e-06
Tumor_C6-KRT7	IGHV3-64	3.08933047322419e-09	3.58559330446055	0.879	0.555	9.26799141967256e-06
Tumor_C6-KRT7	CD209	4.20703481036295e-09	4.30864499980184	0.792	0.375	1.26211044310888e-05
Tumor_C6-KRT7	CD177	6.23745287698564e-09	3.72080643570741	0.879	0.586	1.87123586309569e-05
Tumor_C6-KRT7	PACSIN1	7.46166683394455e-09	5.5568354958222	0.537	0.245	2.23850005018336e-05
Tumor_C6-KRT7	TSPAN7	1.0530123551497e-08	3.5885382421195	0.557	0.327	3.15903706544911e-05
Tumor_C6-KRT7	LCN2	1.37406792814771e-08	4.80514775413641	0.658	0.654	4.12220378444312e-05
Tumor_C6-KRT7	FAM107A	2.53253973948136e-07	4.2026150647383	0.564	0.419	0.000759761921844409
Tumor_C6-KRT7	NPNT	2.66997168050153e-07	5.5082407755439	0.503	0.371	0.000800991504150458
Tumor_C6-KRT7	CD1A	5.27734356263543e-07	3.70916321789058	0.879	0.498	0.00158320306879063
Tumor_C6-KRT7	SPTSSB	6.96629593968195e-07	4.40842851589879	0.289	0.716	0.00208988878190459
Tumor_C6-KRT7	CRABP2	9.23104311224432e-07	4.04254402678167	0.221	0.37	0.0027693129336733
Tumor_C6-KRT7	MSLN	9.45700675053454e-07	5.86349179905412	0.503	0.356	0.00283710202516036
Tumor_C6-KRT7	MMRN1	3.5001409382856e-06	5.90756696015616	0.826	0.379	0.0105004228148568
Tumor_C6-KRT7	TRBV7-6	3.93263140698262e-06	4.79877797215543	0.134	0.372	0.0117978942209479
Tumor_C6-KRT7	GPC3	8.3971628210125e-06	5.14952751239625	0.262	0.287	0.0251914884630375
Tumor_C6-KRT7	TNFSF15	1.073505117202e-05	4.08783487460508	0.483	0.324	0.03220515351606
Tumor_C6-KRT7	IGHV3-13	1.26476703608088e-05	4.16888408681427	0.604	0.293	0.0379430110824263
Tumor_C6-KRT7	AC134312.5	0.00016718974932105	5.31859275750371	0.463	0.393	0.501569247963151
Tumor_C6-KRT7	IGHV3-72	0.000186166981364025	4.08199501335409	0.49	0.31	0.558500944092075
Tumor_C6-KRT7	FAM3B	0.000501744593885629	5.73424824778485	0.456	0.384	1
Tumor_C6-KRT7	TRH	0.000810147651578876	4.1478612715248	0.107	0.328	1
Tumor_C6-KRT7	CHRNA6	0.00147632193142606	3.70248295068709	0.611	0.582	1
Tumor_C6-KRT7	TRAV40	0.00245598700801522	4.73306755435934	0.141	0.504	1
Tumor_C6-KRT7	ITLN1	0.00587131382513744	4.39550791949854	0.463	0.557	1
Tumor_C6-KRT7	STAP1	0.00611521639661596	4.45572950588296	0.49	0.687	1
Tumor_C6-KRT7	IGKV1D-39	0.00680087662028826	5.98582145753237	0.879	0.474	1
Tumor_C7-PTTG1	MKI67	0	3.95516792554746	0.984	0.87	0
Tumor_C7-PTTG1	NMU	5.97664859874273e-306	4.01706470458448	0.978	0.722	1.79299457962282e-302
Tumor_C7-PTTG1	ASPM	1.35315669583922e-298	5.33854158486361	0.978	0.61	4.05947008751766e-295
Tumor_C7-PTTG1	KIF20A	8.52498219009804e-295	4.66522985869048	0.967	0.735	2.55749465702941e-291
Tumor_C7-PTTG1	BUB1B	1.07787502257102e-292	6.40048971600347	0.946	0.317	3.23362506771305e-289
Tumor_C7-PTTG1	PIMREG	4.72311882292567e-287	4.97617834263709	0.952	0.788	1.4169356468777e-283
Tumor_C7-PTTG1	CENPA	1.01791546797858e-282	3.96925600396833	0.955	0.706	3.05374640393573e-279
Tumor_C7-PTTG1	KNL1	3.07373778038867e-281	4.09690062631033	0.952	0.546	9.22121334116602e-278
Tumor_C7-PTTG1	CDC20	6.84680784208445e-274	4.3447204137381	0.955	0.674	2.05404235262534e-270
Tumor_C7-PTTG1	CDCA3	8.55577310854859e-274	3.90211381123634	0.943	0.482	2.56673193256458e-270
Tumor_C7-PTTG1	MND1	9.34405793563141e-270	3.26332810039823	0.962	0.749	2.80321738068942e-266
Tumor_C7-PTTG1	CKAP2L	1.66442589083951e-269	4.36070907382192	0.938	0.763	4.99327767251854e-266
Tumor_C7-PTTG1	CCNB2	6.51584371251185e-267	4.50192118338555	0.95	0.706	1.95475311375355e-263
Tumor_C7-PTTG1	FOXM1	2.31558998309808e-265	4.07549697718407	0.957	0.746	6.94676994929424e-262
Tumor_C7-PTTG1	CENPM	2.37845882802571e-263	3.58164504124439	0.959	0.574	7.13537648407712e-260
Tumor_C7-PTTG1	PTTG1	1.99018487915154e-261	4.1894369893323	0.978	0.731	5.97055463745461e-258
Tumor_C7-PTTG1	NEK2	6.65507184847684e-260	4.87517402696892	0.917	0.305	1.99652155454305e-256
Tumor_C7-PTTG1	PCLAF	3.12591319848873e-258	3.53024916359358	0.945	0.475	9.37773959546619e-255
Tumor_C7-PTTG1	GTSE1	4.00425817062628e-247	3.91683056816218	0.959	0.593	1.20127745118789e-243
Tumor_C7-PTTG1	RRM2	7.34535703095149e-247	4.06151812644071	0.938	0.578	2.20360710928545e-243
Tumor_C7-PTTG1	TROAP	1.46011359135729e-245	4.40523146292157	0.931	0.693	4.38034077407188e-242
Tumor_C7-PTTG1	SPC24	1.50047355616016e-245	3.69375540486241	0.919	0.559	4.50142066848047e-242
Tumor_C7-PTTG1	KRT17	1.44186829942809e-243	3.05428321012488	0.952	0.67	4.32560489828428e-240
Tumor_C7-PTTG1	CDKN3	3.45760011252698e-243	3.47946685682505	0.943	0.697	1.03728003375809e-239
Tumor_C7-PTTG1	CENPE	3.92012470509478e-239	3.84519782904834	0.927	0.574	1.17603741152843e-235
Tumor_C7-PTTG1	HMMR	3.34765739554076e-237	6.34710945922233	0.905	0.434	1.00429721866223e-233
Tumor_C7-PTTG1	FAM83D	7.34082766574242e-237	3.76701149392604	0.943	0.535	2.20224829972272e-233
Tumor_C7-PTTG1	DIAPH3	2.37191516803331e-232	3.10308581954694	0.919	0.472	7.11574550409993e-229
Tumor_C7-PTTG1	ESCO2	1.67656898198855e-230	5.44048377822315	0.883	0.172	5.02970694596566e-227
Tumor_C7-PTTG1	NUF2	6.02754626077433e-228	3.5204561546819	0.908	0.571	1.8082638782323e-224
Tumor_C7-PTTG1	CDCA5	5.35472074763007e-227	4.25914675355222	0.938	0.531	1.60641622428902e-223
Tumor_C7-PTTG1	DEPDC1B	1.03748754969862e-226	7.61059497254601	0.874	0.207	3.11246264909585e-223
Tumor_C7-PTTG1	KIF18B	7.29174899318727e-226	5.12462319210101	0.87	0.489	2.18752469795618e-222
Tumor_C7-PTTG1	ASF1B	1.12467085347082e-219	3.59323566666874	0.902	0.566	3.37401256041246e-216
Tumor_C7-PTTG1	PRC1	2.27915272913336e-218	3.49023564659576	0.914	0.564	6.83745818740008e-215
Tumor_C7-PTTG1	ARHGAP11A	1.24021074319656e-210	3.52071054259831	0.941	0.543	3.72063222958968e-207
Tumor_C7-PTTG1	BIRC5	7.15628118956353e-209	4.30462423829034	0.902	0.488	2.14688435686906e-205
Tumor_C7-PTTG1	NRGN	8.53058540646322e-204	2.91857043978865	0.908	0.615	2.55917562193897e-200
Tumor_C7-PTTG1	CCNB1	3.26221324231314e-202	3.31260367190827	0.931	0.675	9.78663972693943e-199
Tumor_C7-PTTG1	TOP2A	5.75034359004623e-195	4.26911134670216	0.876	0.533	1.72510307701387e-191
Tumor_C7-PTTG1	CLSPN	2.41732728269208e-193	3.04068523350653	0.902	0.507	7.25198184807624e-190
Tumor_C7-PTTG1	CDK1	2.45183964563424e-193	2.92239956676605	0.917	0.568	7.35551893690272e-190
Tumor_C7-PTTG1	KIF11	6.27940420105701e-191	3.64549901790076	0.915	0.436	1.8838212603171e-187
Tumor_C7-PTTG1	HIST1H3G	1.11704340093901e-186	7.00314946096444	0.848	0.465	3.35113020281703e-183
Tumor_C7-PTTG1	PIF1	4.63848588722794e-186	7.2969118554248	0.872	0.385	1.39154576616838e-182
Tumor_C7-PTTG1	SHCBP1	6.45909312227272e-186	3.77826013370276	0.862	0.585	1.93772793668182e-182
Tumor_C7-PTTG1	PHF19	2.87001643426886e-185	3.27289347828003	0.893	0.495	8.61004930280657e-182
Tumor_C7-PTTG1	KIF14	1.54679867428902e-184	4.16196394851944	0.883	0.595	4.64039602286706e-181
Tumor_C7-PTTG1	CDC25C	2.15663200816085e-184	3.71021623720632	0.855	0.492	6.46989602448254e-181
Tumor_C7-PTTG1	CDCA8	4.55710269754321e-179	3.66419736358343	0.922	0.588	1.36713080926296e-175
Tumor_C7-PTTG1	MYBL2	4.61655165331369e-179	3.55228968663833	0.853	0.505	1.38496549599411e-175
Tumor_C7-PTTG1	TRAV12-3	1.69726161748658e-178	3.74213406380152	0.962	0.538	5.09178485245975e-175
Tumor_C7-PTTG1	AURKB	6.41876766244612e-177	3.18136	0.922	0.543	1.92563029873384e-173
Tumor_C7-PTTG1	LHX6	4.80264235909259e-175	3.12696829747141	0.95	0.741	1.44079270772778e-171
Tumor_C7-PTTG1	SKA3	4.22107347729453e-169	3.65917198357301	0.834	0.651	1.26632204318836e-165
Tumor_C7-PTTG1	KIF4A	2.71816902743474e-168	3.90412107765738	0.822	0.487	8.15450708230421e-165
Tumor_C7-PTTG1	TPX2	1.99018956482615e-154	3.80596577619928	0.851	0.546	5.97056869447846e-151
Tumor_C7-PTTG1	ANLN	4.98563625797482e-152	4.3787188165303	0.831	0.485	1.49569087739245e-148
Tumor_C7-PTTG1	KIF23	5.75294946923223e-151	3.63638128685019	0.838	0.516	1.72588484076967e-147
Tumor_C7-PTTG1	APOBEC3B	8.33050939880207e-144	3.07447578882717	0.907	0.803	2.49915281964062e-140
Tumor_C7-PTTG1	SKA1	1.70428888850001e-138	3.65064927471454	0.765	0.326	5.11286666550003e-135
Tumor_C7-PTTG1	RAD51	5.22924278819011e-134	3.24848954908069	0.777	0.428	1.56877283645703e-130
Tumor_C7-PTTG1	DTL	9.60059119740509e-132	3.2506416746972	0.82	0.567	2.88017735922153e-128
Tumor_C7-PTTG1	UHRF1	3.0831874301506e-111	3.25254672680043	0.824	0.625	9.2495622904518e-108
Tumor_C7-PTTG1	CENPF	1.8497111876091e-103	4.1773524245166	0.807	0.609	5.5491335628273e-100
Tumor_C7-PTTG1	PBK	3.44872551670534e-103	3.79556163809201	0.782	0.774	1.0346176550116e-99
Tumor_C7-PTTG1	CEP55	1.16032964970674e-101	4.75659014757053	0.727	0.55	3.48098894912022e-98
Tumor_C7-PTTG1	NEIL3	5.06116792004973e-97	4.14425	0.606	0.121	1.51835037601492e-93
Tumor_C7-PTTG1	TRAV25	4.68426542702644e-92	4.02234888662771	0.389	0.142	1.40527962810793e-88
Tumor_C7-PTTG1	PKMYT1	5.82877640390713e-91	3.49890798097519	0.756	0.687	1.74863292117214e-87
Tumor_C7-PTTG1	FOXS1	3.16509228821841e-85	2.89318871628537	0.758	0.629	9.49527686465523e-82
Tumor_C7-PTTG1	GINS2	1.64119147612394e-68	2.88937620631081	0.672	0.365	4.92357442837181e-65
Tumor_C7-PTTG1	PLK1	1.0726046973021e-63	3.96812105281122	0.694	0.558	3.2178140919063e-60
Tumor_C7-PTTG1	NCAPG	1.08193508215099e-63	3.45327700792339	0.66	0.561	3.24580524645296e-60
Tumor_C7-PTTG1	SPC25	2.20171143025364e-59	4.58522516124669	0.558	0.096	6.60513429076092e-56
Tumor_C7-PTTG1	PPP1R17	2.5850300668337e-56	3.32110511374196	0.47	0.204	7.7550902005011e-53
Tumor_C7-PTTG1	SGO1	2.09749135416526e-55	3.97022621521548	0.736	0.469	6.29247406249577e-52
Tumor_C7-PTTG1	AC104024.1	3.69472301101051e-49	3.60513494172662	0.53	0.234	1.10841690330315e-45
Tumor_C7-PTTG1	IQGAP3	1.48413055401442e-42	3.66703238291778	0.625	0.441	4.45239166204327e-39
Tumor_C7-PTTG1	UBE2T	4.40593864321746e-42	3.09067208384799	0.656	0.51	1.32178159296524e-38
Tumor_C7-PTTG1	UBE2C	1.58071690465066e-40	4.05370876154152	0.634	0.525	4.74215071395198e-37
Tumor_C7-PTTG1	TRBV9	1.38864085027724e-31	2.97726705273726	0.789	0.386	4.16592255083173e-28
Tumor_C7-PTTG1	FCN2	1.9864662369299e-28	4.85368018081047	0.805	0.479	5.95939871078971e-25
Tumor_C7-PTTG1	ITLN1	1.99284193847878e-23	3.20600591977578	0.687	0.549	5.97852581543634e-20
Tumor_C7-PTTG1	POLQ	1.28328271993863e-21	3.45451085051133	0.472	0.315	3.8498481598159e-18
Tumor_C7-PTTG1	IGKV1D-39	4.13653891670445e-21	5.62216652391665	0.71	0.466	1.24096167501133e-17
Tumor_C7-PTTG1	CDC6	2.20123656057927e-20	4.61619432187441	0.444	0.331	6.60370968173781e-17
Tumor_C7-PTTG1	LYPD2	3.30715898479146e-19	3.45004088268738	0.37	0.213	9.92147695437437e-16
Tumor_C7-PTTG1	AC104699.1	1.38417596274464e-18	3.58048543069109	0.404	0.238	4.15252788823393e-15
Tumor_C7-PTTG1	COL13A1	4.34474628873596e-16	3.0364992984903	0.463	0.274	1.30342388662079e-12
Tumor_C7-PTTG1	KIFC1	2.6918291501801e-15	3.24190135924013	0.421	0.339	8.07548745054031e-12
Tumor_C7-PTTG1	CLEC4C	3.90558238371965e-13	3.51031405640616	0.639	0.436	1.17167471511589e-09
Tumor_C7-PTTG1	DEPDC1	3.09904100046047e-11	4.96002760854702	0.44	0.521	9.29712300138142e-08
Tumor_C7-PTTG1	CENPU	4.18441572727475e-09	3.23942856966958	0.56	0.576	1.25532471818242e-05
Tumor_C7-PTTG1	HIST1H3B	4.92738008313225e-07	3.06844348228872	0.294	0.468	0.00147821402493967
Tumor_C7-PTTG1	SLAMF9	3.6083150217476e-06	3.72837583437079	0.216	0.454	0.0108249450652428
Tumor_C7-PTTG1	IGHV3-13	1.26789939340657e-05	5.45433152546395	0.159	0.305	0.0380369818021972
Tumor_C7-PTTG1	L1CAM	1.43227750434131e-05	3.17127206933339	0.453	0.245	0.0429683251302393
Tumor_C7-PTTG1	IGKV3D-11	6.32942463663735e-05	2.88981570154418	0.257	0.233	0.189882739099121
Tumor_C7-PTTG1	POU2AF1	0.000743374564605419	3.35134937519463	0.275	0.279	1
