# Supplementary material for: MARCO+ Tumor‐Associated Macrophages Impede CD8+ T Cell Immunity to Facilitate Immunotherapy Resistance in Renal Cell Carcinoma
Source: Adv Sci (Weinh). 2025 Oct 21;12(47):e14600. doi: 10.1002/advs.202514600 (PMC12713061; doi:10.1002/advs.202514600)
Supplement: Supplementary file 5 — Supplemental Table 4 [file ADVS-12-e14600-s004.xlsx]

## Sheet: siMARCO_RNA_matrix
Table S4 RNA-seq matrix and differentially expressed genes in siMARCO macrophages.
gene_name	NC1	NC2	si1	si2	si3	logFC	PValue	padj
0610007P14Rik	847	767	1231	1233	1133	0.137292265419896	0.0805014191134974	0.203765983161018
0610009B22Rik	259	243	411	375	392	0.209445322245195	0.0445024444543336	0.130827441634911
0610009E02Rik	9	12	6	11	9	-0.702272	0.190443457119229	0.373447881333392
0610009L18Rik	3	3	5	5	7	0.469670717673124	0.524818593613108	0.652699157654424
0610009O20Rik	934	866	1102	1072	998	-0.202765	0.0132402707913521	0.0517606085800906
0610010F05Rik	611	579	808	768	768	-0.0426956	0.562086997881254	0.686758390061618
0610010K14Rik	264	266	382	392	401	0.128451493972932	0.247103693046846	0.444651151958078
0610011F06Rik	243	278	501	730	660	0.844169462666373	0.00147044256509999	0.00986286981452629
0610030E20Rik	576	511	603	563	723	-0.219601	0.088217751066538	0.217518681877017
0610037L13Rik	516	448	518	527	465	-0.370272	0.00241431369955322	0.0142471039193416
0610038B21Rik	72	48	91	79	86	0.0777340342591488	0.687192874628199	0.789174060740478
0610039K10Rik	0	0	0	2	2	3.40673311529475	0.215011220658145	0.404782092986614
0610040B10Rik	9	11	14	9	32	0.435601847010955	0.466195684874348	0.643365293330607
Spet1	5	6	61	42	40	2.64927178491737	3.19588460088062e-05	0.000613589068387925
March10	3	0	6	1	3	0.678300955841552	0.592823108399504	0.712666596835196
Spet10	461	386	799	767	759	0.439382618746091	0.000322095902324859	0.00327473407062469
March11	42	31	62	60	54	0.252067157387453	0.257151948477127	0.456886873768114
Spet11	4069	3567	4761	4606	4768	-0.129124	0.0277146842974069	0.0908494118450512
1110001J03Rik	158	120	229	230	199	0.227174606260122	0.123937171421879	0.278489454771812
1110002J07Rik	137	134	336	223	273	0.589586518922792	0.00283331374000034	0.0161081657961328
1110002L01Rik	974	922	1213	1065	1187	-0.151811	0.0453797781529632	0.132736886596573
1110003F10Rik	3	5	8	7	8	0.48734230429318	0.444188384542378	0.621148667154089
1110004E09Rik	717	565	990	776	746	-0.0509765	0.630620796605389	0.744469464835393
1110004F10Rik	2347	2312	3308	2840	2914	-0.0646889	0.241363199165358	0.437207119739273
1110006O24Rik	8	12	19	21	25	0.672739374222306	0.115819235727879	0.265480879101505
1110007C09Rik	691	586	1174	1121	1140	0.41008071169582	0.00020624658775071	0.00238259177413972
1110008F13Rik	2735	2507	3230	2933	2888	-0.233235	0.000448778166339653	0.00414873582990836
1110008L16Rik	328	534	770	636	683	0.239518254882128	0.236081147264118	0.430898548837927
1110008P14Rik	274	240	452	411	408	0.286058721410735	0.0100965284515566	0.0420593748683671
1110012L19Rik	110	95	183	235	188	0.549756000227882	0.00944861900546752	0.0400188760506429
1110017D15Rik	0	1	0	2	0	-0.0166583	0.993623265134992	0.997964275450248
1110019D14Rik	75	83	120	117	112	0.119496089014358	0.460854291204412	0.63830156321674
1110020A21Rik	3	6	5	6	8	0.0529239662450107	0.938045425722741	0.966796730791712
1110025M09Rik	17	14	16	12	8	-0.800945	0.0751323303278202	0.193361127816418
1110032A03Rik	65	54	100	98	114	0.37370275915721	0.0569982473743763	0.157404697167107
1110034G24Rik	28	45	50	51	51	0.0296954967882282	0.912654153213542	0.948289413710227
1110035H17Rik	3	1	0	1	3	-0.938296	0.489492394399387	0.646088666647023
1110037F02Rik	2185	1897	2861	2460	2572	-0.0692385	0.201233581708565	0.387994810298932
1110038B12Rik	2345	2065	2003	1811	1767	-0.680447	1.93019618635519e-07	1.9771680126243e-05
1110038F14Rik	467	390	614	593	559	0.0255572529565772	0.767738272272885	0.846824967194559
1110046J04Rik	16	9	23	19	10	0.0366288247059145	0.935846494480872	0.9650916974334
1110051M20Rik	183	174	265	141	236	-0.182541	0.394995528458901	0.571452017292855
1110059E24Rik	513	489	800	587	643	-0.0083199	0.934022156818669	0.963546783151917
1110059G10Rik	268	188	323	282	307	-0.0147694	0.908948754992225	0.945496647523903
1110065P20Rik	327	323	276	287	285	-0.63593	0.000139881965100986	0.00176681988849221
1190002F15Rik	103	83	88	92	103	-0.408462	0.0352126404792809	0.109531894318648
1190002N15Rik	416	416	752	649	579	0.22500742871925	0.0447461637768846	0.131391345201354
1190005I06Rik	10	10	14	15	10	-0.0575539	0.894222083538194	0.934566498135193
1190007I07Rik	91	87	159	145	131	0.266198548441878	0.0888127148233652	0.218468922735266
Sept12	0	0	1	0	4	3.69606489280297	0.195214124953008	0.379235859273432
1200014J11Rik	964	836	1352	1137	1141	-0.00962957	0.888550162775931	0.930559507981341
1300002E11Rik	50	47	111	95	110	0.681209332123258	0.0024859841106437	0.0145767600916006
Sept15	4482	4694	5997	5319	5985	-0.109534	0.122477273204837	0.276310599422395
1500002C15Rik	16	17	45	32	28	0.638178706555795	0.0626863807209803	0.168619513168866
1500002F19Rik	45	25	54	54	57	0.225733040832684	0.390419628846112	0.56788262592872
1500004A13Rik	2	3	3	7	3	0.348169987652241	0.698417115747977	0.798802743524584
1500005C15Rik	1	0	0	3	2	1.15872522872433	0.521275980729071	0.649960940107556
1500011B03Rik	165	161	253	255	236	0.169718072898573	0.165507379956663	0.341995834912784
1500011K16Rik	116	93	202	122	212	0.336389803586938	0.15120792004664	0.32044433761618
1500012F01Rik	942	839	843	837	855	-0.508295	4.57465981497268e-05	0.000791675259581357
1500015A07Rik	105	73	59	60	70	-0.923798	0.000904162805526377	0.00696032540257729
1500017E21Rik	1	0	0	0	0	-2.54401	0.310668939738139	0.506600592732835
1520401A03Rik	0	0	0	0	1	1.76212919039141	0.515954631973534	0.646088666647023
1600002D24Rik	4	6	15	10	17	1.02916668790734	0.0774421415389304	0.197973483873541
1600002H07Rik	289	292	325	274	329	-0.347836	0.00990390317930246	0.0414420468100163
1600002K03Rik	97	95	95	72	66	-0.746636	0.00168433932141996	0.0109134102796647
1600010M07Rik	66	92	145	92	116	0.124016188691094	0.585207577976753	0.706041879961695
1600012H06Rik	307	250	474	327	344	0.0147875928024551	0.913461455564189	0.948631648737282
1600014C10Rik	199	284	479	376	422	0.368292228992568	0.052210119395576	0.147280408438237
1600014C23Rik	1	0	1	0	1	-0.0157212	0.993307709602077	0.997964275450248
1600020E01Rik	134	119	103	102	96	-0.767477	0.000290189765621905	0.00304467308264404
1600023N17Rik	4	5	10	1	2	-0.498291	0.601538811860589	0.720167798067599
1700001C19Rik	10	8	22	24	15	0.735118995919559	0.0952095615263598	0.230147134062014
1700001G11Rik	10	9	12	15	7	-0.177822	0.720729587279357	0.809279496652989
1700001G17Rik	7	1	2	6	7	-0.0884366	0.922768014254788	0.955385135581275
1700001L05Rik	33	21	36	24	27	-0.3301	0.279383187876487	0.47853754807261
1700001L19Rik	0	0	0	1	1	2.53409791145584	0.351477896151636	0.539547799523834
1700001P01Rik	11	11	12	8	5	-0.833013	0.122326440587063	0.276075758232724
1700003E16Rik	1	2	9	10	11	2.22551470034806	0.0121458265004774	0.0484006376437413
1700003F12Rik	17	9	21	32	26	0.591853069412328	0.155233893093223	0.32605189279424
1700003G18Rik	2	2	0	0	2	-1.81705	0.239336129159994	0.434779656057843
1700003M02Rik	0	0	0	1	2	3.03455655763933	0.273069458443033	0.471837247778571
1700003M07Rik	0	0	0	0	1	1.76212919039141	0.515954631973534	0.646088666647023
1700006J14Rik	0	0	4	1	5	4.63410131533385	0.0524387853530981	0.1477373156188
1700007E05Rik	1	1	1	0	0	-1.66198	0.360131317666249	0.549849608034305
1700007K09Rik	2	1	1	1	1	-0.925209	0.471100610640668	0.646088666647023
1700007L15Rik	38	39	52	43	47	-0.140765	0.512760198681729	0.646088666647023
1700008A23Rik	0	2	0	0	0	-3.42626	0.182071789057798	0.361026538423772
1700008J07Rik	52	45	47	41	53	-0.477942	0.046603269848058	0.135452935046324
1700008O03Rik	3	6	3	5	6	-0.375426	0.620071035341417	0.73470706186716
1700010I14Rik	15	7	10	9	9	-0.65645	0.195802893042761	0.380129608633958
1700010K24Rik	2	2	2	2	0	-0.952415	0.454678126542471	0.631949104349736
1700011E24Rik	0	0	1	0	0	1.7570313131177	0.514225218727777	0.646088666647023
1700012B09Rik	0	0	0	2	1	3.03544271194875	0.273424751301366	0.471837247778571
1700013F07Rik	1	0	0	0	0	-2.54401	0.310668939738139	0.506600592732835
1700013H16Rik	0	0	2	2	0	3.3976687762412	0.211775196218608	0.401033153685611
1700014D04Rik	10	9	11	14	13	-0.016418	0.969859771069808	0.990711132644983
1700015O11Rik	0	2	0	3	2	0.276635941464774	0.86395955742703	0.912597935587179
1700016A09Rik	1	0	0	1	5	1.40224908858452	0.459370050567117	0.636822081365867
1700016G22Rik	1	0	0	0	0	-2.54401	0.310668939738139	0.506600592732835
1700016K19Rik	0	1	0	0	0	-2.55167	0.312691004080568	0.506600592732835
1700016P03Rik	0	0	1	0	0	1.7570313131177	0.514225218727777	0.646088666647023
1700017B05Rik	5216	4577	4579	4193	4261	-0.606938	7.39454969176504e-08	1.03999059593467e-05
1700018B08Rik	1	0	0	2	0	-0.00898932	0.996049553630638	0.997964275450248
1700018L02Rik	1	2	0	2	2	-0.555209	0.688086099427765	0.789892710238999
1700019D03Rik	0	0	0	3	3	3.94805016435225	0.150590381274248	0.319575200379598
1700019G17Rik	7	1	2	5	8	-0.0889665	0.923308094084476	0.955776782246101
1700019L03Rik	0	0	0	1	0	1.76308175207409	0.516294882252045	0.646088666647023
1700020D05Rik	8	7	8	16	13	0.287592810872097	0.585240628336851	0.706041879961695
1700020I14Rik	1206	1030	1650	1522	1541	0.0572401669696611	0.355063136842462	0.544061724858217
1700020L24Rik	4	3	5	0	3	-0.804341	0.454434389641701	0.63175898790622
1700021A07Rik	1	0	0	2	0	-0.00898932	0.996049553630638	0.997964275450248
1700021F05Rik	300	263	440	425	417	0.168604507521517	0.0910138178549853	0.22218705967877
1700021K19Rik	536	492	945	895	956	0.424183818796291	0.000261917245139384	0.00282497595929094
1700022I11Rik	1	0	0	0	0	-2.54401	0.310668939738139	0.506600592732835
1700022N22Rik	8	1	8	12	8	0.62178153919203	0.409141850873151	0.583956406195482
1700023F06Rik	0	0	0	2	2	3.40673311529475	0.215011220658145	0.404782092986614
1700023H06Rik	0	0	0	1	0	1.76308175207409	0.516294882252045	0.646088666647023
1700024P04Rik	0	1	0	3	0	0.484654572894828	0.816439636194349	0.88096735024052
1700025G04Rik	949	847	1389	1280	1370	0.150003365765397	0.0386870579857057	0.117781111899227
1700025N23Rik	0	0	2	1	0	3.02514819005849	0.269449063846681	0.471828741148916
1700026L06Rik	0	0	9	9	3	5.67406347199536	0.00935266402323317	0.0397090491014718
1700027I24Rik	1	0	1	0	0	-0.786974	0.711069729923729	0.804463945943463
1700028E10Rik	11	15	7	13	20	-0.391624	0.45907212604124	0.636508657035977
1700028I16Rik	0	0	3	0	3	3.93321605418169	0.146153049426342	0.312739039654624
1700028J19Rik	17	18	21	11	11	-0.72838	0.0904979619473207	0.221424660551373
1700028K03Rik	1	0	1	2	0	0.486725040027733	0.794346573045452	0.866199964367636
1700028N14Rik	1	1	2	0	0	-0.895613	0.605846178559154	0.723219948147307
1700029I15Rik	8	7	8	11	9	-0.114188	0.82050982636743	0.883100797634815
1700029J07Rik	32	20	39	27	45	0.0776605220977483	0.803128974220529	0.871806955722022
1700030C10Rik	0	0	0	7	0	4.16069480100146	0.205924633991798	0.394101066136707
1700030C10Rik	0	0	0	0	1	4.16069480100146	0.205924633991798	0.394101066136707
1700030J22Rik	13	9	16	24	13	0.25329029282931	0.566684739662884	0.690329296182441
1700030K09Rik	275	234	453	369	417	0.262535193808248	0.0249295474329276	0.0835224350631956
1700031F10Rik	0	0	0	2	1	3.03544271194875	0.273424751301366	0.471837247778571
1700034H15Rik	26	32	13	18	15	-1.34846	0.00210242859671498	0.0128917429627633
1700034P13Rik	6	3	6	5	8	0.062231929547735	0.925154587039826	0.957073230410552
1700037C18Rik	67	63	89	72	74	-0.169292	0.331649896628284	0.523438530294782
1700037H04Rik	497	430	813	755	808	0.339581319032232	0.00158877387032483	0.0104781026259867
1700040D17Rik	45	44	28	18	28	-1.28602	0.000644617396962675	0.00539342062869479
1700041G16Rik	0	0	1	6	2	4.50176818163929	0.0759800995679871	0.19502365939228
1700042D02Rik	0	0	0	1	0	1.76308175207409	0.516294882252045	0.646088666647023
1700047K16Rik	4	2	2	4	0	-0.965659	0.408745104153157	0.583583313719602
1700048F04Rik	0	0	0	0	1	1.76212919039141	0.515954631973534	0.646088666647023
1700049G17Rik	51	46	99	110	102	0.662758565559435	0.00402895646768632	0.0210611025262151
1700052K11Rik	9	14	25	21	7	0.169483057096832	0.757614073783322	0.839202412690539
1700054M17Rik	0	0	2	1	0	3.02514819005849	0.269449063846681	0.471828741148916
1700055D18Rik	9	5	12	11	8	0.127879659928469	0.804458935515329	0.87271605731663
1700056E22Rik	1	0	5	6	0	2.22296791444269	0.204677742762263	0.392580961858275
1700056N10Rik	22	16	16	17	11	-0.799893	0.0486793307087251	0.139584132874702
1700061G19Rik	22	24	55	43	42	0.577034874479169	0.0402928427502641	0.121454238199937
1700065D16Rik	7	8	8	0	10	-0.753258	0.405036132486015	0.579637026874317
1700066B17Rik	0	0	4	0	0	3.38694548347923	0.272421547315654	0.471837247778571
1700066B19Rik	0	0	6	2	1	4.48075539255537	0.070729061551397	0.184893007781724
1700066M21Rik	248	226	367	312	350	0.0968085219590248	0.344069868189093	0.537607099969105
1700067K01Rik	8	1	4	2	3	-0.975974	0.308011369356886	0.506600592732835
1700069B07Rik	0	0	0	1	0	1.76308175207409	0.516294882252045	0.646088666647023
1700073E17Rik	0	0	0	0	1	1.76212919039141	0.515954631973534	0.646088666647023
1700080E11Rik	0	0	0	2	0	2.53501639507706	0.391406714806917	0.56788262592872
1700082M22Rik	0	0	3	0	0	3.01958153288193	0.317480103302047	0.510393260511257
1700084C06Rik	2	3	2	2	3	-0.511941	0.592879967533957	0.712686603220001
1700084E18Rik	6	3	4	1	5	-0.83933	0.336947283852099	0.528994102486147
1700084J12Rik	0	0	0	0	1	1.76212919039141	0.515954631973534	0.646088666647023
1700086O06Rik	140	136	147	123	133	-0.477007	0.0041578658236318	0.0215371820083023
1700086P04Rik	11	12	25	14	21	0.352574563375887	0.374062597652183	0.564750864392145
1700088E04Rik	12	18	17	10	7	-0.847367	0.0975383071581737	0.233925611199079
1700092M07Rik	3	6	1	2	4	-1.33523	0.164210332231639	0.340029364042635
1700093J21Rik	0	0	0	1	0	1.76308175207409	0.516294882252045	0.646088666647023
1700093K21Rik	2	0	0	2	2	-0.00527525	0.996847465264999	0.998312174736425
1700096K18Rik	5	9	20	24	13	0.989614417302981	0.0688619175958759	0.181241948866258
1700099I09Rik	8	3	5	8	8	-0.0725208	0.911387055164212	0.947198991529236
1700101E01Rik	61	74	86	74	74	-0.23385	0.229086707895907	0.421212445592796
1700101I11Rik	2	1	0	0	0	-3.95501	0.0843989790217929	0.210830886276458
1700102P08Rik	3	4	1	5	3	-0.629104	0.500884297239986	0.646088666647023
1700105P06Rik	0	0	0	2	5	4.15691185171801	0.139943302466628	0.303653148403468
1700109H08Rik	162	184	153	156	204	-0.4528	0.0277107486285013	0.0908494118450512
1700110C19Rik	3	2	1	1	2	-1.25377	0.2578214748801	0.45784691415475
1700112E06Rik	7	6	11	4	6	-0.331218	0.591767550606588	0.711639031236383
1700112J16Rik	0	2	0	0	0	-3.42626	0.182071789057798	0.361026538423772
1700113A16Rik	22	6	19	15	35	0.295370136161434	0.595907290707611	0.715258270023678
1700120B22Rik	0	0	0	0	3	3.03367081404854	0.321630469725318	0.513070978990515
1700120C14Rik	9	1	3	4	4	-0.839089	0.357780994653662	0.547309250884545
1700120K04Rik	1	1	2	1	2	0.273560530585077	0.829131957801512	0.889409650375338
1700122E12Rik	9	8	12	13	12	0.102202331670806	0.816973153150146	0.881167452645997
1700123I01Rik	0	0	0	5	2	4.1591810021867	0.140556517511089	0.304536257099158
1700123M08Rik	10	13	15	32	20	0.523954112057197	0.272685303002314	0.471837247778571
1700123O20Rik	506	462	696	621	579	-0.0521928	0.529793072517618	0.657271285220156
1700124L16Rik	2	10	7	7	11	0.0261698867180013	0.970743125456875	0.99117436991535
1810006J02Rik	0	0	0	6	2	4.3429530594332	0.12865482679304	0.285557638476887
1810008I18Rik	0	0	0	0	1	1.76212919039141	0.515954631973534	0.646088666647023
1810009A15Rik	630	573	751	792	662	-0.144325	0.157420289265172	0.329057828824531
1810010H24Rik	0	2	6	2	4	1.45825100351818	0.251717630804212	0.449802171572193
1810011H11Rik	8	10	26	21	40	1.24243944840699	0.0151455024243881	0.057118984287596
1810011O10Rik	0	0	2	2	2	3.9389388657399	0.0933691242295395	0.226501608551906
1810012K16Rik	2	0	1	0	1	-0.883511	0.610029443261642	0.726265128353945
1810013L24Rik	1252	1322	1308	1162	1148	-0.534599	3.05827655483948e-05	0.00059216034850941
1810014B01Rik	52	55	69	59	62	-0.195808	0.309680810327445	0.506600592732835
1810019D21Rik	0	3	0	1	3	-0.562715	0.723389592247829	0.811392301045875
1810019N24Rik	0	5	4	5	1	-0.0351889	0.977055872945255	0.995595832583685
1810021B22Rik	17	9	36	38	29	0.966541565678471	0.0175550651235691	0.0639320404962531
1810022K09Rik	248	239	350	311	298	-0.0455735	0.649882388218469	0.757918117908489
1810024B03Rik	15	10	11	10	13	-0.565876	0.200536642541441	0.386888319740308
1810026B05Rik	118	103	137	138	147	-0.0838394	0.557858836251116	0.682957957665355
1810026J23Rik	1639	1407	1661	1651	1555	-0.341094	0.000381776043867803	0.00368291836416297
1810030O07Rik	1145	968	1365	1285	1246	-0.135364	0.0602242198761553	0.163887192940011
1810032O08Rik	497	428	449	440	407	-0.531469	0.000138211205105204	0.00175070819561782
1810034E14Rik	4	6	12	1	4	-0.271416	0.760589421918968	0.841281711057813
1810037I17Rik	925	778	1514	1140	1121	0.124207163812986	0.230107380476131	0.42260678717147
1810041H14Rik	3	0	2	0	0	-1.42478	0.423608011151791	0.599964639196042
1810041L15Rik	0	0	0	2	1	3.03544271194875	0.273424751301366	0.471837247778571
1810043G02Rik	142	110	229	166	175	0.155095305382805	0.319256758188495	0.512552003248625
1810043H04Rik	202	152	233	234	249	0.00269562353014495	0.983734349750417	0.997964275450248
1810044D09Rik	18	10	21	30	26	0.447963009345713	0.25030834918489	0.448459635618788
1810049J17Rik	0	1	0	1	2	0.482881853320276	0.797640797454226	0.868059312835142
1810055G02Rik	598	529	998	817	860	0.224605858068905	0.0146589093157877	0.0557806596489316
1810058I24Rik	865	701	895	806	792	-0.347171	0.00113824848098468	0.00818513595973063
1810062G17Rik	12	0	17	13	15	0.889983143654169	0.283865059786789	0.483922340017479
1810062O18Rik	3	3	5	6	6	0.470178880576564	0.519523523878347	0.648898008027359
March2	272	230	564	380	444	0.441673395690105	0.00732626655685035	0.0330437184153589
Sept2	6681	5923	8319	7456	7711	-0.122115	0.00884278650895421	0.0381365343697195
2010001A14Rik	20	18	36	20	32	0.184819778668548	0.575949432257649	0.698101403865509
2010001E11Rik	0	0	0	1	0	1.76308175207409	0.516294882252045	0.646088666647023
2010007H06Rik	0	0	1	1	0	2.52920001717844	0.349442847105398	0.539547799523834
2010013B24Rik	0	0	0	2	2	3.40673311529475	0.215011220658145	0.404782092986614
2010015M23Rik	13	15	8	15	15	-0.570248	0.223611646656056	0.416067957135263
2010016I18Rik	309	288	402	361	369	-0.0984227	0.287283144642187	0.488105906635109
2010107E04Rik	454	342	706	557	608	0.214022909057559	0.0696333606088942	0.182621397565519
2010107G12Rik	2	0	0	1	0	-1.64871	0.403642016131694	0.579044780042884
2010109A12Rik	0	1	0	0	0	-2.55167	0.312691004080568	0.506600592732835
2010110E17Rik	0	0	2	1	0	3.02514819005849	0.269449063846681	0.471828741148916
2010110K18Rik	45	29	51	37	61	-0.00545136	0.984455161512538	0.997964275450248
2010111I01Rik	614	568	690	621	581	-0.343419	0.00138915431610236	0.00945361122720813
2010204K13Rik	143	123	157	131	134	-0.35517	0.020267504725273	0.0713552163745374
2010300C02Rik	7	11	6	6	9	-0.790757	0.170644119482243	0.349131385975563
2010310C07Rik	0	2	0	0	0	-3.42626	0.182071789057798	0.361026538423772
2010315B03Rik	93	72	162	195	153	0.614358917200381	0.00614687137172088	0.0289549993562641
2010320M18Rik	107	89	91	115	103	-0.3557	0.0725507969651369	0.188570353918919
2200002J24Rik	1	2	5	8	7	1.6526928853189	0.078451110762962	0.200033400551144
2210008F06Rik	16	20	12	10	19	-0.829318	0.067200440329175	0.177925757634379
2210011K15Rik	0	0	1	0	0	1.7570313131177	0.514225218727777	0.646088666647023
2210013O21Rik	159	154	236	192	226	0.0397084762146046	0.746126843563304	0.830274021650569
2210016F16Rik	1463	1257	1730	1490	1615	-0.189882	0.0106157595379003	0.0437798172611428
2210016L21Rik	845	750	1182	1141	1108	0.0862882897919901	0.212558128104225	0.401791213342284
2210018M11Rik	889	810	1191	1002	1040	-0.0943912	0.174825770797552	0.354423923101431
2210404O09Rik	54	46	78	54	68	-0.0232371	0.909186025323473	0.945687947100855
2210406O10Rik	5	6	0	2	4	-1.82016	0.0903639886727936	0.221179591611958
2210408F21Rik	171	164	147	127	133	-0.74137	0.000130656555834679	0.00167901727769859
2210408I21Rik	59	41	76	75	76	0.168164704153504	0.404220653013877	0.579265258940556
2210412B16Rik	5	8	14	20	12	0.791770976544383	0.143896599155522	0.309803381561779
2210417A02Rik	14	16	18	13	12	-0.504298	0.200033991983315	0.386144049230536
2210418O10Rik	221	251	379	312	273	0.000236641698310232	0.998647929136695	0.999155372190118
2300009A05Rik	185	170	272	269	186	0.0121278591562966	0.941333188200441	0.969058059027536
2310001H17Rik	1	5	4	9	9	0.831603155370887	0.33757846864781	0.529681958819536
2310001K24Rik	0	0	0	0	3	3.03367081404854	0.321630469725318	0.513070978990515
2310002F09Rik	0	0	0	0	1	1.76212919039141	0.515954631973534	0.646088666647023
2310009A05Rik	108	95	166	152	148	0.178495409318791	0.197982735478507	0.382935173042417
2310009B15Rik	123	139	172	194	178	0.0325700850983598	0.83235780720907	0.89146713693994
2310010G23Rik	15	10	17	12	15	-0.201797	0.609163179515947	0.725859380325585
2310010J17Rik	2	3	3	1	4	-0.332799	0.735604350244401	0.821608766587736
2310011J03Rik	933	864	1289	1116	1127	-0.0476401	0.453874742956753	0.631278103754542
2310015A10Rik	57	54	100	76	81	0.185934760593341	0.310189383657747	0.506600592732835
2310022A10Rik	1579	1433	2276	1966	1918	0.00976531211628208	0.865953817312247	0.914297402084743
2310022B05Rik	236	268	465	422	515	0.451612670833651	0.00599395314968171	0.0284235600121781
2310026L22Rik	0	0	0	2	0	2.53501639507706	0.391406714806917	0.56788262592872
2310030G06Rik	0	0	0	0	1	1.76212919039141	0.515954631973534	0.646088666647023
2310031A07Rik	0	1	0	0	2	-0.0184948	0.993023361592084	0.997964275450248
2310033P09Rik	719	695	880	792	786	-0.225079	0.00889599880930716	0.0383380337791178
2310034G01Rik	13	4	4	12	8	-0.493839	0.471722131582903	0.646088666647023
2310034O05Rik	2	0	0	0	3	-0.378129	0.837685546301709	0.894729332246699
2310035C23Rik	907	810	1077	1082	908	-0.18226	0.0590099073870186	0.161361253041393
2310036O22Rik	2029	1883	2822	2624	2478	-0.00299415	0.954463353987757	0.979332122981706
2310039H08Rik	69	94	165	151	152	0.492435170320697	0.0207234756395671	0.0725342112993816
2310040G24Rik	44	37	61	41	49	-0.12503	0.581563129669759	0.702466104619848
2310043L19Rik	8	6	8	6	5	-0.570617	0.322786385221689	0.51342765752747
2310043M15Rik	0	2	1	1	1	-0.396414	0.798366120471923	0.868059312835142
2310047D07Rik	2	0	1	3	4	0.924583483951856	0.499462494514065	0.646088666647023
2310050C09Rik	0	0	1	0	0	1.7570313131177	0.514225218727777	0.646088666647023
2310057J18Rik	0	3	2	10	8	1.65548855322619	0.181129429475026	0.361026538423772
2310057M21Rik	498	369	614	503	540	-0.0830159	0.442082702370717	0.61925125039218
2310058D17Rik	16	14	20	10	13	-0.503723	0.226558605659715	0.419042434954585
2310061I04Rik	622	501	738	760	737	-0.0216203	0.814188993509108	0.87977092402286
2310067B10Rik	696	586	1057	1128	1193	0.383821158182792	0.00290915439683221	0.0164338938687484
2310068J16Rik	4	7	6	6	6	-0.309642	0.622604661867892	0.736920732898805
2310069B03Rik	0	0	1	0	0	1.7570313131177	0.514225218727777	0.646088666647023
2310074N15Rik	2	0	3	4	2	1.08073635685921	0.398721312881692	0.575292329065011
2410002F23Rik	1623	1429	1659	1412	1461	-0.450898	1.84330829851257e-05	0.000416118042776323
2410003L11Rik	0	0	0	0	2	2.53317990736464	0.390775563137659	0.56788262592872
2410004B18Rik	474	333	387	448	505	-0.275494	0.111437487912478	0.258107923578228
2410006H16Rik	507	435	644	506	531	-0.187082	0.0643966525220135	0.1720447880812
2410015M20Rik	872	716	1157	1108	1090	0.0623627260704443	0.403502312095733	0.579044780042884
2410016O06Rik	1285	1081	1610	1464	1547	-0.0522336	0.418988922298352	0.59521376788195
2410022M11Rik	15	16	37	17	39	0.553996264755967	0.190887765599088	0.374070783388416
2410089E03Rik	476	450	700	615	654	0.0662575235408121	0.398712663536266	0.575292329065011
2410131K14Rik	468	419	485	515	535	-0.224831	0.0459944397343854	0.134123328374699
2500002B13Rik	43	38	55	67	49	0.0611508573152524	0.792057871183094	0.865859408791631
2500004C02Rik	54	44	35	26	34	-1.06169	0.000947232039734528	0.00712777026587497
2510002D24Rik	307	264	501	443	474	0.292713772362339	0.0082685988071713	0.0362535933958068
2510009E07Rik	1356	1273	2284	2076	2291	0.318399154810471	0.000396451876004653	0.00380169031097319
2510016D11Rik	258	224	190	203	228	-0.649134	0.000651426331799069	0.00543807860341444
2510017J16Rik	7	4	3	3	5	-0.986118	0.191456344184336	0.374473689484806
2510039O18Rik	2268	2087	3379	2891	2894	0.0504338916176274	0.333959556552701	0.525819395972494
2510046G10Rik	21	11	22	9	11	-0.625752	0.202285187440413	0.389895127978199
2610001J05Rik	550	697	2045	795	780	0.482271184862654	0.194064046946047	0.377871549931974
2610002M06Rik	530	471	817	676	727	0.127109003637812	0.12999593249182	0.287218991460568
2610005L07Rik	488	425	590	607	630	-0.0153231	0.869283031086851	0.916174889609259
2610008E11Rik	77	65	134	156	156	0.636547836472179	0.00405600428584015	0.021183746522067
2610015P09Rik	179	192	281	294	283	0.187872758628467	0.149537451298013	0.318236240477012
2610016A17Rik	5	1	4	6	5	0.305999080211323	0.719267571611058	0.808047460157193
2610020C07Rik	38	24	27	31	44	-0.289635	0.375591529390342	0.566311366657555
2610020F03Rik	3	0	0	1	2	-0.913849	0.566738717163342	0.69034474327497
2610020H08Rik	148	135	242	188	225	0.187591181773563	0.163580586531812	0.33896299975798
2610021A01Rik	474	451	618	583	558	-0.0941858	0.253933414473186	0.452652286695509
2610035F20Rik	7	4	5	9	1	-0.55279	0.513260208916845	0.646088666647023
2610037D02Rik	27	22	15	19	15	-1.00954	0.00958472228298843	0.0404310553622561
2610044O15Rik8	74	93	114	116	116	0.0257986129241898	0.885637862207779	0.928277551084406
2610203C20Rik	13	5	22	28	15	0.834628305142595	0.110038983850041	0.255704279151138
2610203C22Rik	354	328	491	438	479	0.0249069131588506	0.776092075280613	0.853234515498969
2610206C17Rik	1	2	2	0	1	-0.937446	0.511258519045022	0.646088666647023
2610301B20Rik	237	234	465	432	418	0.45856202889098	0.000711191929897373	0.00581857441814928
2610305D13Rik	139	127	90	104	114	-0.803071	0.000765095153159821	0.00615165662846878
2610306M01Rik	47	35	51	57	43	-0.133996	0.569711528016088	0.692540676908568
2610318N02Rik	520	413	662	669	671	0.0870235660754463	0.370532845293177	0.560817294559301
2610507B11Rik	8227	7726	13092	11757	11930	0.183092703347886	0.000426669381112793	0.00401540525900149
2610507I01Rik	8	7	9	7	8	-0.338357	0.509067789958381	0.646088666647023
2610524H06Rik	142	116	279	260	223	0.542787369460726	0.00199397275109705	0.0123809359222813
2610528A11Rik	25	26	80	71	60	1.02116766089023	0.00108739490220291	0.0079201500460081
2700012I20Rik	3	4	9	6	9	0.735284460767808	0.267592992275644	0.470718226733839
2700016F22Rik	1	2	2	0	3	-0.269904	0.841398831574603	0.897623238394328
2700029L08Rik	0	1	0	1	4	1.14955108878193	0.542159089958684	0.668492145701536
2700029M09Rik	1469	1394	1987	1857	1883	-0.0208282	0.703843378634168	0.803538516197155
2700033N17Rik	9	4	3	12	7	-0.238352	0.741369803010946	0.826641557865537
2700038G22Rik	273	218	220	189	173	-0.773897	9.30406288329463e-05	0.00129722500672592
2700046G09Rik	13	7	13	14	21	0.250222712512786	0.588524943425986	0.708992452744609
2700049A03Rik	439	377	676	619	631	0.219969640898389	0.0186236450114253	0.0668731045707811
2700060E02Rik	2127	1941	3144	2810	2837	0.0904388827378663	0.0743110594805402	0.191795264354013
2700062C07Rik	149	160	219	181	158	-0.175357	0.250178892380174	0.448363688498085
2700069I18Rik	11	15	4	13	6	-1.17945	0.0668554307257036	0.17722439609427
2700078F05Rik	1	0	1	0	0	-0.786974	0.711069729923729	0.804463945943463
2700081O15Rik	61	35	48	41	81	-0.183205	0.592014782877274	0.711888034699611
2700094K13Rik	1094	1017	1616	1355	1286	-0.0123223	0.866333132816323	0.91447995274232
2700097O09Rik	174	168	312	263	246	0.238543230193902	0.0644156321971387	0.172069553537156
2700099C18Rik	189	188	306	250	267	0.101319939147095	0.37044954094651	0.560800983693242
2810001G20Rik	40	31	38	51	45	-0.0954627	0.708472951523753	0.804463945943463
2810002D19Rik	34	41	73	71	68	0.473499169441151	0.0445901704555525	0.131020131096476
2810004N23Rik	658	556	801	617	614	-0.280167	0.0160857394705442	0.0597519742207265
2810006K23Rik	236	230	354	323	318	0.0717912950245255	0.470004308673928	0.646088666647023
2810013P06Rik	65	63	69	74	73	-0.263607	0.163560375620421	0.338960755042624
2810021J22Rik	163	93	187	177	180	0.077749043436991	0.681210496160925	0.784270287169391
2810025M15Rik	2415	2279	2558	2084	2050	-0.513547	1.56251796326974e-05	0.000373474209446084
2810029C07Rik	11	19	25	28	35	0.525484791965836	0.183447102815565	0.363144114052125
2810030D12Rik	0	0	2	4	1	4.15047176981338	0.0906425056652947	0.221647004677065
2810039B14Rik	12	3	21	7	6	0.154189414109234	0.830934580327151	0.890474292850238
2810047C21Rik1	0	0	0	3	0	3.03632927721388	0.322442009419779	0.513070978990515
2810402E24Rik	108	133	178	174	135	-0.0129767	0.941814702447884	0.96932851330462
2810403A07Rik	1648	1567	1979	1825	1787	-0.223581	0.00192430099758854	0.0120326527799106
2810403D21Rik	21	15	21	35	27	0.194721308109394	0.589680969420632	0.709807968142035
2810404F17Rik	0	0	0	0	1	1.76212919039141	0.515954631973534	0.646088666647023
2810405F17Rik	19	12	21	6	7	-0.888394	0.129352943103492	0.286497125951378
2810407A14Rik	3	0	0	0	0	-3.94818	0.119872848220715	0.271993180962777
2810408A11Rik	0	0	7	6	2	5.19837596407702	0.0209022790467329	0.0730096396771231
2810408I11Rik	74	74	122	122	125	0.29722885951288	0.078319728970939	0.199755889046346
2810410L24Rik	10	5	5	8	10	-0.384837	0.519528521973487	0.648898008027359
2810414N06Rik	12	16	40	37	43	1.07018953371239	0.00488551143495191	0.0242986663314013
2810417H13Rik	6581	5703	8176	7482	7884	-0.0800643	0.0885716856722266	0.218044439702605
2810428I15Rik	850	656	962	708	699	-0.368615	0.0100169034217641	0.0418260003621775
2810428J06Rik	1	1	1	0	0	-1.66198	0.360131317666249	0.549849608034305
2810429I04Rik	68	66	82	90	88	-0.0620773	0.722635344010887	0.810802895480368
2810454H06Rik	6	11	5	11	10	-0.401919	0.501647903329465	0.646088666647023
2810455O05Rik	8	6	6	10	5	-0.422079	0.47936750303949	0.646088666647023
2810474O19Rik	542	504	696	462	588	-0.287942	0.0394216668415206	0.119417326170699
2900005J15Rik	126	82	101	107	109	-0.401777	0.0520322219082702	0.14684870272917
2900009J06Rik	1	0	3	0	2	1.14337696930329	0.519830191314625	0.649083783896581
2900026A02Rik	394	326	590	545	556	0.213955083777265	0.0307654780197955	0.0985886141028565
2900041M22Rik	7	7	20	24	7	0.833447447253358	0.179414577533453	0.359295482932571
2900042K21Rik	0	0	3	1	0	3.3923003992588	0.222284662551145	0.414511891515189
2900052L18Rik	20	14	55	42	40	0.984676641890995	0.00506702317378177	0.0249147385301295
2900055J20Rik	0	0	0	0	1	1.76212919039141	0.515954631973534	0.646088666647023
2900076A07Rik	68	63	84	73	69	-0.235414	0.1874426616102	0.368951616838205
2900076G11Rik	1	0	0	1	0	-0.780924	0.714446508356285	0.804463945943463
2900089D17Rik	13	22	19	12	8	-0.874021	0.0805854839617157	0.203891399384004
2900093K20Rik	7	13	13	11	8	-0.350311	0.49049716872976	0.646088666647023
2900097C17Rik	510	541	719	678	701	-0.0263527	0.765403714788807	0.845054038577651
Sept3	0	0	1	2	0	3.03073075389065	0.271632378095563	0.471837247778571
3000002C10Rik	196	137	198	200	203	-0.160211	0.284701337068212	0.484834940821236
3010003L21Rik	26	27	27	26	32	-0.337876	0.236073468330409	0.430898548837927
3010026O09Rik	124	71	208	212	210	0.682220530505043	0.00490504107612039	0.0243745836639993
3110001I22Rik	112	162	156	130	125	-0.448432	0.0409946732576524	0.123025673971017
3110002H16Rik	755	641	1034	962	1019	0.0931363574295044	0.219936752204244	0.411649681644635
3110009E18Rik	48	30	40	32	33	-0.58537	0.0415247297276161	0.124153827484914
3110031N09Rik	0	0	0	0	1	1.76212919039141	0.515954631973534	0.646088666647023
3110040N11Rik	211	184	255	260	243	-0.077256	0.494549729882755	0.646088666647023
3110043O21Rik	895	955	1380	1225	1182	0.00726453781017737	0.927142897849426	0.958510951059054
3110045C21Rik	13	20	21	36	22	0.237747086919865	0.562051667052641	0.686758390061618
3110052M02Rik	39	49	72	79	69	0.297626195136064	0.19149607060235	0.374473689484806
3110053B16Rik	0	1	0	0	0	-2.55167	0.312691004080568	0.506600592732835
3110056K07Rik	96	93	59	66	47	-1.15455	0.000149992311760743	0.00187580363917581
3110057O12Rik	42	36	122	84	69	0.788390085023183	0.00893645806643887	0.038456283000331
3110062G12Rik	0	0	0	1	0	1.76308175207409	0.516294882252045	0.646088666647023
3110062M04Rik	224	234	516	505	304	0.505923831337481	0.0309283989928735	0.0989675259213997
3110070M22Rik	26	12	27	26	32	0.15137190144443	0.672298190583933	0.777561430318358
3110079O15Rik	0	0	2	0	0	2.52340249698009	0.387555254435254	0.56788262592872
3110082I17Rik	1058	1049	1361	1321	1311	-0.0992067	0.160838282652367	0.334634800644429
3110083C13Rik	115	101	117	134	150	-0.121505	0.486699673508403	0.646088666647023
3300002I08Rik	9	22	20	23	21	0.0152363897404201	0.97184552322647	0.991997840970928
3300005D01Rik	306	282	405	358	377	-0.066187	0.469867135676673	0.646088666647023
3425401B19Rik	0	0	1	0	1	2.52828454072043	0.349034116430025	0.539547799523834
3830403N18Rik	335	315	373	373	411	-0.186455	0.100512107329223	0.239180214043394
3830406C13Rik	460	482	662	658	654	0.0450670798278079	0.623869116484067	0.73802300488746
3830408C21Rik	2	2	3	3	6	0.543859761620669	0.557042217104806	0.682136893073083
3830432H09Rik	2	0	0	0	1	-1.64967	0.402970288290567	0.578737051527444
March4	1	5	5	7	6	0.542192422872543	0.516873754531204	0.646539126423905
Sept4	0	0	2	0	0	2.52340249698009	0.387555254435254	0.56788262592872
4430402I18Rik	0	0	0	6	0	3.95042158771738	0.223767276176417	0.416225454090719
4632404H12Rik	590	558	484	430	433	-0.791564	1.7539345389849e-06	8.85472320984431e-05
4632411P08Rik	4	5	2	3	4	-0.987217	0.228312448111106	0.42018121227302
4632415L05Rik	402	357	501	468	469	-0.0975469	0.256612010697279	0.45615622846489
4632427E13Rik	48	28	37	31	39	-0.517625	0.079594262080803	0.202104874385143
4632428N05Rik	727	687	839	695	874	-0.253803	0.0228593790935508	0.0783844924374638
4632433K11Rik	28	28	34	35	37	-0.0989926	0.690881175483881	0.792690534849457
4633401B06Rik	2	0	3	4	4	1.36026836848666	0.267443226925124	0.470617962858639
4732414G09Rik	0	0	0	0	1	1.76212919039141	0.515954631973534	0.646088666647023
4732440D04Rik	44	26	53	31	39	-0.206137	0.484882690312223	0.646088666647023
4732471J01Rik	24	25	28	16	22	-0.595509	0.0832767313238623	0.209177456525891
4732491K20Rik	24	31	46	45	33	0.145380297289211	0.601311667067363	0.71998946297978
4831440E17Rik	4	2	2	6	5	0.105024831186808	0.904127106003878	0.941807926492754
4833407H14Rik	0	0	1	0	4	3.69606489280297	0.195214124953008	0.379235859273432
4833412K13Rik	3	3	4	10	2	0.389070269279427	0.670483808073762	0.775969407188815
4833413E03Rik	1	0	2	2	0	0.853662623342061	0.635637135627513	0.747949912380821
4833413G10Rik	9	8	24	17	25	0.926565607683145	0.0356088520161186	0.110647811077966
4833417C18Rik	30	37	29	23	29	-0.75021	0.0183854466702223	0.066248170077879
4833418N02Rik	11	10	20	25	13	0.442948331682376	0.310203218599344	0.506600592732835
4833420G17Rik	644	693	1011	871	917	0.0395964599818102	0.642451897131822	0.752968919912237
4833421G17Rik	0	0	0	3	0	3.03632927721388	0.322442009419779	0.513070978990515
4833427G06Rik	0	2	5	1	3	1.05813836783521	0.437514359061101	0.614454902276254
4833439L19Rik	1529	1383	2373	2088	2025	0.133427123270266	0.0363144841540841	0.11232832495977
4833445I07Rik	31	34	46	36	37	-0.153592	0.521936803254814	0.650301771108666
4921507P07Rik	42	18	47	54	44	0.265567617270609	0.419405360574053	0.595630901966084
4921511C10Rik	0	3	9	12	4	1.95942806367995	0.083725885721647	0.20982978657521
4921513D11Rik	0	0	1	7	1	4.50246592302493	0.0957680127325339	0.231024360690612
4921513I03Rik	0	0	3	0	2	3.68734799486931	0.17490845331831	0.354423923101431
4921514A10Rik	0	0	1	0	0	1.7570313131177	0.514225218727777	0.646088666647023
4921524J17Rik	170	170	243	184	208	-0.124995	0.335576717038648	0.527615562296325
4921531C22Rik	21	10	15	16	15	-0.437421	0.290464528798029	0.492331125282627
4921536K21Rik	32	41	35	53	49	-0.110032	0.706360451466975	0.804463945943463
4930402H24Rik	729	593	875	767	785	-0.142024	0.0947491872090762	0.229221890311541
4930403O15Rik	1	0	0	0	0	-2.54401	0.310668939738139	0.506600592732835
4930404I05Rik	1	0	0	1	0	-0.780924	0.714446508356285	0.804463945943463
4930404N11Rik	1	1	3	0	0	-0.399431	0.81563741480002	0.880798941357169
4930405A21Rik	4	3	9	17	14	1.47687264674256	0.0329115920532387	0.104017535718823
4930405O22Rik	0	2	1	1	0	-0.897064	0.609400648556177	0.726044701698535
4930412C18Rik	0	1	0	0	1	-0.789546	0.713349921368461	0.804463945943463
4930412F09Rik	0	0	0	0	1	1.76212919039141	0.515954631973534	0.646088666647023
4930412M03Rik	3	2	4	2	5	0.112965645480191	0.898389393024966	0.937926147861166
4930415F15Rik	9	4	8	8	2	-0.536141	0.462786747277472	0.639906675132965
4930417H01Rik	0	0	0	1	0	1.76308175207409	0.516294882252045	0.646088666647023
4930426D05Rik	0	0	0	1	0	1.76308175207409	0.516294882252045	0.646088666647023
4930426I24Rik	0	0	0	3	1	3.40758939242656	0.227497452034648	0.419255892936609
4930426L09Rik	3	4	6	7	12	0.800254024294003	0.259159538720826	0.45948636174805
4930427A07Rik	613	593	921	856	878	0.116857084619842	0.12764469220176	0.284348408611865
4930429F24Rik	0	1	1	0	0	-0.794643	0.710534066562358	0.804463945943463
4930430E12Rik	287	271	200	222	198	-0.86571	3.0876597626803e-05	0.000596689407355045
4930430F08Rik	302	262	538	513	518	0.457612242395223	0.000435587335980327	0.00406265430574072
4930431P03Rik	1	3	1	4	0	-0.657246	0.63004096953008	0.743983209238525
4930432B10Rik	0	0	2	0	0	2.52340249698009	0.387555254435254	0.56788262592872
4930432K21Rik	354	323	524	485	465	0.10165780505093	0.250380338878452	0.448498305579244
4930433N12Rik	0	0	0	1	0	1.76308175207409	0.516294882252045	0.646088666647023
4930438A08Rik	4	1	5	7	6	0.813153641711641	0.330592842221733	0.522328437679328
4930440I19Rik	35	51	63	43	70	0.00241468891779712	0.993158747220309	0.997964275450248
4930447C04Rik	0	0	0	1	0	1.76308175207409	0.516294882252045	0.646088666647023
4930447F24Rik	0	0	0	1	0	1.76308175207409	0.516294882252045	0.646088666647023
4930449I04Rik	1	0	0	0	1	-0.781877	0.713907519777584	0.804463945943463
4930451G09Rik	4	8	3	4	3	-1.25646	0.110320799673472	0.256124052274806
4930453N24Rik	239	493	810	252	703	0.214103407263619	0.626485642403625	0.740426308459026
4930455G09Rik	48	24	86	48	78	0.539445640996338	0.112210252010282	0.259287765794002
4930458D05Rik	0	0	0	0	2	2.53317990736464	0.390775563137659	0.56788262592872
4930461C15Rik	1	0	0	0	0	-2.54401	0.310668939738139	0.506600592732835
4930461G14Rik	93	103	122	103	102	-0.288082	0.090615436730902	0.221641981270989
4930467K11Rik	2	0	0	0	0	-3.4118	0.179049074808104	0.358862181149428
4930469K13Rik	1	2	1	2	2	-0.264124	0.823028490077345	0.884736904619996
4930473A02Rik	2	0	0	0	0	-3.4118	0.179049074808104	0.358862181149428
4930477O15Rik	0	0	0	1	4	3.70126201238922	0.196747348183509	0.381294811587922
4930479D17Rik	2	0	2	1	2	0.280569191882083	0.842121199272575	0.898015993038229
4930480K23Rik	7	10	11	16	11	0.137560321871675	0.777120059988652	0.853935414967408
4930481B07Rik	16	14	10	12	2	-1.32832	0.0461299082523576	0.134496232994411
4930483J18Rik	5	3	2	0	0	-2.78571	0.04661143364209	0.135454446633564
4930500F10Rik	6	5	7	11	8	0.222331779145729	0.697131069066371	0.797743747573625
4930500M09Rik	0	0	1	0	1	2.52828454072043	0.349034116430025	0.539547799523834
4930502E09Rik	0	0	1	0	0	1.7570313131177	0.514225218727777	0.646088666647023
4930503E14Rik	1	0	2	2	4	1.78819617162114	0.231881239720269	0.425291601022861
4930503L19Rik	208	211	326	309	315	0.158700024145796	0.152587107981155	0.322480159872875
4930505N22Rik	0	0	0	0	2	2.53317990736464	0.390775563137659	0.56788262592872
4930506C21Rik	0	1	1	0	0	-0.794643	0.710534066562358	0.804463945943463
4930507D05Rik	3	3	3	3	1	-0.76568	0.419769132637845	0.59600423038821
4930509E16Rik	9	6	35	27	18	1.37902707501177	0.00856096676313163	0.0372017881337557
4930509G22Rik	2	3	6	3	4	0.336622728254478	0.689001908802129	0.790687917749159
4930509H03Rik	0	0	0	0	2	2.53317990736464	0.390775563137659	0.56788262592872
4930513N10Rik	30	46	36	25	14	-1.05289	0.0185869572698611	0.0667808115863024
4930515G01Rik	2	1	1	1	4	-0.0129865	0.991304604634695	0.997964275450248
4930518I15Rik	19	19	33	24	23	0.0473621757885176	0.875595627208489	0.920911039810175
4930519P11Rik	1	0	1	3	0	0.859043007627822	0.644700490908479	0.754428201116195
4930520O04Rik	75	52	57	64	49	-0.59117	0.020783079758817	0.0726853291909461
4930522L14Rik	49	42	75	72	68	0.220824580229825	0.251031513527543	0.449371607908109
4930524J08Rik	11	16	15	17	13	-0.286037	0.479612509307041	0.646088666647023
4930524O07Rik	6	8	5	13	8	-0.120514	0.84405803669422	0.899399023765694
4930524O08Rik	0	0	2	3	0	3.69417579872215	0.177170097525016	0.357141542286521
4930526A20Rik	97	94	166	148	167	0.310624629662161	0.0450523268236051	0.132071510941457
4930532G15Rik	2	2	1	1	1	-1.32033	0.273447804000109	0.471837247778571
4930533O14Rik	1322	1326	2168	1824	1841	0.113637725774251	0.108987308444809	0.253901815322545
4930534D22Rik	0	0	0	0	2	2.53317990736464	0.390775563137659	0.56788262592872
4930535I16Rik	3	0	0	0	0	-3.94818	0.119872848220715	0.271993180962777
4930538K18Rik	0	1	0	1	1	-0.0175768	0.992756563641427	0.997964275450248
4930539J05Rik	4	5	0	3	6	-0.980381	0.355674405451884	0.54466869504086
4930540M05Rik	0	0	0	2	0	2.53501639507706	0.391406714806917	0.56788262592872
4930542C12Rik	0	1	6	2	4	2.33242564496279	0.106400474671953	0.249374793236565
4930547M16Rik	2	15	5	6	8	-0.863307	0.285623358697093	0.486055825251444
4930548H24Rik	3	3	6	6	6	0.548818135531932	0.441803626902452	0.619007121468877
4930550C14Rik	0	1	0	0	0	-2.55167	0.312691004080568	0.506600592732835
4930550L24Rik	7	5	7	12	7	0.100905430642445	0.861995820565728	0.911204243393299
4930552P12Rik	4	5	6	7	4	-0.103139	0.877603103869221	0.922584362796848
4930556M19Rik	26	12	42	19	21	0.0858518345051918	0.842595721778246	0.898251746714329
4930556M19Rik	2	0	4	1	7	0.0858518345051918	0.842595721778246	0.898251746714329
4930558J18Rik	40	42	72	72	68	0.347774036351548	0.0991139768643747	0.236860137856114
4930562C15Rik	3	0	0	1	0	-2.1851	0.251611514664984	0.449657891425795
4930563E22Rik	9	12	17	10	11	-0.1741	0.699713960809687	0.800027814666009
4930564D02Rik	2	1	1	2	0	-0.924339	0.517484616086672	0.647120519488527
4930568A12Rik	0	0	2	5	0	4.15122626239818	0.138505597352175	0.301234375390022
4930570G19Rik	0	0	0	0	1	1.76212919039141	0.515954631973534	0.646088666647023
4930570N18Rik	0	0	1	1	2	3.4013420992136	0.172721216472367	0.351815250242164
4930577N17Rik	26	32	32	37	46	-0.032721	0.90975854692416	0.946061335018077
4930578M01Rik	0	3	3	0	0	-0.948824	0.588620659744579	0.709009428448455
4930579C12Rik	0	0	0	3	0	3.03632927721388	0.322442009419779	0.513070978990515
4930579G24Rik	593	490	1011	785	746	0.207715118124095	0.073607794397943	0.190451733200354
4930579K19Rik	1	1	0	2	4	0.528042525790746	0.721542162386417	0.809995858835137
4930581F22Rik	97	73	121	96	139	0.0497589902328339	0.798082410872989	0.868059312835142
4930583K01Rik	1	0	0	0	0	-2.54401	0.310668939738139	0.506600592732835
4930589O11Rik	5	2	2	3	5	-0.47728	0.586586401792385	0.707087791725927
4930590J08Rik	3	2	6	9	4	0.883296126722379	0.278807535691939	0.477643884377112
4930594C11Rik	1	5	7	3	2	-0.0406644	0.967041607382505	0.988963969393816
4930594M22Rik	11	26	31	18	32	0.0928555324536162	0.832175717710557	0.89146713693994
4930594O21Rik	1	0	0	0	0	-2.54401	0.310668939738139	0.506600592732835
4930596I21Rik	1	2	0	1	2	-0.927316	0.520434708818057	0.649389063157639
4930597O21Rik	0	0	1	0	0	1.7570313131177	0.514225218727777	0.646088666647023
4930599N23Rik	6	4	12	7	16	0.776021165291687	0.205658709155499	0.39382731628967
4931406C07Rik	235	203	403	330	299	0.213122006873219	0.0989217206336266	0.23647535563854
4931406P16Rik	862	696	1156	1150	1177	0.145747195842563	0.0995186570944326	0.237517861598713
4931409K22Rik	0	0	0	0	1	1.76212919039141	0.515954631973534	0.646088666647023
4931413K12Rik	0	0	0	0	1	1.76212919039141	0.515954631973534	0.646088666647023
4931414P19Rik	191	190	364	316	325	0.375349960179222	0.00429149145900515	0.0220305678288037
4931415C17Rik	3	6	3	5	6	-0.375426	0.620071035341417	0.73470706186716
4931423N10Rik	0	0	0	1	0	1.76308175207409	0.516294882252045	0.646088666647023
4931428F04Rik	137	146	209	219	246	0.231757761998852	0.137028480041671	0.298791890589204
4931440F15Rik	9	13	21	10	12	-0.067735	0.884721109386745	0.927481233994469
4931440P22Rik	15	15	27	24	28	0.37314295354769	0.243320029841273	0.43985251951619
4932418E24Rik	0	0	0	1	0	1.76308175207409	0.516294882252045	0.646088666647023
4932422M17Rik	7	7	6	2	3	-1.34417	0.0734703831401238	0.190235046701656
4932431P20Rik	0	0	0	1	0	1.76308175207409	0.516294882252045	0.646088666647023
4932438A13Rik	803	793	1139	1106	1049	0.0235943065537782	0.742208991680927	0.827264956385792
4932438H23Rik	1	1	0	4	5	1.08481589623606	0.454978850730797	0.632317482064188
4932441J04Rik	43	23	42	33	25	-0.415286	0.208823604316618	0.397995600354354
4933400F21Rik	7	4	17	5	14	0.67482731627583	0.302779891229521	0.506600592732835
4933404O12Rik	1345	1439	1847	1673	287	-0.585581	0.295132697872018	0.498431958352238
4933405D12Rik	0	1	0	2	0	-0.0166583	0.993623265134992	0.997964275450248
4933405L10Rik	0	0	0	4	0	3.40844602195289	0.278033710325437	0.476594639260695
4933406C10Rik	0	0	2	2	2	3.9389388657399	0.0933691242295395	0.226501608551906
4933406P04Rik	3	3	7	8	0	0.288129471706603	0.792977426403054	0.865933160306879
4933407K13Rik	54	32	50	50	55	-0.160537	0.518277182004344	0.647734920877826
4933407L21Rik	0	0	2	2	0	3.3976687762412	0.211775196218608	0.401033153685611
4933408B17Rik	17	8	54	41	34	1.34077328269649	0.00357339923628473	0.0192709092715161
4933409D19Rik	0	0	1	0	0	1.7570313131177	0.514225218727777	0.646088666647023
4933411K16Rik	1	3	2	1	4	-0.208044	0.851526558041895	0.9039658620416
4933413G19Rik	6	4	19	11	12	1.03021600324496	0.0720112233515733	0.187360283220266
4933417C20Rik	0	6	3	7	5	0.283498806870209	0.792331692446497	0.86586765674916
4933417D19Rik	1	0	0	0	2	-0.0108258	0.995450740322339	0.997964275450248
4933417G07Rik	1	0	0	0	0	-2.54401	0.310668939738139	0.506600592732835
4933421A08Rik	27	14	30	33	34	0.23162583927338	0.479379582184923	0.646088666647023
4933421O10Rik	42	36	93	66	86	0.627009678751825	0.0118846238093618	0.0476595199198236
4933423P22Rik	23	29	19	20	21	-0.813321	0.0223304353063084	0.0769429601522636
4933424G06Rik	0	1	1	0	0	-0.794643	0.710534066562358	0.804463945943463
4933424M12Rik	2	0	0	0	0	-3.4118	0.179049074808104	0.358862181149428
4933427D14Rik	238	122	389	354	365	0.613624487316463	0.0113529983885725	0.0461225319678801
4933427E11Rik	0	1	1	2	2	1.14605526481781	0.474302006695361	0.646088666647023
4933427G17Rik	1	0	0	2	0	-0.00898932	0.996049553630638	0.997964275450248
4933427G23Rik	2	0	1	3	4	0.924583483951856	0.499462494514065	0.646088666647023
4933428G20Rik	0	0	1	0	0	1.7570313131177	0.514225218727777	0.646088666647023
4933428P19Rik	1	0	0	0	1	-0.781877	0.713907519777584	0.804463945943463
4933430I17Rik	11	11	8	8	10	-0.769552	0.115851368227082	0.265520188353869
4933431K14Rik	36	34	70	61	56	0.393600676743864	0.0797153474277758	0.202325361181268
4933433G15Rik	10	6	6	10	5	-0.609413	0.307703566429006	0.506600592732835
4933434E20Rik	1535	1475	1626	1439	1579	-0.396504	7.40737457975314e-05	0.00110446892430601
4933437G19Rik	7	3	3	2	3	-1.2917	0.127738772639267	0.284451111453078
4933439C10Rik	227	213	190	207	265	-0.425835	0.0271055702345945	0.0892655287357833
4933439K11Rik	5	2	7	5	13	0.805609984600145	0.291803763395028	0.494128475023726
4933440N22Rik	7	7	14	7	4	-0.192728	0.757702082447301	0.839202412690539
March5	1280	1444	2395	1995	1944	0.187667053060743	0.0649552701806968	0.173223828874662
Sept5	18	11	79	81	80	2.0265201891382	1.53054650656541e-05	0.000367020495843648
5031414D18Rik	6	9	70	96	106	3.14845661830981	7.45025397298344e-06	0.000224533929685781
5031415H12Rik	4	6	10	13	22	1.13670080096175	0.078987102739309	0.200963762742296
5031425E22Rik	66	182	68	62	217	-0.548104	0.358129359461703	0.547670899121578
5031425F14Rik	0	4	13	4	8	1.55425658294785	0.148084438890775	0.315761649853438
5031434O11Rik	32	24	27	55	37	0.0804648669206355	0.822096155716082	0.884378435952449
5031439G07Rik	3924	2419	3041	2902	4714	-0.254034	0.274720853160522	0.473711028399106
5033403F01Rik	3	3	0	2	4	-0.964813	0.406631754135473	0.581357104883801
5033404E19Rik	0	0	1	0	0	1.7570313131177	0.514225218727777	0.646088666647023
5033417F24Rik	9	0	3	5	7	-0.252095	0.805732154729287	0.873722892788992
5033430I15Rik	33	32	49	43	34	-0.0689951	0.776614245842642	0.85358686662392
5330406M23Rik	1	2	0	0	0	-3.96185	0.0856461503340148	0.21283626841524
5330413P13Rik	0	0	1	1	0	2.52920001717844	0.349442847105398	0.539547799523834
5330417C22Rik	0	0	0	1	1	2.53409791145584	0.351477896151636	0.539547799523834
5330426L24Rik	1	0	0	1	0	-0.780924	0.714446508356285	0.804463945943463
5330439K02Rik	3	10	3	4	4	-1.24228	0.129299389853345	0.286414310948892
5430400D12Rik	4	0	5	13	4	1.41153866547279	0.209416711700182	0.398868610064373
5430402E10Rik	10	32	46	282	167	2.55018001001922	0.00854220025789755	0.0371465475717213
5430402O13Rik	0	0	10	4	3	5.36675332134915	0.0169057781293875	0.0620649045433762
5430403G16Rik	29	20	98	73	80	1.33225762122188	0.000172341176064704	0.0020775904632943
5430405H02Rik	50	70	118	86	118	0.392548725072427	0.106926346956639	0.250408589192361
5430416N02Rik	269	267	327	321	296	-0.205177	0.0692179395313459	0.18190881008972
5430419D17Rik	0	0	0	6	6	4.90577361470813	0.0762869119099301	0.1956386291749
5430420F09Rik	0	0	0	0	1	1.76212919039141	0.515954631973534	0.646088666647023
5430421N21Rik	0	0	5	3	0	4.32177267037484	0.112721242239119	0.260061597932486
5430427O19Rik	306	310	795	583	704	0.729529063374579	7.55984207635062e-05	0.00111639967862508
5530601H04Rik	296	223	283	285	320	-0.23772	0.0930112215031458	0.225942680775497
5730403I07Rik	2	0	0	1	1	-0.877698	0.614239810710992	0.729407202681063
5730405O15Rik	10	9	15	16	21	0.431514463549714	0.304393156066979	0.506600592732835
5730409E04Rik	158	193	260	239	249	0.0644979507369523	0.644010277323484	0.754396227158214
5730422E09Rik	3	4	4	2	6	-0.239408	0.771981711964985	0.850437628719334
5730455P16Rik	485	399	597	598	615	0.0184670164469507	0.841794348385967	0.897859562907885
5730508B09Rik	142	132	233	278	284	0.521728118917186	0.00616196817896483	0.0290106902495844
5730559C18Rik	0	0	1	0	0	1.7570313131177	0.514225218727777	0.646088666647023
5830415F09Rik	88	78	110	116	126	0.0678733739993999	0.677448294704963	0.78183401045045
5830415G21Rik	4	3	2	2	1	-1.4311	0.146549001711281	0.313306171953867
5830416I19Rik	0	0	0	0	2	2.53317990736464	0.390775563137659	0.56788262592872
5830417I10Rik	302	272	409	366	360	-0.0375393	0.682124725158346	0.784964009271762
5830418P13Rik	0	0	6	6	4	5.29287968777013	0.0115585933702186	0.0467434580359753
5830432E09Rik	26	23	33	30	45	0.12208422236865	0.675609452476663	0.780219948344017
5830444B04Rik	23	24	69	59	75	1.08538238532129	0.00088330937945527	0.00683841219455083
5830454E08Rik	14	5	16	8	10	-0.175745	0.748681318983786	0.832086341104819
5830468F06Rik	1	0	0	0	0	-2.54401	0.310668939738139	0.506600592732835
5830473C10Rik	3	4	9	13	7	1.00950778820664	0.139680264200885	0.303230915337975
5830487J09Rik	1	1	0	2	1	-0.383576	0.804253	0.872546339788084
5930420M18Rik	7	4	5	12	9	0.229933364233534	0.719063445292998	0.808005931325064
5930422O12Rik	0	0	0	1	0	1.76308175207409	0.516294882252045	0.646088666647023
March6	2227	1964	2690	2490	2537	-0.138417	0.0165027684362234	0.0609134679146669
Sept6	667	609	1483	1346	1481	0.736025600016933	1.22658029661287e-06	6.87855361907491e-05
6030400A10Rik	1	1	0	1	1	-0.884918	0.580359729915661	0.701634245724889
6030408B16Rik	1	2	0	0	0	-3.96185	0.0856461503340148	0.21283626841524
6030419C18Rik	0	0	3	0	0	3.01958153288193	0.317480103302047	0.510393260511257
6030442K20Rik	15	10	17	8	7	-0.663087	0.20288260021281	0.390735564368163
6030443J06Rik	2	8	26	25	33	2.02205058407305	0.00311214479072693	0.01732107972251
6030445D17Rik	2	7	2	2	2	-1.55366	0.116455064580671	0.266627932743421
6030458C11Rik	903	784	1233	1183	1173	0.070992049390487	0.29516709770672	0.498442551787763
6030460B20Rik	0	3	2	2	0	-0.570692	0.711337138161787	0.804463945943463
6230400D17Rik	20	22	26	29	18	-0.224255	0.500161989546826	0.646088666647023
6330403A02Rik	0	2	1	0	4	0.269969720920701	0.871186421326476	0.917689744535842
6330403K07Rik	0	0	2	0	0	2.52340249698009	0.387555254435254	0.56788262592872
6330403L08Rik	41	52	61	41	58	-0.246702	0.327733726027007	0.519524944889936
6330403N20Rik	0	0	0	1	0	1.76308175207409	0.516294882252045	0.646088666647023
6330408A02Rik	190	205	303	257	273	0.0504199811424377	0.663547905903682	0.770004088829752
6330416G13Rik	352	298	470	401	440	-0.007552	0.934894860621552	0.964321585094793
6330418K02Rik	42	41	58	45	34	-0.303229	0.243483508334642	0.440058261213483
6330549D23Rik	61	49	56	51	48	-0.522827	0.0214119921440354	0.0743566358582112
6330562C20Rik	47	45	58	62	71	0.0361002374078651	0.863494949090352	0.912244783166217
6430511E19Rik	31	30	67	60	66	0.63858	0.0108971349845925	0.0447423839346531
6430531B16Rik	50	32	52	43	53	-0.162533	0.500639901926309	0.646088666647023
6430548M08Rik	1215	1148	1836	1813	1886	0.208783506095856	0.0100399994141853	0.0418829636579044
6430550D23Rik	8	8	20	21	14	0.752149155146309	0.0970576735624771	0.23318316610638
6430562O15Rik	0	0	2	0	0	2.52340249698009	0.387555254435254	0.56788262592872
6430571L13Rik	6	3	3	10	6	0.0714714078874515	0.925121327642612	0.957073230410552
6430573P05Rik	2	1	2	1	1	-0.558192	0.647740558811121	0.756615281965057
6430590A07Rik	4	4	5	5	2	-0.42576	0.586976861466283	0.707510336147735
6530401F13Rik	1	0	0	0	1	-0.781877	0.713907519777584	0.804463945943463
6530402F18Rik	93	66	230	173	210	0.927043444811085	0.000239214517666911	0.00264945029223458
6530409C15Rik	0	0	0	0	1	1.76212919039141	0.515954631973534	0.646088666647023
6720427I07Rik	35	31	21	33	28	-0.697197	0.0382772841257059	0.116909988278462
6720464F23Rik	0	0	0	1	0	1.76308175207409	0.516294882252045	0.646088666647023
6720482G16Rik	0	0	1	0	1	2.52828454072043	0.349034116430025	0.539547799523834
6820402A03Rik	4	0	6	3	5	0.763327344835742	0.477918586817067	0.646088666647023
6820431F20Rik	264	259	414	332	311	-0.0114531	0.920620403840991	0.953830342403309
March7	1273	1090	1456	1258	1369	-0.230556	0.00462087292992164	0.0233161985168398
Sept7	4839	4495	5776	5150	5209	-0.232226	0.000159802774390993	0.00195435815388736
7330423F06Rik	0	1	2	1	1	0.84514352710411	0.608147830839989	0.725243232852656
7420426K07Rik	0	0	0	0	2	2.53317990736464	0.390775563137659	0.56788262592872
March8	1542	1313	589	1623	1686	-0.545437	0.16610728012108	0.342875609903979
Sept8	568	538	972	928	1048	0.395006361305812	0.0010650787830531	0.00778641135085972
8030451A03Rik	0	2	1	1	0	-0.897064	0.609400648556177	0.726044701698535
8030453O22Rik	581	482	476	488	450	-0.604222	7.27362109561114e-05	0.00109048933532424
8030462N17Rik	478	468	627	641	685	0.0267095962357795	0.781284073583993	0.856435424222562
8430422M14Rik	9	5	5	7	11	-0.288341	0.635334814514985	0.747949912380821
8430429K09Rik	59	137	192	165	92	0.150113822275511	0.693563084670009	0.794703302513703
8430432A02Rik	0	0	1	2	0	3.03073075389065	0.271632378095563	0.471837247778571
March9	168	142	326	321	318	0.620619532659549	0.000229151686531399	0.0025717523983679
Sept9	3448	3003	4275	3962	3990	-0.0963711	0.0544680947743724	0.151980649897127
9030407P20Rik	41	42	59	58	51	-0.00506453	0.9847349112764	0.997964275450248
9030617O03Rik	794	696	1965	1622	1611	0.77991248099598	1.07531922340095e-06	6.39454092546585e-05
9030624J02Rik	1823	1725	2550	2374	2542	0.0527930250067684	0.352672311765978	0.541053245329832
9130008F23Rik	106	79	157	125	146	0.19154952172093	0.243261261075664	0.439791145431732
9130011E15Rik	512	433	649	666	570	-0.0209398	0.830094602129132	0.890065132469918
9130019O22Rik	142	113	180	159	139	-0.113031	0.440296321414426	0.617529965317376
9130023H24Rik	110	98	142	139	144	0.0124449060514538	0.927898716496424	0.958960351958543
9130024F11Rik	20	24	32	26	28	-0.0594339	0.834668129555433	0.892558491669854
9130208D14Rik	0	0	3	9	2	5.11460100697965	0.0347711330537065	0.108367789103893
9130213A22Rik	0	0	2	0	3	3.69170259027995	0.176326894928018	0.355968205174232
9130221H12Rik	142	159	173	216	203	-0.0430586	0.798054087635138	0.868059312835142
9130230L23Rik	6	12	16	17	14	0.353034997251966	0.45180943808811	0.629344053793382
9130230N09Rik	6	2	3	3	5	-0.533014	0.520294498978458	0.649305550450511
9130401M01Rik	802	626	1162	1043	982	0.140576361882869	0.126918734584745	0.28312272099399
9130604C24Rik	24	13	9	18	9	-1.03708	0.0479243265172409	0.138204554957205
9230102O04Rik	13	13	30	20	30	0.593286079137193	0.107123659509736	0.250773931209892
9230104L09Rik	0	0	1	0	0	1.7570313131177	0.514225218727777	0.646088666647023
9230104M06Rik	0	0	0	2	0	2.53501639507706	0.391406714806917	0.56788262592872
9230105E05Rik	1	0	0	0	0	-2.54401	0.310668939738139	0.506600592732835
9230110C19Rik	0	0	0	0	1	1.76212919039141	0.515954631973534	0.646088666647023
9230111E07Rik	8	15	3	18	17	-0.286447	0.680767655228959	0.78398866746146
9230112D13Rik	1	1	8	7	6	2.25669386349076	0.025862942252803	0.0860204954320423
9230112E08Rik	90	53	68	88	92	-0.21037	0.405796812061732	0.580491225907811
9230114K14Rik	23	30	66	38	43	0.435899100374021	0.163662890795758	0.339014621600424
9230116N13Rik	13	13	13	22	28	0.262455864238207	0.551373751123438	0.677170576177035
9330020H09Rik	35	44	25	14	37	-1.07873	0.0153939488523379	0.057799286126647
9330104G04Rik	13	9	11	21	23	0.311631831862125	0.509820858885244	0.646088666647023
9330111N05Rik	120	114	196	177	191	0.247734354127959	0.0697226775870159	0.1827754726142
9330136K24Rik	0	0	8	6	9	5.80539807267126	0.0038385348886016	0.0203558847803327
9330151L19Rik	185	179	150	177	178	-0.543853	0.00395502081095389	0.0207849714682426
9330159M07Rik	35	47	37	47	33	-0.509884	0.0898749510739997	0.220319881623056
9330160F10Rik	10	1	11	8	6	0.171201342050679	0.822232500096495	0.884417255340276
9330161L09Rik	9	12	14	12	10	-0.247349	0.575899953378924	0.698101403865509
9330162012Rik	0	0	2	0	1	3.02426673825736	0.269082746188664	0.471828741148916
9330171B17Rik	0	0	0	1	2	3.03455655763933	0.273069458443033	0.471837247778571
9330175E14Rik	8	7	34	3	2	0.321238200775507	0.753293918689476	0.835939729043535
9330179D12Rik	2	1	0	1	3	-0.549387	0.697843651677752	0.798404503285005
9330182L06Rik	1	0	0	1	2	0.490550843776417	0.793759847414081	0.865933160306879
9330198N18Rik	0	0	1	0	2	3.02896315506515	0.270910861723837	0.471837247778571
9430002A10Rik	5	5	5	1	2	-1.3084	0.143307856286135	0.30883601133973
9430015G10Rik	1150	642	1520	940	941	-0.0942531	0.667325551703759	0.772903321033944
9430016H08Rik	615	602	696	662	578	-0.35306	0.00255667397308729	0.0148839748610644
9430024E24Rik	0	0	0	0	1	1.76212919039141	0.515954631973534	0.646088666647023
9430034N14Rik	4	5	11	14	6	0.748802084318812	0.245260329484086	0.442547428855258
9430037G07Rik	7	2	6	10	20	0.981115017179088	0.212069210877813	0.401324611695476
9430037O13Rik	8	8	8	6	10	-0.430253	0.415963488476279	0.591738699469226
9430038I01Rik	153	135	231	220	172	0.0920262883612596	0.529010767835992	0.656484581009917
9430041J12Rik	0	0	1	0	1	2.52828454072043	0.349034116430025	0.539547799523834
9430060I03Rik	0	4	0	0	2	-1.82989	0.302856508310701	0.506600592732835
9430091E24Rik	28	16	28	29	38	0.0997585221601244	0.759841201721309	0.840640621962045
9430097D07Rik	0	1	0	0	1	-0.789546	0.713349921368461	0.804463945943463
9530003O04Rik	7	2	2	2	3	-1.31996	0.156855554239212	0.328313569080443
9530027J09Rik	55	54	92	70	78	0.113335439239339	0.535516271378428	0.662871906042648
9530052C20Rik	5	1	5	2	3	-0.269329	0.774704364054022	0.851910396239611
9530053A07Rik	0	3	15	10	18	2.73121097705592	0.00913166935687943	0.0390292789520931
9530056K15Rik	22	21	16	13	9	-1.19411	0.00725864612997766	0.0328641972583889
9530068E07Rik	3789	3330	5482	5182	5249	0.141978134753785	0.00938246559869573	0.0398148163013618
9530077C05Rik	0	6	4	6	4	0.182501324854346	0.863162150957718	0.912001936389323
9530082P21Rik	86	65	296	292	233	1.4240951789231	5.75257385166501e-06	0.000192705786815417
9630010A21Rik	0	1	0	0	0	-2.55167	0.312691004080568	0.506600592732835
9630013D21Rik	1	2	1	4	6	0.817817584533283	0.474964404586449	0.646088666647023
9830147E19Rik	3	4	13	6	14	1.18618819803958	0.091755207216642	0.223504333620084
9930004E17Rik	2	1	2	3	2	0.194451754800685	0.85732310080036	0.908106555247052
9930012K11Rik	43	44	109	138	126	1.0820604745585	0.000369333117549774	0.0035970595742393
9930014A18Rik	623	616	626	556	449	-0.628976	0.000266314628953341	0.0028636902546615
9930021J03Rik	548	556	815	746	765	0.0518083907753986	0.513261345647798	0.646088666647023
9930022D16Rik	9	11	8	17	4	-0.476382	0.45715491970942	0.634843847047303
9930104L06Rik	302	317	488	518	324	0.0791219164517108	0.665631819300793	0.771462489851494
9930111H07Rik	0	1	0	0	0	-2.55167	0.312691004080568	0.506600592732835
9930111J21Rik1	3	1	102	60	63	4.71522644673233	2.18056887115276e-06	0.000101689107804468
9930111J21Rik2	21	17	208	194	218	3.00319518339365	2.55332434412498e-08	5.36351239504614e-06
a	0	0	2	0	2	3.39596458901821	0.211120048744809	0.400648788156646
A130010J15Rik	296	175	236	219	223	-0.483907	0.0161110626971257	0.0597664103110246
A130014A01Rik	59	71	82	90	99	0.0379501854953824	0.851035996945613	0.903702098605237
A130051J06Rik	8	11	40	24	20	1.10222633609015	0.0240626303541808	0.0813301301747928
A130071D04Rik	0	0	0	0	1	1.76212919039141	0.515954631973534	0.646088666647023
A230005M16Rik	1	0	0	1	0	-0.780924	0.714446508356285	0.804463945943463
A230009B12Rik	0	0	0	4	1	3.70374507738325	0.197507587394999	0.382235179492755
A230020J21Rik	0	0	1	3	0	3.40305064156396	0.225986659604456	0.418479676470128
A230028O05Rik	131	112	160	132	152	-0.150665	0.28099585728275	0.48051023708459
A230046K03Rik	1670	1625	2781	2443	2450	0.196011502489702	0.00417289429416868	0.0215861908201715
A230050P20Rik	1349	1209	1789	1797	1654	0.0161421711974863	0.807700277874103	0.875442203515756
A230052G05Rik	0	0	0	1	0	1.76308175207409	0.516294882252045	0.646088666647023
A230056P14Rik	32	33	67	90	83	0.866951881404036	0.0046421329492104	0.0233901728726066
A230060F14Rik	3	3	1	1	0	-2.3823	0.0727062175797276	0.188835831999172
A230072C01Rik	42	38	32	42	38	-0.528243	0.0538084653735015	0.150590621428272
A230072E10Rik	17	15	17	23	13	-0.287259	0.458033610758331	0.635466500919782
A230083G16Rik	0	0	2	0	1	3.02426673825736	0.269082746188664	0.471828741148916
A230087F16Rik	0	0	1	0	0	1.7570313131177	0.514225218727777	0.646088666647023
A230103J11Rik	0	2	0	2	1	-0.39082	0.818178263484828	0.882048512128999
A230107N01Rik	8	3	9	5	7	-0.0823427	0.897723050175222	0.937396156511409
A330009N23Rik	2	0	11	8	5	2.44714043994174	0.0339532432429642	0.106530705295426
A330015K06Rik	0	0	0	1	0	1.76308175207409	0.516294882252045	0.646088666647023
A330017A19Rik	5	2	3	1	1	-1.43062	0.17299756396042	0.352032324358947
A330023F24Rik	3	4	4	8	7	0.413660618688844	0.570762222692012	0.693580014285479
A330035P11Rik	6	18	13	21	17	0.0592764126368184	0.910357348268228	0.94651740017961
A330050F15Rik	1	2	0	0	0	-3.96185	0.0856461503340148	0.21283626841524
A330058E17Rik	0	0	0	2	0	2.53501639507706	0.391406714806917	0.56788262592872
A330069E16Rik	12	6	10	11	13	-0.091947	0.850366459736687	0.903275432056215
A330074K22Rik	12	2	37	29	27	1.70323434281505	0.00763478805713433	0.0341139886940185
A3galt2	1	0	0	2	1	0.491436998085843	0.793635126455967	0.865933160306879
A430005L14Rik	511	422	869	772	811	0.375523946022773	0.000851500409708924	0.00665447206350548
A430018G15Rik	0	6	6	12	4	0.823996886268306	0.433351639667204	0.610253052013868
A430027C01Rik	0	2	9	1	0	1.19131912996497	0.48590475586363	0.646088666647023
A430033K04Rik	86	79	196	176	185	0.733606537153273	0.000248911261753418	0.00273367062635543
A430035B10Rik	2	0	4	1	0	0.272099592202975	0.867666115900837	0.915181971639816
A430046D13Rik	33	18	36	38	40	0.149538052277864	0.61236102270756	0.728298636469843
A430048G15Rik	0	0	1	0	0	1.7570313131177	0.514225218727777	0.646088666647023
A430057M04Rik	128	134	84	86	85	-1.05973	4.23091342087786e-05	0.000749011156157608
A430072P03Rik	4	5	2	1	9	-0.587095	0.544550785258191	0.670510315839384
A430073D23Rik	2	0	1	0	1	-0.883511	0.610029443261642	0.726265128353945
A430078G23Rik	0	0	15	6	4	5.90967424580061	0.00791226361319091	0.0350270355956423
A430078I02Rik	1	0	0	0	1	-0.781877	0.713907519777584	0.804463945943463
A430093F15Rik	14	12	57	40	40	1.3651300773047	0.000898656402212194	0.00693561769138318
A430105I19Rik	7	1	57	48	49	3.21739145070757	5.00528603793432e-05	0.000849604155921782
A430105J06Rik	11	9	9	14	5	-0.524187	0.349435780132679	0.539547799523834
A430106G13Rik	11	4	23	13	8	0.523928181646854	0.388248692763169	0.56788262592872
A430108G06Rik	1	2	4	1	3	0.362700476552948	0.744806545838755	0.829429824596781
A430110C17Rik	5	4	14	1	4	0.0377893407241246	0.967202684365722	0.988967674666491
A430110L20Rik	14	9	17	8	10	-0.414152	0.389544617098228	0.56788262592872
A4galt	0	8	7	10	5	0.414928326062852	0.671162190300371	0.776551656719305
A530013C23Rik	7	1	1	2	3	-1.35702	0.208741448189962	0.397891434529765
A530017D24Rik	217	205	308	285	281	0.0289583712160097	0.773547711928764	0.851325239292612
A530032D15Rik	0	0	7	2	6	5.19609508745102	0.0205791998423326	0.0721860650051417
A530040E14Rik	5	3	8	2	11	0.363201909378491	0.652435199272577	0.759895114446884
A530041M06Rik	4	0	1	3	1	-0.63951	0.63379399754815	0.747021179285053
A530072M11Rik	17	17	49	23	30	0.549705369830474	0.149429346457647	0.318155422552465
A530083I20Rik	0	0	0	0	2	2.53317990736464	0.390775563137659	0.56788262592872
A530084C06Rik	0	0	0	0	2	2.53317990736464	0.390775563137659	0.56788262592872
A630001G21Rik	546	427	615	586	600	-0.127039	0.189297531904903	0.371529689100321
A630023A22Rik	0	0	2	0	0	2.52340249698009	0.387555254435254	0.56788262592872
A630033H20Rik	271	619	941	857	844	0.526190239156154	0.0907244826024767	0.221725080154253
A630035G10Rik	1	1	9	3	4	1.86372617279653	0.0991179537138128	0.236860137856114
A630052C17Rik	46	27	36	31	36	-0.514712	0.0786262393958122	0.200249437817359
A630072M18Rik	81	87	89	77	63	-0.579143	0.0100717957111194	0.041985954315866
A630075F10Rik	0	0	0	1	0	1.76308175207409	0.516294882252045	0.646088666647023
A630081D01Rik	0	0	0	1	0	1.76308175207409	0.516294882252045	0.646088666647023
A630095E13Rik	4	0	2	6	6	0.777011638356606	0.495191039472783	0.646088666647023
A630095N17Rik	0	0	0	1	0	1.76308175207409	0.516294882252045	0.646088666647023
A730011C13Rik	61	61	79	86	93	0.0619547166799153	0.739582020679947	0.825427194134611
A730015C16Rik	0	1	1	0	1	-0.0233902	0.990675080606084	0.997964275450248
A730017L22Rik	0	0	1	2	2	3.69771640175794	0.130057718974438	0.287218991460568
A730020E08Rik	0	0	0	0	1	1.76212919039141	0.515954631973534	0.646088666647023
A730046J19Rik	1	0	0	0	0	-2.54401	0.310668939738139	0.506600592732835
A730062M13Rik	0	0	0	1	0	1.76308175207409	0.516294882252045	0.646088666647023
A730071L15Rik	0	1	1	7	0	1.78831396339823	0.358713981529783	0.548281047670285
A730081D07Rik	0	0	1	1	0	2.52920001717844	0.349442847105398	0.539547799523834
A730085K08Rik	0	1	15	9	7	3.67167019354633	0.00510614178122382	0.0250792512486329
A730090H04Rik	0	0	3	1	0	3.3923003992588	0.222284662551145	0.414511891515189
A730090N16Rik	4	4	2	3	1	-1.37505	0.14475009466294	0.310358914400721
A830005F24Rik	1	4	5	8	7	0.948411757893787	0.264622283732758	0.46683638526911
A830010M20Rik	87	87	221	197	201	0.807120213803418	0.000105245382565483	0.00141911752641254
A830018L16Rik	0	0	2	0	0	2.52340249698009	0.387555254435254	0.56788262592872
A830039N20Rik	0	0	0	0	1	1.76212919039141	0.515954631973534	0.646088666647023
A830080D01Rik	386	399	595	575	543	0.102692394029639	0.275090458604699	0.474065885486794
A830082K12Rik	2	0	0	0	0	-3.4118	0.179049074808104	0.358862181149428
A930001A20Rik	0	0	0	0	2	2.53317990736464	0.390775563137659	0.56788262592872
A930001C03Rik	2	0	8	9	9	2.56858130686739	0.0202394071650949	0.0712905057389478
A930002H24Rik	6	8	3	9	3	-0.899559	0.22823576367961	0.420083710860653
A930004D18Rik	30	14	50	30	20	0.16175889943861	0.70322603269606	0.803050553361086
A930004J17Rik	148	139	162	194	148	-0.204824	0.218645860892108	0.409536338745274
A930005H10Rik	62	65	104	134	101	0.397869470108188	0.0760996549442588	0.19530224261654
A930006K02Rik	21	16	40	20	30	0.255125562255026	0.465853122906515	0.643070166491908
A930007I19Rik	12	20	17	26	31	0.187932825822627	0.655252552379491	0.762161461079024
A930011G23Rik	3	4	13	10	8	1.09730459157605	0.0914629422332894	0.222914977213055
A930012O16Rik	4	7	12	11	5	0.312574642582425	0.618896597396988	0.733669106755637
A930015D03Rik	130	133	188	143	149	-0.159214	0.274810338403482	0.473764630590388
A930016O22Rik	14	21	14	15	23	-0.449447	0.282265235224397	0.482076159735114
A930017K11Rik	4	5	2	2	1	-1.78962	0.0632311494551252	0.169607114365799
A930018M24Rik	14	12	29	22	34	0.684505470043934	0.0683931586840535	0.180302761832805
A930018P22Rik	0	0	2	0	0	2.52340249698009	0.387555254435254	0.56788262592872
A930024E05Rik	8	13	15	17	20	0.282095313736974	0.511915274845817	0.646088666647023
A930028O11Rik	0	1	1	0	0	-0.794643	0.710534066562358	0.804463945943463
A930029G22Rik	10	7	15	4	5	-0.526418	0.420983220062425	0.597249511066066
A930033H14Rik	3	3	0	3	0	-1.87558	0.184320896349025	0.364304104862934
A930038B10Rik	0	0	4	0	2	3.92907387592452	0.150984549152669	0.320124096139561
AA386476	13	11	12	8	11	-0.645881	0.156269441681241	0.327525437791719
AA413626	1	5	3	5	5	0.0856592168142735	0.924504600342311	0.956624198450666
AA414768	257	301	599	423	434	0.350004924584753	0.0363377675991018	0.112380729428217
AA415398	8	9	9	14	10	-0.0602758	0.901811013512656	0.94033497913844
AA465934	16	6	22	8	4	-0.394047	0.570974200984806	0.693647344598049
AA474331	182	181	329	324	264	0.314128597646983	0.0307500820462913	0.0985570996459265
AA474408	2	3	9	2	0	0.091110283744521	0.940740695901946	0.968673205815129
AA543186	3	7	9	3	7	-0.108133	0.881729365108142	0.925246073513985
AA914427	7	4	4	6	5	-0.551683	0.41038614143631	0.585234773304882
AA986860	9	15	13	13	6	-0.609602	0.251534225568185	0.449657891425795
Aaas	1280	1205	2161	2054	1997	0.300996581171841	0.000334507123685133	0.00335852733077861
Aacs	1138	1047	1815	1636	1768	0.235591107108559	0.00265300961493941	0.0153389831603071
Aaed1	207	195	262	274	264	-0.0257942	0.819123377617721	0.882466130145519
Aagab	1281	1159	1878	1737	1722	0.108897270752308	0.0719267177222135	0.187167894971416
Aak1	284	255	504	408	421	0.282987847931418	0.0142510008509502	0.054677454624877
Aamdc	48	27	71	67	54	0.341543761010263	0.202963764460749	0.390735564368163
Aamp	3386	2997	4320	3888	3921	-0.0940079	0.0505161498169031	0.143553029330555
Aar2	919	815	893	925	967	-0.332592	0.0026493204025879	0.0153276548659028
Aars	8341	7443	12069	10160	10719	0.039848118422744	0.352642599925069	0.541053245329832
Aars2	460	497	740	619	599	0.0048645169564495	0.960894767605019	0.984178833891219
Aarsd1	1114	1158	1501	1510	1610	0.00309408261091096	0.970899214721789	0.991203190695058
Aasdh	244	254	263	259	283	-0.328475	0.0171731503574931	0.0628184266075834
Aasdhppt	871	845	1145	984	931	-0.190195	0.0283138575988553	0.0924043311664755
Aatf	1527	1374	1906	1594	1605	-0.207392	0.00651060604617801	0.0301958225640762
Aatk	30	35	62	49	55	0.324981208349887	0.171112821968018	0.349664473950098
AB124611	891	854	1713	1529	1719	0.485862543088024	4.18055201087105e-05	0.000744558413916039
Abat	0	0	0	1	4	3.70126201238922	0.196747348183509	0.381294811587922
Abca1	203	154	549	579	596	1.25848966030906	1.94245985532676e-06	9.49336433781576e-05
Abca13	1	0	0	2	0	-0.00898932	0.996049553630638	0.997964275450248
Abca17	0	0	0	2	1	3.03544271194875	0.273424751301366	0.471837247778571
Abca2	1260	1216	2264	1902	2054	0.305002481843292	0.000512131921092816	0.00454399763260932
Abca3	1687	1493	2509	2320	2482	0.182226147061822	0.00785709862586421	0.0348699335709841
Abca5	0	0	0	2	2	3.40673311529475	0.215011220658145	0.404782092986614
Abca7	1069	959	1862	1827	1914	0.448299246225004	6.24537524769107e-05	0.000982025685575274
Abca8a	0	1	1	3	0	0.85137624433769	0.649090927766606	0.757483489272701
Abca8b	0	1	2	5	0	1.59968387160918	0.379542678733435	0.56788262592872
Abcb10	163	129	237	210	218	0.169284266098697	0.183896966081986	0.363628446322123
Abcb11	0	0	0	0	1	1.76212919039141	0.515954631973534	0.646088666647023
Abcb1a	3	1	6	4	5	0.85583297275228	0.332993269492773	0.524857576152399
Abcb1b	2606	2362	3785	3041	2979	-0.0436743	0.521903564781366	0.650301771108666
Abcb4	1315	1209	1579	1407	1516	-0.185995	0.00926322138749734	0.0394694749237414
Abcb6	1066	987	1276	990	1179	-0.276959	0.00628207173839084	0.0294353763289329
Abcb7	1672	1568	2284	2068	2055	-0.0381894	0.461556107057725	0.638753281778207
Abcb8	1260	1112	1376	1312	1299	-0.269494	0.00118388597203709	0.00840867467353477
Abcb9	37	58	150	105	121	0.948539405306486	0.00267472274547606	0.0154426503277673
Abcc1	5596	5084	7313	6562	6746	-0.0716144	0.0808145158206123	0.204396121673326
Abcc10	103	85	172	205	157	0.491038225559598	0.0160046225229847	0.0595335675335458
Abcc2	10	10	30	17	27	0.854422474022039	0.0475845409566223	0.137470761377943
Abcc3	219	214	538	454	505	0.765984155870209	1.61547969354068e-05	0.000380184802778676
Abcc4	1555	1433	2252	2033	2167	0.0898800943340529	0.117095863727089	0.267783688360788
Abcc5	896	702	1470	1167	1386	0.313336356007196	0.00702098825400801	0.0320172240991446
Abcc6	0	0	2	4	1	4.15047176981338	0.0906425056652947	0.221647004677065
Abcd1	970	850	1611	1516	1626	0.366783770959306	0.000272149857955736	0.0029087862682953
Abcd2	8	0	6	11	3	0.314490351283942	0.759320384512888	0.840364509989563
Abcd3	1154	1037	1642	1418	1420	0.0100315042738702	0.867723075810597	0.915183943961409
Abcd4	697	618	1034	1051	1103	0.260920212241843	0.00975013686255798	0.0409727710081551
Abce1	8716	8233	10424	9166	9439	-0.246304	6.23228489585738e-05	0.000981715514544545
Abcf1	6581	5900	8232	6928	7130	-0.18564	0.00174320536094646	0.0111844106449429
Abcf2	6339	6512	8881	7906	8083	-0.0723545	0.178749817561103	0.358862181149428
Abcf3	1211	1080	1692	1469	1364	-0.0403535	0.570584250073874	0.693441730935279
Abcg1	2613	2279	2595	2407	2345	-0.432488	7.30835230011018e-06	0.000223681020915808
Abcg2	6	0	12	9	2	0.899861156582755	0.403853397475661	0.579103941980261
Abcg4	32	22	26	18	38	-0.410633	0.26852050780999	0.471787055149884
Abcg5	0	0	0	0	2	2.53317990736464	0.390775563137659	0.56788262592872
Abhd1	110	103	170	132	213	0.253107435233448	0.225486473272696	0.418237993810493
Abhd10	404	309	519	401	453	-0.0740065	0.514287003163072	0.646088666647023
Abhd11	902	955	1289	1087	1114	-0.11659	0.161402933572724	0.335549200591536
Abhd12	1089	987	1092	1215	1266	-0.231595	0.0382641434392315	0.116889999290919
Abhd13	875	906	1204	1094	1215	-0.0432984	0.586075349151872	0.706615951988047
Abhd14a	178	144	300	262	222	0.262978566927603	0.0763998407530921	0.195874070889112
Abhd14b	133	120	227	163	202	0.202046818671808	0.178840591241025	0.358862181149428
Abhd15	55	57	133	99	141	0.710246350639461	0.00441618308561283	0.0225076734139042
Abhd16a	977	792	1378	1251	1278	0.125677825079592	0.099550940673733	0.237562916735688
Abhd16b	0	0	0	0	2	2.53317990736464	0.390775563137659	0.56788262592872
Abhd17a	758	715	1280	1277	1103	0.292412821757918	0.00487123976741803	0.0242549142788466
Abhd17b	490	483	754	700	652	0.0909221776502205	0.284181495738056	0.484228873651355
Abhd17c	747	741	1071	963	1001	0.00524257357552168	0.939649375172635	0.967943183016582
Abhd2	1672	1416	2415	2165	2243	0.124964615679134	0.0457747628367507	0.133548661875215
Abhd3	10	13	20	30	8	0.309752658978201	0.580438952512489	0.701634289050055
Abhd4	135	97	299	257	213	0.709277270548052	0.00137505022711343	0.00941184437028859
Abhd5	780	626	1058	1000	998	0.10367597168556	0.20424291038094	0.392005698566083
Abhd6	270	222	496	425	441	0.449253233521553	0.000936783407858325	0.00706715145621855
Abhd8	547	525	863	883	950	0.312100774191712	0.00685864121939462	0.0314305614297626
Abi1	2383	1706	3290	2372	2421	-0.037303	0.759480948465014	0.840396313987971
Abi2	161	193	244	207	299	0.0578042750330825	0.750618284362348	0.833606497202028
Abi3	137	118	378	313	293	0.924856232404712	2.33154647524504e-05	0.000490704692254364
Abl1	1553	1347	853	2289	2295	-0.0885245	0.808880958838941	0.876065240898722
Abl2	3852	3650	3491	3272	3378	-0.585929	2.50728830472766e-07	2.37909706128184e-05
Ablim1	0	0	1	1	0	2.52920001717844	0.349442847105398	0.539547799523834
Ablim2	0	3	2	5	4	0.808924751963739	0.503996267087234	0.646088666647023
Abr	8903	8246	10213	6522	9887	-0.392087	0.0155554700393401	0.05825411761774
Abracl	595	601	823	744	742	-0.0747519	0.343810553016015	0.537414378583117
Abt1	689	648	926	828	859	-0.0550673	0.428145012590865	0.605104707551099
Abtb1	134	118	198	193	198	0.206425720571625	0.117901800437156	0.269001906211772
Abtb2	510	533	664	708	676	-0.0472928	0.63534834048239	0.747949912380821
AC125149.1	2	2	3	7	3	0.658756027698857	0.485993575588377	0.646088666647023
AC125149.3	2	0	3	3	2	0.917127783973949	0.476022621333757	0.646088666647023
AC125149.4	0	0	3	0	0	3.01958153288193	0.317480103302047	0.510393260511257
AC132444.1	191	181	346	336	377	0.490059536329508	0.00153124850680761	0.0101755034352826
AC132444.2	1	4	4	6	2	0.226385522315927	0.814985294061782	0.880309301235453
AC132444.3	16	28	26	45	42	0.339242001324107	0.391003203313824	0.56788262592872
AC132444.4	28	19	45	52	38	0.506140828144823	0.0925071474966817	0.22487231286539
AC132444.5	4	5	8	15	10	0.844106518917399	0.179973214477403	0.359560916995948
AC133103.1	90	59	192	197	203	0.977596305917968	0.000226213473245283	0.00254846087691014
AC133103.4	0	0	0	0	1	1.76212919039141	0.515954631973534	0.646088666647023
AC133103.6	0	0	1	0	0	1.7570313131177	0.514225218727777	0.646088666647023
AC133103.7	17	10	26	28	30	0.621026705768004	0.0924481107010758	0.224790473344369
AC139294.1	0	0	1	0	0	1.7570313131177	0.514225218727777	0.646088666647023
AC155806.1	7093	6088	8529	7246	7600	-0.193963	0.00164664692760461	0.0107240831327017
AC165294.1	3	3	0	0	2	-2.37849	0.101652795644438	0.241405825302537
AC168977.1	71	73	197	179	180	0.924932406017282	6.44023968665436e-05	0.00100997776537347
Acaa1a	1987	1708	1869	1743	1753	-0.480326	6.67762621127851e-06	0.000210569941680472
Acaa1b	368	261	343	305	317	-0.397058	0.00774095279518258	0.0344880587221953
Acaa2	580	496	873	850	889	0.262556498748306	0.00838138338940899	0.0366641557748005
Acaca	1515	1484	2424	2317	2398	0.230091781186877	0.00294502707258316	0.0166016005858175
Acacb	43	26	64	100	93	0.890582147766304	0.0126537746012383	0.049873472560968
Acad10	167	128	293	305	291	0.576958318305551	0.0011173333916121	0.00807514887143474
Acad11	586	447	982	928	952	0.455216283370425	0.000574038055707898	0.00492958032142184
Acad12	89	77	136	113	104	0.0658602129820159	0.677008987884351	0.781527931134901
Acad8	394	337	593	548	520	0.164750563317288	0.0790120950386611	0.200972202695581
Acad9	784	746	1044	1111	1107	0.0743641019455361	0.392976246805298	0.569646795062305
Acadl	2454	2223	4473	3945	4018	0.389505903985923	6.2402201563289e-06	0.000202904479615238
Acadm	1014	915	1533	1391	1317	0.115358917811323	0.0935765962608796	0.22694277574094
Acads	663	786	1132	1038	1138	0.164063061161124	0.147977362481542	0.315636355384617
Acadsb	540	552	992	833	841	0.26165884367601	0.00963860315695161	0.0405810611889616
Acadvl	1518	1229	2377	2174	2081	0.253801218431697	0.0034320476712393	0.0186906320780675
Acan	1	0	0	0	0	-2.54401	0.310668939738139	0.506600592732835
Acap1	19	37	131	97	92	1.47520642732443	0.000565853983270906	0.00487986946175873
Acap2	3393	3154	4320	4112	3867	-0.1111	0.042264619374231	0.125898692205538
Acap3	563	523	673	761	642	-0.0823823	0.443078498630306	0.620106939995866
Acat1	5147	4742	8827	7931	8210	0.315049208760542	9.75700680651213e-06	0.000270585160591865
Acat2	1488	1585	2180	2021	2025	-0.00609796	0.930250348275357	0.960718364810746
Acat3	68	87	109	106	98	-0.0130568	0.943580309812492	0.970807400730793
Acbd3	1468	1294	1866	1736	1719	-0.073351	0.205444942180986	0.393545543226597
Acbd4	234	211	383	448	411	0.465531715456506	0.00392212809567597	0.0206930866601296
Acbd5	740	666	1235	1081	1100	0.259298101549579	0.00240670892250498	0.014225913547602
Acbd6	1695	1107	2177	1327	1438	-0.203508	0.271237841349324	0.471837247778571
Acbd7	0	0	0	2	1	3.03544271194875	0.273424751301366	0.471837247778571
Accs	123	85	200	195	208	0.522164728986016	0.00678892075666682	0.0311836352329945
Accsl	23	29	30	38	28	-0.137134	0.64579118669268	0.755171262575807
Acd	800	756	1226	1104	1119	0.126354674892294	0.0679309298008145	0.179244194014329
Ace	0	0	0	3	0	3.03632927721388	0.322442009419779	0.513070978990515
Acer2	0	3	3	1	2	-0.0340171	0.979994911440289	0.997328997050098
Acer3	348	350	616	496	542	0.218929545116761	0.0388836882162872	0.11833382086224
Ache	13	4	21	20	25	0.939039492763663	0.0694637431025527	0.182456282114997
Acin1	4012	3660	4350	4842	4009	-0.233933	0.0197364995090604	0.0699920968181026
Ackr2	0	1	1	0	0	-0.794643	0.710534066562358	0.804463945943463
Acly	6715	5964	11217	10356	10549	0.321733190218262	8.24479070288451e-06	0.000238735189617347
Acnat1	0	1	0	0	0	-2.55167	0.312691004080568	0.506600592732835
Aco1	1541	1337	2182	2077	1916	0.0824121747655886	0.205331939286548	0.393371599578045
Aco2	9267	8469	12772	11722	11820	0.0133034530890992	0.700312876816339	0.800660934842732
Acot1	0	0	1	0	0	1.7570313131177	0.514225218727777	0.646088666647023
Acot10	88	74	141	116	106	0.141519897005011	0.388652886429743	0.56788262592872
Acot11	98	82	208	224	185	0.759883612643414	0.000491048780190613	0.00441047918588842
Acot13	385	333	581	548	499	0.161555325591032	0.0967324683488337	0.23255949960788
Acot2	72	73	124	111	104	0.201073497049579	0.217889780796108	0.408610470758467
Acot6	73	60	113	61	72	-0.141233	0.558385747278691	0.683319786446079
Acot7	3424	2942	4845	4396	4388	0.0790598114993594	0.110159966950864	0.255898779436043
Acot8	203	177	367	300	315	0.347478864701956	0.00780396030670406	0.0347036337754335
Acot9	898	774	1464	1177	1209	0.180774502017575	0.0351450332393141	0.109379194596748
Acox1	1320	1200	1942	1513	1480	-0.055809	0.507126739545057	0.646088666647023
Acox3	157	142	516	513	452	1.28822624058359	4.87314970815634e-07	3.72951500674081e-05
Acoxl	0	0	0	1	0	1.76308175207409	0.516294882252045	0.646088666647023
Acp1	520	453	694	641	631	-0.00463955	0.951754649344244	0.977061994034836
Acp2	642	545	893	767	806	0.0348760886549837	0.645827469828671	0.755171262575807
Acp5	1618	1441	1280	1095	1125	-0.827189	1.05309961940151e-07	1.34258837089311e-05
Acp6	693	612	1200	1067	1119	0.355358610276537	0.000325188483851867	0.00330049548816663
Acrbp	43	26	43	38	37	-0.239763	0.360817533764849	0.550641363748441
Acsbg1	1449	1328	1923	1658	1765	-0.0768904	0.187930670985605	0.369583777664622
Acsf2	49	40	106	104	104	0.800071690439818	0.000973430666654133	0.00727855056699489
Acsf3	354	296	544	553	558	0.332486109464827	0.00595877179815387	0.0283325449517265
Acsl1	669	1052	1028	915	1408	-0.0702442	0.764131648037551	0.844055160186589
Acsl3	1409	1136	1726	1653	1580	-0.0539722	0.453287956547986	0.630812581250161
Acsl4	3651	3477	4615	3794	4017	-0.222668	0.00155559820581794	0.0102979906748612
Acsl5	6183	5897	8015	6917	6897	-0.170176	0.003060702425288	0.0171072183597837
Acsl6	0	0	0	3	2	3.70291709823336	0.179943880465331	0.359560916995948
Acsm3	0	0	0	8	2	4.65285656120765	0.112466181319546	0.259675986861717
Acsm4	6	0	3	22	13	1.63892908792673	0.152791866137074	0.322797408180149
Acss1	2	0	2	7	1	1.23264533101112	0.393753567323467	0.570167263158944
Acss2	139	140	365	396	435	1.08161333638058	1.79729857430469e-05	0.000408332410708377
Acss3	0	0	0	2	0	2.53501639507706	0.391406714806917	0.56788262592872
Acta1	14	13	17	14	10	-0.417844	0.305991352599705	0.506600592732835
Acta2	35	46	54	66	84	0.312007555337499	0.280260296485583	0.479555092169734
Actb	38821	35752	42810	39632	36634	-0.346308	1.10361641238501e-05	0.000294093029231201
Actc1	0	3	0	5	0	-0.264126	0.880077823302435	0.923980040686205
Actg-ps1	39	33	43	42	35	-0.28161	0.236877894499711	0.431619963639688
Actg1	13484	12101	9541	8932	8857	-0.924377	4.22785492980437e-10	3.94807731165271e-07
Actg2	0	0	3	4	3	4.63961988681403	0.0364068071397829	0.112535326936001
Actl10	0	1	1	2	0	0.479056049571593	0.798244429176161	0.868059312835142
Actl6a	1984	1630	2184	1819	1900	-0.311973	0.000755192390646636	0.00609277460947966
Actl7b	1	0	0	2	0	-0.00898932	0.996049553630638	0.997964275450248
Actn1	6886	6158	6310	5467	5546	-0.612197	5.83190642776275e-08	8.8330951971268e-06
Actn2	2	5	5	21	11	1.36484179045115	0.120102506970849	0.272417401292615
Actn3	4	5	7	6	3	-0.192309	0.784079508616871	0.858809133580541
Actn4	9829	8779	13213	11624	12333	-0.0223053	0.553266853107483	0.679024995077062
Actr10	1501	1345	1990	1952	1909	0.0212881276504186	0.716864898941724	0.806177290880774
Actr1a	3471	2981	4748	4411	4307	0.0428117448442742	0.377708858590415	0.56788262592872
Actr1b	2794	2571	3363	2918	2986	-0.233685	0.000479693295070471	0.00435483856656958
Actr2	11632	11038	15359	13018	13301	-0.145454	0.00531400393676891	0.0258636264112831
Actr3	9629	8969	8850	11013	10656	-0.298403	0.0215249393239281	0.0746723870629549
Actr3b	67	52	145	124	96	0.594632307836493	0.0126590417910521	0.049873472560968
Actr5	393	385	539	510	461	-0.0659051	0.476414753215321	0.646088666647023
Actr6	329	307	471	419	381	-0.0240413	0.80465808738298	0.872878670819894
Actr8	1005	914	1383	1265	1382	0.0507208009529589	0.444944256696942	0.621932258473458
Acvr1	538	410	475	544	630	-0.210397	0.182844927977762	0.362235323498482
Acvr1b	408	366	782	684	658	0.434389021665721	0.000353537699550259	0.0034941670796041
Acvr2a	246	276	292	304	222	-0.377098	0.0326103891810783	0.103305095938128
Acvr2b	160	125	140	151	140	-0.417049	0.0150634041673895	0.056940824498786
Acvrl1	79	81	251	234	245	1.1667612171081	5.43055245104568e-06	0.000186863728126176
Acy1	2475	2152	2478	2106	2255	-0.456895	7.82620013335349e-06	0.000232094455704619
Acy3	6	2	25	12	16	1.67861624215932	0.0158831454388818	0.0592184347406743
Acyp1	118	99	223	186	152	0.34702544368672	0.0534568356698921	0.149985526425927
Ada	174	178	289	287	295	0.285823324346513	0.029892639037517	0.0963276398272008
Adal	265	199	265	225	235	-0.373322	0.0103219201594604	0.0428171224592224
Adam10	2622	2632	7335	6171	6356	0.892848052756256	3.26371227652574e-08	6.21895110239922e-06
Adam11	1	2	1	0	1	-1.43356	0.33803648261743	0.530165900386183
Adam15	5625	5036	8453	7482	7813	0.134858766478097	0.00553373420691923	0.0267676640982742
Adam17	5721	5341	7819	7092	7021	-0.0343191	0.383865784404412	0.56788262592872
Adam18	19	12	18	21	18	-0.133478	0.707620291459816	0.804463945943463
Adam19	0	0	0	1	1	2.53409791145584	0.351477896151636	0.539547799523834
Adam1a	12	31	14	22	18	-0.697326	0.159394340741581	0.332426398997476
Adam21	4	4	2	0	1	-2.29003	0.0576768005798587	0.158709717868894
Adam22	0	0	0	0	1	1.76212919039141	0.515954631973534	0.646088666647023
Adam23	0	1	0	0	0	-2.55167	0.312691004080568	0.506600592732835
Adam3	71	74	130	133	125	0.398135709991695	0.0275659844156234	0.0904288800128215
Adam30	0	0	1	0	0	1.7570313131177	0.514225218727777	0.646088666647023
Adam32	0	2	4	2	4	1.2091784710172	0.342787628312585	0.536051849746499
Adam33	0	5	18	13	12	2.0248942189638	0.0316622407702249	0.1008785632307
Adam4	15	30	14	19	17	-0.871253	0.0558801510166118	0.155187612625823
Adam8	5424	5000	5873	5161	5256	-0.377892	3.04805679734414e-06	0.000124819307820676
Adam9	1889	2098	3506	3508	2920	0.291409300962815	0.0136386160464272	0.0528168520451783
Adamts1	0	0	2	0	0	2.52340249698009	0.387555254435254	0.56788262592872
Adamts10	337	344	574	532	567	0.274048652103117	0.0122678613912432	0.0487988264229453
Adamts13	7	0	6	5	1	-0.223786	0.843936062894003	0.899399023765694
Adamts14	15	20	60	46	53	1.15122164687868	0.00162438524574775	0.0106142075737079
Adamts15	0	0	0	0	2	2.53317990736464	0.390775563137659	0.56788262592872
Adamts16	0	0	0	1	0	1.76308175207409	0.516294882252045	0.646088666647023
Adamts2	0	0	0	0	1	1.76212919039141	0.515954631973534	0.646088666647023
Adamts4	9	2	16	12	13	0.872836650505995	0.161826265326701	0.336159583666402
Adamts6	9	6	18	30	29	1.33873589790155	0.012304276297143	0.0488997713078429
Adamts7	12	14	13	21	21	0.0641194782425805	0.875375081754097	0.920788379163314
Adamts9	1	0	0	0	0	-2.54401	0.310668939738139	0.506600592732835
Adamtsl4	2	1	36	49	56	4.45126629144048	9.75055255316116e-06	0.000270585160591865
Adamtsl5	301	319	550	400	415	0.108314166853521	0.392911725894356	0.56963665876675
Adap1	2030	1805	2781	2611	2688	0.0562212227207416	0.281474419335908	0.480966681445439
Adap2	0	0	0	0	2	2.53317990736464	0.390775563137659	0.56788262592872
Adap2os	0	0	3	0	0	3.01958153288193	0.317480103302047	0.510393260511257
Adar	2011	1806	8014	6307	6723	1.4388315195673	1.31897494640075e-09	7.43655224612931e-07
Adarb1	121	114	324	270	275	0.862528671749142	2.53864165491298e-05	0.000521289325222629
Adat1	397	334	506	440	458	-0.0779399	0.383530563849196	0.56788262592872
Adat2	212	143	242	248	245	0.0387229971916836	0.79358853827417	0.865933160306879
Adat3	321	326	259	302	328	-0.55853	0.00269704104349543	0.0155167547517622
Adck1	390	356	559	470	502	0.0149351558684639	0.859502193286619	0.909490557546556
Adck2	144	125	263	174	265	0.360444467187049	0.0648221556838795	0.172972959023344
Adck3	14	11	49	38	42	1.33844983031454	0.000837865104253683	0.00657273462261156
Adck4	234	186	446	426	374	0.551013066325183	0.000692788354916103	0.00569606186751555
Adck5	625	545	802	691	741	-0.0872505	0.260537675427036	0.461237577047204
Adcy1	0	0	0	1	0	1.76308175207409	0.516294882252045	0.646088666647023
Adcy10	0	2	0	1	0	-1.66318	0.404736399021604	0.579301649871726
Adcy2	114	89	108	79	109	-0.474551	0.0229377466900303	0.0785468230133386
Adcy3	14	3	19	30	28	1.16796455500167	0.0520104256778087	0.146810569199817
Adcy4	0	0	0	0	2	2.53317990736464	0.390775563137659	0.56788262592872
Adcy5	0	2	0	0	1	-1.66413	0.40407540446848	0.579103941980261
Adcy6	1	0	0	6	1	1.61562530566153	0.400837342524208	0.576748826475438
Adcy7	5563	4969	7809	6760	6894	0.00561581020996239	0.890850089169027	0.9321216416923
Adcy9	57	79	138	127	138	0.538605332350645	0.0186268068484496	0.0668731045707811
Add1	1356	1205	1458	1397	2082	-0.0674806	0.681170447762377	0.784270287169391
Add2	0	0	3	6	3	4.89595867405943	0.0290718989192666	0.0941848307151199
Add3	499	563	1238	1046	1090	0.639540625181107	6.18736154153821e-05	0.000976368957057868
Adgb	0	1	0	6	0	1.39871863636189	0.510503454265267	0.646088666647023
Adgra2	3	2	12	10	3	1.26268648415459	0.147138732418918	0.314165522322322
Adgra3	0	0	0	0	1	1.76212919039141	0.515954631973534	0.646088666647023
Adgrb1	39	43	79	65	73	0.377854612566374	0.0804106111152822	0.203652485289969
Adgrd1	0	0	0	2	1	3.03544271194875	0.273424751301366	0.471837247778571
Adgre1	593	516	2026	1348	1410	1.0805269841555	1.1237854015728e-05	0.000297677146506303
Adgre5	12	6	33	29	41	1.49212798762953	0.00286823210327979	0.016274664356253
Adgrf3	13	20	16	28	21	-0.0418195	0.918201189868723	0.952214611754661
Adgrg1	3	2	23	15	11	2.21959024629018	0.00457575966730253	0.0231677248755052
Adgrl1	835	512	1360	1263	951	0.39520382390931	0.0438481757422209	0.129290103548735
Adgrl2	5	3	6	3	6	-0.110182	0.879731370850595	0.923789389108611
Adgrl3	0	0	0	1	0	1.76308175207409	0.516294882252045	0.646088666647023
Adh1	3	5	0	11	9	0.307455586710295	0.774675699368613	0.851910396239611
Adh5	1762	1708	3120	2660	2615	0.249918762404955	0.00159435130962409	0.0105031596869325
Adh7	29	28	29	28	30	-0.408709	0.132199775977735	0.290767311667053
Adhfe1	237	227	368	358	324	0.156870721446012	0.150578275388178	0.319575200379598
Adi1	852	755	945	872	919	-0.251405	0.00387919233170991	0.0205019884611486
Adig	0	2	0	1	0	-1.66318	0.404736399021604	0.579301649871726
Adipor1	3655	3299	5743	5157	5127	0.183612581726721	0.00122073084665423	0.00862886770385304
Adipor2	1905	1692	2679	2546	2625	0.10737109595899	0.0655426156851076	0.174505098372956
Adk	1927	1898	2306	2184	2211	-0.212898	0.00319304826166076	0.0176659407570685
Adm	10	17	43	73	76	1.80707966937955	0.00116264761413786	0.00829439547912118
Adnp	2199	2170	2876	2188	2620	-0.211678	0.0218798814952542	0.0756268591975895
Adnp2	1117	1047	1513	1324	1436	-0.0402866	0.513655240688568	0.646088666647023
Ado	1153	1005	1517	1316	1379	-0.0555873	0.369849612605642	0.560239
Adora2a	0	3	0	7	6	1.05068866370965	0.473240581855693	0.646088666647023
Adora2b	109	104	198	196	229	0.52950331041419	0.00419075890468607	0.0216571219468084
Adora3	6	1	19	11	11	1.5032018694751	0.0473666895564033	0.137108440128533
Adpgk	1916	1748	2758	2504	2357	0.034641004009547	0.530393580033141	0.657878115193343
Adprh	1458	1261	2105	2159	2321	0.260811408697716	0.00835682657814426	0.0365838250472565
Adprhl1	0	7	2	0	1	-2.1213	0.168959175706864	0.346978535386454
Adprhl2	556	730	718	1039	733	-0.0683076	0.740850005653093	0.826524778998567
Adprm	223	202	253	325	305	0.0418168454147608	0.784718813848791	0.859145803155271
Adra1a	9	14	8	11	5	-0.952844	0.0973604997540035	0.233626054137439
Adra2a	4	0	0	0	0	-4.33723	0.0876058916906319	0.216461796800012
Adra2b	0	0	0	0	4	3.4050216176816	0.277117060682354	0.476128701992631
Adra2c	0	0	0	0	1	1.76212919039141	0.515954631973534	0.646088666647023
Adrb1	0	1	0	1	0	-0.788593	0.713884772287303	0.804463945943463
Adrb2	157	155	516	550	572	1.3736577629536	6.35208051518382e-07	4.41432230625775e-05
Adrb3	0	0	2	0	2	3.39596458901821	0.211120048744809	0.400648788156646
Adrbk1	5544	4752	8709	8138	8533	0.283958128861507	0.000135797252137773	0.00173251483450935
Adrm1	2001	1690	2307	2030	2233	-0.186633	0.0105466803137241	0.0435862224439143
Adsl	2327	1968	3119	2807	2778	-3.53652e-05	0.999466720398902	0.999635949440623
Adss	4038	3566	4674	4052	3898	-0.290351	0.000233913400409133	0.00261195927451181
Adssl1	677	714	1229	1111	1253	0.34533237163223	0.00238250589275663	0.0141169491389894
Aebp2	1894	1484	2487	2285	2291	0.047939688696293	0.492683019125481	0.646088666647023
Aen	768	660	1036	940	962	0.0217729904030416	0.749958920459687	0.833073530336997
Aes	2796	2692	5726	4848	4944	0.475232139854393	3.35299445253608e-06	0.000132040921540871
AF251705	93	95	155	158	169	0.33790170646079	0.0425816811463979	0.126609055636798
Afap1	2	0	2	0	0	-0.888393	0.634077927981046	0.747057706386019
Afap1l1	3	9	15	10	18	0.799030938029538	0.195410114760891	0.379533389267619
Afap1l2	0	0	2	0	1	3.02426673825736	0.269082746188664	0.471828741148916
Aff1	1999	1803	2416	2176	2197	-0.184249	0.00327497452767351	0.0180235477033858
Aff3	0	0	1	0	1	2.52828454072043	0.349034116430025	0.539547799523834
Aff4	2638	2445	3461	2818	2997	-0.156024	0.0166417413578866	0.0613497604749549
Afg3l1	2213	2097	2967	2660	2773	-0.059229	0.232781690401083	0.426722285672658
Afg3l2	2959	2842	3717	3758	3892	-0.0485396	0.449110818888408	0.626422103228767
Afmid	54	84	73	89	207	0.39989326325575	0.386709417505467	0.56788262592872
Afp	1490	1238	1788	1720	1718	-0.0787665	0.241206451702858	0.43700913518223
Aftph	1014	1175	1591	1195	1576	-0.0350792	0.778861504243274	0.854729903988906
Aga	409	341	600	539	570	0.169798748176536	0.0708114466337928	0.18502648861655
Agap1	490	464	659	556	635	-0.067	0.435243690561136	0.612187748268426
Agap2	15	10	24	16	22	0.288215061699776	0.44018594851734	0.617521785439818
Agap3	2146	1867	2798	2547	2640	-0.0264557	0.599139113548909	0.717970261779836
Agbl2	0	1	0	0	1	-0.789546	0.713349921368461	0.804463945943463
Agbl3	90	94	164	121	103	0.0462118720620684	0.808359146839805	0.87566064191871
Agbl5	207	185	393	394	404	0.585285461191233	0.000234580115035676	0.00261446177267121
Ager	9	2	13	14	8	0.649709920060179	0.32258378123397	0.513151453074253
Agfg1	2723	2393	3927	3711	3697	0.129000085248717	0.0197060441716498	0.0699260730408103
Agfg2	1374	1217	1781	1599	1598	-0.078322	0.182249070293224	0.361256798061099
Aggf1	2151	1914	2644	2366	2472	-0.139947	0.0151328148546443	0.0571109189696147
Agk	679	610	915	728	714	-0.153597	0.106363091000163	0.249325929835647
Agl	1243	1316	2019	1763	1818	0.103916883659732	0.164565467841585	0.340559564503537
Agmat	0	0	0	2	2	3.40673311529475	0.215011220658145	0.404782092986614
Agmo	201	175	220	196	179	-0.35865	0.0115680388678324	0.0467603140458161
Ago1	1440	1246	2304	1725	1810	0.0958079337888103	0.274913607838587	0.473858967464994
Ago2	5272	4798	6719	6205	6242	-0.091778	0.0357948584047975	0.111031102011451
Ago3	637	559	857	780	888	0.0595865583745386	0.478048719307073	0.646088666647023
Ago4	375	312	442	360	421	-0.18766	0.0887776374224568	0.218412954708227
Agpat1	2173	1865	2918	2652	2627	0.00225559748193478	0.964894640904532	0.987177295275632
Agpat2	423	363	606	451	479	-0.0574176	0.588211471992338	0.708757428107447
Agpat3	1670	1518	2723	2547	2341	0.234599886750343	0.00238728699878243	0.0141346852340205
Agpat4	458	427	589	661	599	0.0460821368213258	0.656524090256253	0.763152732268354
Agpat5	2564	2502	3049	2455	2593	-0.349209	0.000209034551348415	0.00239945424955977
Agpat9	12	9	41	57	42	1.71404585073287	0.000481715251288246	0.00436202144510936
Agps	3119	3071	1745	3900	3773	-0.396394	0.208376295816579	0.397356756501195
Agr2	2	0	0	7	3	1.23956725755818	0.437767742120716	0.614713324732267
Agrn	250	225	1160	988	935	1.67490536825812	8.66872135145058e-09	2.32755168286448e-06
Agrp	0	0	0	0	1	1.76212919039141	0.515954631973534	0.646088666647023
Agtpbp1	1265	1148	2350	1962	2102	0.387956588735439	6.59572134054869e-05	0.00102618768986711
Agtrap	267	258	484	421	418	0.30980022119616	0.007091591316609	0.0322644646268622
Ahctf1	1997	1929	2816	2488	3095	0.0762295225008926	0.385926690920113	0.56788262592872
Ahcy	82	74	101	85	74	-0.286011	0.119454800209102	0.271740502503915
Ahcyl1	3721	3260	4972	4678	4959	0.0473156265447355	0.35437974957823	0.543202451541892
Ahcyl2	438	382	553	539	519	-0.0439904	0.603482695190328	0.721029992008347
Ahdc1	57	29	213	78	141	1.29887154976076	0.00719166310115151	0.0326610614596376
Ahi1	389	391	635	592	587	0.194792161468841	0.0398407152312876	0.12031651578283
Ahnak	10436	9596	14836	13076	13617	0.0302333665253074	0.392069776489752	0.568565344449664
Ahnak2	208	219	348	360	335	0.266602812557789	0.0394410062131167	0.119435077085209
Ahr	0	0	0	1	1	2.53409791145584	0.351477896151636	0.539547799523834
Ahrr	26	9	50	31	42	0.794932459270167	0.0664728251777946	0.176391142233221
Ahsa1	5716	5205	6978	5918	5946	-0.235966	0.000403689345015221	0.00385372551564731
Ahsa2	626	486	901	769	797	0.131643871541066	0.162133169574325	0.336632911309503
AI118078	16	21	32	11	22	-0.222325	0.611651	0.727649670955144
AI182371	0	2	1	2	5	0.910335734138316	0.522324093686817	0.650647073261921
AI314180	4123	3942	5265	4558	4475	-0.197846	0.00212206797294255	0.012985209443548
AI413582	302	246	495	426	640	0.494806450717279	0.014317022418125	0.0548654334501627
AI429214	4	3	1	4	6	-0.345508	0.705714286954089	0.804463945943463
AI464131	43	17	83	75	80	0.976395008361915	0.00889213227876824	0.0383306923162374
AI467606	568	559	927	855	854	0.203301605915132	0.0186675293533394	0.0669785964103113
AI480526	225	193	193	182	193	-0.575299	0.000470930756193444	0.00429288268030042
AI506816	112	111	95	84	91	-0.745911	0.000483420563394619	0.00437076316526329
AI597479	779	697	1102	1012	1060	0.0850008060612062	0.216405642778369	0.406845363428334
AI606181	267	269	248	218	258	-0.588606	0.000440569149785646	0.00410048629377702
AI607873	1530	1439	3400	2806	2847	0.583988592633446	2.48714735501867e-06	0.000109638652433547
AI661453	5	3	37	25	34	2.53244032756776	0.000151584493353291	0.00188945176635775
AI662270	4410	4173	4761	4525	4603	-0.326109	3.015433259082e-05	0.000588060622941512
AI837181	432	404	756	676	759	0.369154784578573	0.00125054487456901	0.0087694612643044
AI839979	189	173	210	209	175	-0.305635	0.0330209112078162	0.10421434862221
AI846148	327	316	559	523	568	0.338713450735231	0.00360121301899116	0.0193737388917858
AI847159	0	0	2	8	6	5.3055083123165	0.0217231466962816	0.0752307763542712
AI854703	0	0	0	1	0	1.76308175207409	0.516294882252045	0.646088666647023
AI987944	330	240	492	445	450	0.267488103258585	0.0358237397311282	0.111101241122737
Aicda	2	0	4	8	10	2.33874326803324	0.0524060649241762	0.147668608128689
Aida	585	553	1116	698	706	0.114566521878459	0.469137675789052	0.646088666647023
Aif1	45	34	83	94	60	0.5675609064946	0.042433175794158	0.12633237466709
Aif1l	2	1	0	2	1	-0.9197	0.521677066443092	0.650146638909304
Aifm1	3140	3040	5208	4190	4408	0.133935862301021	0.0422483885048329	0.125871501797939
Aifm2	674	563	1174	1142	1141	0.46591610955247	0.000109484914422877	0.0014576875796302
Aifm3	0	0	0	0	1	1.76212919039141	0.515954631973534	0.646088666647023
Aig1	474	486	530	479	588	-0.287767	0.0231792136157633	0.0791137990148192
Aim1	2254	2050	2741	2345	2407	-0.222361	0.00121143096438949	0.00857338982425967
Aim1l	1	13	11	11	5	-0.0937315	0.90966149058422	0.946015919873413
Aim2	1317	1094	1235	1327	1635	-0.211952	0.130377640423862	0.287831339971504
Aimp1	2150	1702	2736	2201	2392	-0.0913379	0.241091102889721	0.43689287599026
Aimp2	1635	1382	1819	1516	1645	-0.297182	0.00093281727233356	0.00704923449169425
Aip	1388	1226	1953	1767	1746	0.0440123678148355	0.435423153437775	0.612342965008397
Aipl1	6	15	17	18	23	0.434010501175609	0.370783258462207	0.561018623907853
Airn	44	54	30	51	60	-0.489632	0.155780812787176	0.326890678910781
Ajuba	7	1	31	29	20	2.27738310603391	0.00258362788554998	0.0150260813127112
AK010878	357	319	444	391	386	-0.168268	0.0803407620710944	0.203589046484886
Ak1	105	102	368	365	348	1.36345354499963	4.88261092243027e-07	3.72951500674081e-05
AK157302	593	514	775	707	738	-0.0150766	0.839947816619497	0.896345613532103
Ak2	8293	7342	8677	7140	7116	-0.470311	5.84904995948271e-06	0.000194467193868655
Ak3	717	754	1151	1089	1086	0.153280439558354	0.0727601720598414	0.188920587409883
Ak3l2-ps	45	27	89	61	67	0.570753127354684	0.0418332781319532	0.124865676566674
Ak4	468	437	1112	975	132	0.259236853913877	0.67637992369113	0.780957038554242
Ak5	1	0	1	7	5	2.47089308023178	0.116927437796982	0.267467551981454
Ak6	2578	2300	3100	2896	3203	-0.10317	0.105832054513006	0.248578518679652
Ak7	2	0	0	0	0	-3.4118	0.179049074808104	0.358862181149428
Ak8	0	0	15	1	2	5.43325779284953	0.0512658677393977	0.145217781683163
Akap1	2038	1875	2463	2060	2162	-0.250305	0.00088580512806118	0.00684450886268505
Akap10	1730	1584	2292	2047	2083	-0.0668409	0.200538829885326	0.386888319740308
Akap11	1292	1304	1623	1515	1691	-0.126439	0.115423225582605	0.264881504862645
Akap12	7	5	17	22	19	1.24440866076617	0.0167819805124892	0.0618024681342106
Akap13	5512	4875	7060	6124	6384	-0.107126	0.0246958228516588	0.0829481949875371
Akap17b	31	34	92	100	134	1.30626768263897	0.000412169227998218	0.00391428236299915
Akap3	2	8	31	15	27	1.81116085726594	0.0107736547627517	0.0443484172010971
Akap5	12	14	7	12	4	-1.18308	0.050651451775583	0.143840615923255
Akap6	1	3	8	14	1	1.45387847510642	0.209487703728368	0.398875211966306
Akap7	102	89	153	149	182	0.324469528279452	0.064497174888315	0.17223544849244
Akap8	3601	3374	3952	3182	3409	-0.428404	1.89156694364018e-05	0.000424847373995534
Akap8l	784	672	1012	963	988	0.00736887229462038	0.917433515441256	0.951585562021334
Akap9	1705	1583	2114	1923	1921	-0.163743	0.00873341793670106	0.0377630506729534
Akip1	449	406	631	622	608	0.103311559111306	0.224428455705455	0.417064028228745
Akirin1	1751	1607	2647	2303	2272	0.0823448384174526	0.144235002285464	0.310185623380737
Akirin1-ps	0	0	1	1	2	3.4013420992136	0.172721216472367	0.351815250242164
Akirin2	901	820	1128	1046	1060	-0.110047	0.101965201147004	0.241890941034277
Akna	604	598	1661	1562	1476	0.944158661330142	1.62445683741548e-07	1.75530485462438e-05
Aknad1	0	0	0	0	4	3.4050216176816	0.277117060682354	0.476128701992631
Aknaos	0	1	0	0	0	-2.55167	0.312691004080568	0.506600592732835
Akr1a1	12212	11148	17735	16625	16858	0.112795676540752	0.0088338795443112	0.038122493640395
Akr1b10	328	312	607	542	504	0.345734827711929	0.00320510325023089	0.0177105190824265
Akr1b3	5991	5496	5533	4927	5092	-0.584168	5.02645181244304e-08	8.24756968225029e-06
Akr1b7	2	1	6	16	6	2.13911920640468	0.0395500594442123	0.1197243941597
Akr1b8	11090	10093	10977	9510	9141	-0.538609	4.97945001431813e-07	3.77097579930477e-05
Akr1c12	0	0	7	5	5	5.37567322710869	0.00933604092125786	0.0396748156272447
Akr1c13	29	30	46	38	34	-0.0253754	0.927382972664884	0.958539146024754
Akr1e1	399	373	642	541	552	0.144899541193279	0.104890483080874	0.247077529001219
Akr7a5	322	279	405	425	439	0.0625311639012329	0.559907469512658	0.684756402155542
Akt1	9690	8221	11504	10421	10721	-0.15235	0.004389523077027	0.0223911164214149
Akt1s1	1222	711	754	855	1118	-0.503776	0.0375039399877567	0.115023766099522
Akt2	991	894	1260	1195	1318	-0.0172562	0.812255252699082	0.878592707035752
Akt2-ps	222	233	357	328	328	0.130634558622411	0.230481898893978	0.423206893617262
Akt3	345	420	581	559	572	0.135550469914073	0.277731429904892	0.476594639260695
Aktip	268	244	375	397	364	0.131906194116987	0.229871407849398	0.42230470853195
Alad	948	855	1253	1173	1124	-0.0427528	0.503892651562358	0.646088666647023
Alas1	785	665	1097	1048	1072	0.132362322552146	0.0888310026629371	0.218483580595407
Alb	0	0	2	0	0	2.52340249698009	0.387555254435254	0.56788262592872
Alcam	4659	4190	5709	5050	5099	-0.1795	0.0012177009557294	0.00861222948588881
Aldh16a1	1152	1156	1458	1322	1254	-0.2186	0.00881212543871012	0.0380506030456584
Aldh18a1	3023	2581	4930	4747	4903	0.362543120124768	5.92880763214062e-05	0.000947379621723751
Aldh1a1	0	0	0	9	4	5.01975194263658	0.0782154793314368	0.199604912043835
Aldh1a2	0	0	1	2	0	3.03073075389065	0.271632378095563	0.471837247778571
Aldh1a3	0	0	0	1	0	1.76308175207409	0.516294882252045	0.646088666647023
Aldh1a7	0	0	0	0	1	1.76212919039141	0.515954631973534	0.646088666647023
Aldh1b1	48	37	82	92	87	0.60320058830653	0.0117905873068392	0.0473896569889994
Aldh1l1	22	16	40	50	43	0.790882574136499	0.0172267916638268	0.062943500015397
Aldh1l2	484	412	1079	1096	1160	0.880412363145026	2.73021152660999e-06	0.000116303073228499
Aldh2	3414	3035	6094	5334	5332	0.356646024274577	1.28815354266272e-05	0.000326779976569906
Aldh3a1	0	0	0	1	0	1.76308175207409	0.516294882252045	0.646088666647023
Aldh3a2	499	502	833	838	800	0.282408758934066	0.00725774296622788	0.0328641972583889
Aldh3b1	1746	1468	2623	2391	2337	0.174866655085066	0.0112605879848956	0.0459049642696883
Aldh3b3	0	2	0	0	1	-1.66413	0.40407540446848	0.579103941980261
Aldh4a1	681	569	910	836	800	0.00765323967999662	0.920790440715998	0.953950739545641
Aldh5a1	23	27	58	71	59	0.888182803580637	0.00517493844919189	0.0253119194750564
Aldh6a1	96	88	178	186	190	0.572076771782798	0.00217098253879992	0.0132069967628127
Aldh7a1	341	274	464	422	394	0.0391374302993413	0.697926550595774	0.798447798780356
Aldh8a1	0	2	1	0	0	-1.66923	0.400629052917765	0.576542751888558
Aldh9a1	2972	2680	4559	4361	4345	0.211692670394676	0.000966388314666559	0.00723199633623568
Aldoa	28136	25166	41082	31643	32625	-0.0420662	0.512352696763925	0.646088666647023
Aldoart1	2	17	18	22	21	0.642912000110207	0.328401968748438	0.520299431196316
Aldoart2	2	1	6	2	2	0.67272409740206	0.534215194154273	0.661767601557838
Aldoc	519	449	1266	1275	1235	0.946600998495714	3.77675750197135e-07	3.18704379487783e-05
Alg1	889	797	1162	1099	1108	-0.0205137	0.747989459342413	0.831642904768462
Alg10b	1440	1434	1759	1606	1564	-0.245295	0.00238269820409216	0.0141169491389894
Alg11	508	496	602	600	527	-0.237255	0.0244824768259094	0.0823252318466681
Alg12	345	323	533	532	506	0.214118266735276	0.0343859776009988	0.107564679447008
Alg13	483	512	471	544	470	-0.442355	0.00382244045553903	0.0202867527141681
Alg14	318	294	406	417	413	-0.00416309	0.965963028985038	0.988099217077111
Alg2	903	723	1017	906	1053	-0.144188	0.129114184513502	0.28614713153624
Alg3	691	559	796	784	826	-0.0702585	0.436129986018806	0.612996469086236
Alg5	594	533	873	807	791	0.112406186040443	0.140263281276265	0.304124019025656
Alg6	539	583	743	791	725	-0.0124837	0.903286409822626	0.941208823923488
Alg8	694	587	853	821	812	-0.060831	0.429759989560137	0.606725066549224
Alg9	791	777	988	1094	774	-0.155548	0.259213632022242	0.459536291823344
Alk	2	1	3	5	2	0.684950463961628	0.51396999959007	0.646088666647023
Alkbh1	427	504	598	510	522	-0.221066	0.0718051980574771	0.186934025969818
Alkbh2	255	190	353	391	337	0.267933815141112	0.0694804034641856	0.182463282422767
Alkbh3	450	446	683	713	731	0.22801514042396	0.0359932328975855	0.111509804226943
Alkbh4	122	75	197	150	100	0.161591018092732	0.543162418424615	0.66907974537068
Alkbh5	3042	2871	4391	3954	3976	0.0370626220424963	0.400429287941485	0.576542751888558
Alkbh6	343	316	447	430	408	-0.056739	0.528746086833991	0.656293997673541
Alkbh7	147	117	156	129	180	-0.200005	0.24989469529236	0.448262364133608
Alkbh8	622	563	882	736	757	-0.0196674	0.794596030251773	0.866258766662053
Allc	0	0	0	0	1	1.76212919039141	0.515954631973534	0.646088666647023
Alms1	561	499	721	695	672	-0.0409068	0.59530302890867	0.714910963511841
Alms1-ps1	1	3	0	0	0	-4.35669	0.0577662903681684	0.158783377014784
Alox12	0	1	0	0	1	-0.789546	0.713349921368461	0.804463945943463
Alox12e	0	0	0	1	0	1.76308175207409	0.516294882252045	0.646088666647023
Alox15	0	0	0	0	2	2.53317990736464	0.390775563137659	0.56788262592872
Alox5	4	3	34	29	26	2.61125903265732	0.000107802957777254	0.00144031364378111
Alox5ap	1343	1309	2926	2528	2393	0.540228297004945	1.09533801250788e-05	0.000292473157670692
Alox8	0	0	4	0	0	3.38694548347923	0.272421547315654	0.471837247778571
Aloxe3	3	6	7	1	8	-0.19904	0.81817940791433	0.882048512128999
Alpk1	154	130	386	361	352	0.932967663647561	6.62509441808415e-06	0.000210569941680472
Alpk2	0	0	1	0	1	2.52828454072043	0.349034116430025	0.539547799523834
Alpk3	1	1	3	4	9	1.8813583953248	0.105635973466884	0.248392510641147
Alpl	82	73	116	75	71	-0.270618	0.215640527745257	0.40570822721878
Als2	630	538	915	864	854	0.154447608172233	0.059215405413443	0.161691896730174
Als2cl	180	178	360	356	391	0.608601230879095	0.000370108599102118	0.00359774793455218
Als2cr12	5	6	6	9	9	0.105573462544162	0.856384138715853	0.907437414624709
Alx3	0	0	0	0	1	1.76212919039141	0.515954631973534	0.646088666647023
Alyref	4433	3915	5236	4333	4668	-0.251661	0.000486641196280008	0.00438868633042138
Alyref2	63	65	89	89	116	0.180244267108842	0.380877589088827	0.56788262592872
Amacr	182	143	234	201	238	0.0329041084579138	0.799613324452154	0.868948777985933
Ambp	1	1	3	2	2	0.726047033930866	0.537763817692234	0.664554575545612
Ambra1	1558	1316	2177	2039	1975	0.0889491069259194	0.156838859235067	0.328313569080443
Amd-ps1	190	176	215	169	218	-0.304143	0.0416633572708712	0.124463309878137
Amd-ps2	2	3	2	3	2	-0.511224	0.593868859028465	0.713605704325136
Amd-ps3	374	360	429	377	388	-0.320813	0.00398507476420562	0.0209057163695938
Amd-ps4	113	104	123	103	110	-0.391154	0.0182230876125281	0.0658183768854081
Amd-ps5	8	9	6	7	9	-0.638207	0.240584026406197	0.43646493979773
Amd1	1709	1595	1867	1746	1804	-0.307102	0.00021471345722991	0.00245163477807425
Amd2	246	214	221	244	160	-0.57579	0.00665105546892277	0.0306789758274183
Amdhd2	605	462	756	623	818	0.0261171340875532	0.832334946486119	0.89146713693994
Amer1	176	153	368	346	400	0.741643363045159	9.28270819309452e-05	0.00129653122300795
Amer2	0	0	0	1	0	1.76308175207409	0.516294882252045	0.646088666647023
Amer3	1	6	8	13	11	1.14504901903867	0.145166256509622	0.31098781813431
Amfr	4659	4320	5353	4829	4973	-0.266089	5.63839380246199e-05	0.000921752551415396
Amh	25	11	8	14	13	-1.03503	0.0478814265122358	0.138103313675672
Amhr2	141	131	260	257	250	0.475811340494724	0.00193776677165545	0.0120997762369648
Amica1	62	60	142	119	99	0.534937130238655	0.0134406277756455	0.0522564146469431
Amigo1	204	355	215	255	237	-0.692296	0.0143899817309943	0.0550409812766998
Amigo3	52	31	44	38	46	-0.386813	0.149960903867119	0.318858667831824
Ammecr1	679	623	828	629	647	-0.333169	0.00482575463555792	0.0240961391650386
Ammecr1l	1202	1108	1504	1433	1406	-0.10925	0.0878541074541537	0.216863440339192
Amn	5	9	7	2	3	-1.23186	0.115307444480372	0.264650074295646
Amn1	97	92	92	112	115	-0.260047	0.171540720920184	0.350014175639215
Amotl1	1595	1384	2585	2269	2309	0.245461653839639	0.000987784058015841	0.00735793244728824
Amotl2	0	0	0	1	1	2.53409791145584	0.351477896151636	0.539547799523834
Ampd1	0	5	0	0	2	-2.13999	0.22241046208877	0.414567127640176
Ampd2	5438	4929	6508	5953	5898	-0.196093	0.000504275583138551	0.00449963122295985
Ampd3	548	622	764	699	732	-0.118419	0.246665224733927	0.444268162161798
Amph	0	0	0	1	0	1.76308175207409	0.516294882252045	0.646088666647023
Amt	22	20	30	41	19	0.0815249154590822	0.826215824501992	0.887145577889737
Amy1	0	1	8	0	0	1.75704056244305	0.405774491318845	0.580491225907811
Amz1	88	105	188	159	217	0.521489326448077	0.0159439196009102	0.0593825555375641
Amz2	996	870	880	932	933	-0.458707	0.000288145275298792	0.00303182129181297
Anapc1	6650	6089	8346	7470	7542	-0.146665	0.00243445191357642	0.014332532345677
Anapc10	219	240	360	312	328	0.0973406011800249	0.39203057958587	0.568555029121957
Anapc11	1311	1121	1722	1591	1590	-0.00706568	0.905372558335317	0.942661992142195
Anapc13	166	178	259	238	254	0.102561242507915	0.397698815526794	0.574237815525977
Anapc15	510	461	628	475	548	-0.258154	0.0205224558393503	0.0720297959851705
Anapc15-ps	45	55	66	48	46	-0.352335	0.149866247182672	0.318777477605143
Anapc16	527	547	612	622	596	-0.252951	0.0186163502721641	0.0668626556897082
Anapc2	2035	1993	2781	2767	2942	0.0559308902377813	0.41993889831908	0.596149741016777
Anapc4	1107	1018	1616	1414	1479	0.0636443973817884	0.286387648070527	0.487004655163402
Anapc5	5715	5277	7975	6747	6808	-0.0533797	0.252823395692161	0.451330621823305
Anapc7	1073	992	1501	1224	1265	-0.0736943	0.29128806431988	0.493494794972235
Ang	0	2	5	3	4	1.46208365259699	0.232941495146301	0.426829573055558
Angel1	148	105	328	284	303	0.837821257074854	0.000103745145621415	0.00140555636510481
Angel2	1191	1186	1765	1517	1587	0.0100234189038099	0.873817050259527	0.919968628068505
Angpt2	238	263	258	224	265	-0.448694	0.00469910498627488	0.0236369115701894
Angpt4	1	0	1	0	0	-0.786974	0.711069729923729	0.804463945943463
Angptl2	2825	2544	1799	1621	1800	-1.06017	7.5282037166993e-09	2.16367533352469e-06
Angptl3	0	0	0	3	1	3.40758939242656	0.227497452034648	0.419255892936609
Angptl4	122	78	242	224	169	0.650493586953022	0.00735561057744723	0.0331339031629238
Angptl6	50	46	66	106	77	0.362544572666513	0.185522664674318	0.366270849007753
Angptl7	0	0	0	2	0	2.53501639507706	0.391406714806917	0.56788262592872
Ank	13559	12713	13270	11329	11302	-0.57313	1.27428948448012e-07	1.51554925868941e-05
Ank1	4	2	23	18	11	2.05491149284711	0.00593276627752432	0.0282450636587382
Ank2	251	262	345	330	336	-0.0440144	0.674019140502673	0.77889098068783
Ank3	2	0	6	8	7	2.26785779278531	0.0465012272936873	0.1352006971077
Ankar	0	2	0	0	0	-3.42626	0.182071789057798	0.361026538423772
Ankdd1a	340	287	460	484	463	0.150415186833174	0.160659468480202	0.334474440899632
Ankef1	0	0	0	1	0	1.76308175207409	0.516294882252045	0.646088666647023
Ankfy1	1509	1100	2328	2244	2297	0.383892527310198	0.00176821585932597	0.0112998749524398
Ankhd1	2588	2529	3272	3129	3093	-0.129853	0.0286964219688292	0.0933081272861691
Ankib1	1221	1196	1584	1486	1491	-0.105847	0.105123996845306	0.247528879630038
Ankk1	32	38	161	77	149	1.4315896325774	0.00104611083093137	0.00769536323575545
Ankle1	640	592	655	625	793	-0.266838	0.0427102714304559	0.126884948871603
Ankle2	1216	983	1443	1240	1613	-0.0499906	0.64449236396524	0.754428201116195
Ankmy1	0	0	0	3	0	3.03632927721388	0.322442009419779	0.513070978990515
Ankmy2	321	267	574	472	507	0.380505790582629	0.00236154902399852	0.0140338733247075
Ankra2	178	204	292	302	278	0.166866866498767	0.221234507024495	0.413162261458644
Ankrd1	4	2	3	0	0	-1.8858	0.180120221562023	0.359814050986428
Ankrd10	1235	1106	1442	1331	1265	-0.233899	0.00319291498797438	0.0176659407570685
Ankrd11	4432	4055	5233	4815	5281	-0.166654	0.00732532447544704	0.0330437184153589
Ankrd12	292	249	559	416	332	0.245661225363612	0.164249124502493	0.340030226087463
Ankrd13a	2076	2474	4305	2796	3888	0.237599314090257	0.133473540535199	0.292987069469126
Ankrd13b	1884	1631	1783	1967	1979	-0.309242	0.00512905230187253	0.0251569155387443
Ankrd13c	1056	835	1495	1169	1017	-0.0616728	0.611529692946098	0.727581993960161
Ankrd13d	15	13	68	74	83	1.98264682543471	2.06322039286886e-05	0.000453626905484232
Ankrd16	405	267	313	404	420	-0.245236	0.209780931598622	0.399219060229722
Ankrd17	4458	4191	5928	5335	5402	-0.0757156	0.0810346894608133	0.204764827026247
Ankrd2	0	3	1	0	0	-2.21169	0.250171880403679	0.448363688498085
Ankrd23	217	164	315	214	197	-0.0943568	0.595396327494325	0.714910963511841
Ankrd24	46	54	102	85	92	0.452824264178927	0.0329884021542036	0.10413029472295
Ankrd26	897	850	1176	1013	1034	-0.139661	0.0525104961355173	0.147892323906151
Ankrd27	1577	1566	2412	2139	2232	0.0862149478772241	0.149472604793851	0.318155422552465
Ankrd28	1512	1406	2181	1912	1940	0.0255968123984575	0.630569330217688	0.744469464835393
Ankrd33b	535	396	476	364	380	-0.629142	0.000354357465694622	0.00349641906991893
Ankrd34a	48	35	166	142	141	1.41426830348743	1.20166547999804e-05	0.000311823950744103
Ankrd35	0	3	14	6	1	1.69439433308716	0.206066923161406	0.394225622945404
Ankrd37	30	42	59	109	79	0.760896430499598	0.0420228520495292	0.125304889983124
Ankrd39	3	4	5	4	6	0.0736347328540549	0.919647432989809	0.953111629363933
Ankrd40	1757	1558	2528	2299	2193	0.0619244344781715	0.272660710297558	0.471837247778571
Ankrd42	13	12	12	11	12	-0.529831	0.203490105598231	0.391196372456742
Ankrd44	240	242	383	404	405	0.286606361978863	0.025913113510843	0.0861157336973982
Ankrd45	0	0	2	0	0	2.52340249698009	0.387555254435254	0.56788262592872
Ankrd46	584	536	935	839	891	0.229819294550064	0.00853461498796649	0.0371236897893358
Ankrd49	530	519	791	720	711	0.0599741039326106	0.436531795475457	0.613415268227783
Ankrd50	238	212	407	426	425	0.466170002248949	0.00135137678634164	0.00928209130056
Ankrd52	4370	3959	5358	4936	5271	-0.117462	0.0248202782354518	0.0832557544218137
Ankrd54	564	595	776	749	746	-0.0527883	0.544033126297225	0.670012581215729
Ankrd55	63	61	75	66	65	-0.290024	0.118918637012813	0.270868530398978
Ankrd61	10	11	4	12	8	-0.810014	0.178031684151003	0.358633565401832
Ankrd63	6	1	2	2	0	-1.71609	0.175450490862718	0.35489957519681
Ankrd9	63	43	100	111	101	0.544415430058331	0.0187573283886991	0.0672055431411517
Anks1	750	577	968	986	1036	0.159200701059949	0.132729488598526	0.291642810595719
Anks1b	0	0	0	3	0	3.03632927721388	0.322442009419779	0.513070978990515
Anks3	395	396	521	503	534	-0.0432532	0.638929320864214	0.750696573454428
Anks4b	1	0	0	0	0	-2.54401	0.310668939738139	0.506600592732835
Anks6	0	0	0	0	1	1.76212919039141	0.515954631973534	0.646088666647023
Ankub1	0	0	0	0	1	1.76212919039141	0.515954631973534	0.646088666647023
Ankzf1	483	383	670	690	728	0.256140654632514	0.0313489034078711	0.100006105722932
Anln	2823	2726	4306	3585	3814	0.0523900471812586	0.330048562939489	0.521887265445764
Ano1	0	0	0	2	2	3.40673311529475	0.215011220658145	0.404782092986614
Ano10	822	728	1460	1379	1376	0.42418145154875	5.54773273359858e-05	0.0009102904793713
Ano2	1	1	0	1	0	-1.65593	0.364854560121668	0.554364605691193
Ano4	5	6	1	2	1	-2.36465	0.0200397617577925	0.0708407377039378
Ano6	1858	1535	2450	2169	2276	0.00473803031025786	0.936290781390545	0.965493682689662
Ano7	63	47	85	85	82	0.18014256475036	0.336657880092544	0.528705626827364
Ano8	567	510	961	964	949	0.397975893685514	0.000446317852585966	0.00414002347089681
Anp32-ps	27	22	39	35	31	0.0790008024294918	0.758666063948125	0.839955099289312
Anp32a	8299	7750	10585	9894	9782	-0.105905	0.0159992034379208	0.0595264802483494
Anp32b	12073	11429	12317	11654	11638	-0.42138	8.19051903466907e-07	5.35713725673505e-05
Anp32b-ps1	61	44	63	47	51	-0.402007	0.0821405745530292	0.206998453022502
Anp32e	8299	7567	10401	9740	9777	-0.104851	0.0158935834848429	0.0592324275362567
Anpep	366	338	390	310	323	-0.484874	0.000586387568325923	0.00500789113171262
Antxr1	842	802	1089	948	1020	-0.127572	0.0793054190555055	0.20163146787412
Antxr2	2569	2329	2849	2558	2446	-0.340441	6.15311831600154e-05	0.000972697677768629
Anxa1	2270	2027	5198	4428	4439	0.688544078033404	1.3768698057025e-07	1.58132162921403e-05
Anxa11	466	378	802	691	701	0.358998915013353	0.00182239960153026	0.0115710295015112
Anxa2	9172	7822	18315	16525	17365	0.600701060668729	9.48255279210347e-08	1.27303271233989e-05
Anxa3	11	8	65	49	38	1.96350405514039	0.00018545359793008	0.00219259386469714
Anxa4	2560	2364	3199	2556	2887	-0.212044	0.0056144005492998	0.0270434335781848
Anxa5	9288	8331	11263	9435	9625	-0.239288	0.00029747314295921	0.00309105644615907
Anxa6	573	526	1386	1253	1145	0.761495788398518	2.17683520308173e-06	0.000101689107804468
Anxa7	2250	2189	3997	3404	3492	0.270710298865181	0.000417577181730333	0.00394450172571601
Anxa8	1	0	0	0	1	-0.781877	0.713907519777584	0.804463945943463
Anxa9	221	205	305	289	314	0.0722993659150925	0.497928811373466	0.646088666647023
Aoah	0	0	3	2	0	3.68899351827779	0.175477121938629	0.35489957519681
Aoc2	200	188	209	221	196	-0.328772	0.0198859338451896	0.0704028735821786
Aoc3	2	3	4	0	0	-1.27332	0.370851577200184	0.561074088582298
Aox1	0	0	20	8	8	6.42959102370582	0.00209958566551551	0.012887688804503
Aox2	186	178	410	365	422	0.696018765068544	8.35155076696665e-05	0.00119642547406157
Aox3	0	0	0	3	0	3.03632927721388	0.322442009419779	0.513070978990515
Aox4	0	0	0	0	1	1.76212919039141	0.515954631973534	0.646088666647023
Ap1ar	792	1280	1445	1816	1833	0.26987570434218	0.236331412169226	0.431177695361974
Ap1b1	1906	1751	3083	2666	2724	0.189921040546995	0.00305726719955048	0.0171015983265435
Ap1g1	3500	3147	4406	3982	4095	-0.111108	0.0224912019338667	0.0774366795162331
Ap1g2	831	738	1237	1158	1173	0.166043916778078	0.0242756316412422	0.0818626961587923
Ap1m1	2868	2562	3863	3554	3954	0.0475862456098679	0.411763316159124	0.58684717111596
Ap1m2	2	1	13	4	3	1.63655011955861	0.132467760884292	0.291284426185699
Ap1s1	6348	5759	7479	6400	6250	-0.289316	0.000124177698579658	0.00161686480274072
Ap1s2	567	492	937	900	875	0.33825640523609	0.00110292081734757	0.00800035194605659
Ap1s3	986	1011	1343	1289	1268	-0.0571785	0.427724700432224	0.604731882588116
Ap2a1	2561	2326	4090	3704	3970	0.247252933398527	0.000416276254751735	0.00393851121754165
Ap2a2	2051	1759	3488	3060	3266	0.345632208675313	6.84445698974329e-05	0.00104651097769837
Ap2b1	3220	3069	5239	4909	4992	0.246343865054477	0.000267286832731548	0.0028671852075277
Ap2m1	2421	2131	3238	2820	2941	-0.0373329	0.445366343847804	0.622325893339136
Ap2s1	2011	1544	2986	2549	2540	0.165834213807956	0.0525609121711956	0.147940267564447
Ap3b1	2227	2164	3673	3141	3217	0.167606034037974	0.00856369880343706	0.037204537017825
Ap3b2	1	3	3	5	4	0.539251906379612	0.569066838915811	0.691994335581355
Ap3d1	3540	3268	4648	4385	4340	-0.0462356	0.298413984255725	0.502887999264099
Ap3m1	1410	1598	1654	856	1497	-0.622167	0.0124320271827157	0.0492777775382538
Ap3m1-ps	515	440	644	649	701	0.046356187825545	0.62704631557583	0.740940705362358
Ap3m2	106	124	300	247	246	0.756579598898303	0.000338788503485374	0.00338857515010796
Ap3s1	347	320	492	454	445	0.0393891325993664	0.64529305060949	0.754801198009952
Ap3s1-ps1	168	192	300	269	267	0.188873148831393	0.151309816495579	0.320539175703033
Ap3s1-ps2	38	42	71	41	62	0.0909827488508641	0.723707319343462	0.811645934186792
Ap3s2	900	813	1344	1109	1174	0.0595479130045197	0.384677052970715	0.56788262592872
Ap4b1	526	517	916	1116	879	0.463563400038151	0.00458878991881713	0.0232071764130589
Ap4e1	454	393	658	606	549	0.077806555510754	0.386872989190887	0.56788262592872
Ap4m1	596	565	648	693	694	-0.207996	0.0464877119635633	0.135183581179243
Ap4s1	272	270	301	193	222	-0.628269	0.00166979664220582	0.010831063798144
Ap5b1	673	582	846	754	750	-0.115018	0.137753013713519	0.300018960714323
Ap5m1	403	374	585	625	534	0.147838753732211	0.166566466491206	0.343543337138112
Ap5s1	172	121	295	164	283	0.319015954265431	0.184402394675678	0.364383902324675
Ap5z1	681	614	888	734	798	-0.120195	0.132647137001621	0.29149800530825
Apaf1	676	618	1219	1004	1005	0.295079901862487	0.00276824466171044	0.0158143338653033
Apba1	1	0	0	5	7	2.36068177036395	0.186990540705859	0.368376752783083
Apba3	654	581	1043	956	1004	0.262412018067715	0.00335873939941407	0.0183761101874087
Apbb1	41	32	117	93	94	1.03454246427388	0.000294894262748925	0.00307944680623082
Apbb1ip	3292	2946	4306	4058	3996	-0.0328914	0.465851868277175	0.643070166491908
Apbb2	160	147	251	208	183	0.039845556260841	0.767612667511302	0.846739127355604
Apc	1144	1068	1598	471	1522	-0.336569	0.381894861194461	0.56788262592872
Apc-ps1	7	3	9	5	12	0.356645148197278	0.587279845909559	0.7078273923256
Apc2	49	27	59	66	72	0.365304807299759	0.188075422180235	0.36982740306879
Apcdd1	1	1	0	0	0	-3.41902	0.144616760926113	0.310185623380737
Apeh	918	862	1162	1063	1054	-0.140197	0.0445485421593521	0.130941236623964
Apex1	4779	4436	5104	4308	4393	-0.440209	3.16130517336222e-06	0.000127321565857164
Apex2	295	221	398	351	381	0.114777779639799	0.32171857593675	0.513070978990515
Aph1a	1514	1531	2384	2027	2215	0.0969223221840192	0.151901583498941	0.321414681932506
Aph1b	100	106	229	215	197	0.613205807791469	0.00100644791955592	0.007449984787991
Aph1c	129	131	257	305	273	0.665148063359611	0.00104965098619823	0.00770944165041351
Api5	5894	5564	7580	6918	6825	-0.125882	0.00898688526860203	0.0385983019498053
Apip	282	280	352	356	327	-0.14007	0.194481181384748	0.378475841787736
Apitd1	355	281	362	338	323	-0.331179	0.00847508202612717	0.0369463538954488
Aplf	218	225	432	429	368	0.44900114702438	0.00275033672517113	0.0157424796856452
Apln	0	0	0	5	0	3.70457334741584	0.246868480371337	0.444318133319162
Aplp1	180	169	367	346	334	0.56373792737235	0.000256713581966853	0.00279301542602204
Aplp2	4198	3833	6340	5230	5466	0.0616582134414755	0.226430679020125	0.419042434954585
Apmap	834	695	997	928	929	-0.117321	0.125271093217893	0.280612949426657
Apoa1bp	655	544	1215	958	958	0.362361927086023	0.00252993648302881	0.0147671292542007
Apoa5	1	2	2	8	8	1.51078115060805	0.163662355665434	0.339014621600424
Apobec1	888	827	1918	1722	1662	0.606104821789386	2.31678099774798e-06	0.000105541583704606
Apobec3	224	222	461	365	411	0.446299628069732	0.00174498379356932	0.0111917690212964
Apobr	2183	1842	3947	2896	3282	0.307376908194113	0.00423462067366667	0.0218144514412927
Apoc1	0	0	0	2	0	2.53501639507706	0.391406714806917	0.56788262592872
Apoc2	7	10	13	20	11	0.347384444639658	0.485915773795713	0.646088666647023
Apod	2	7	16	17	27	1.69082192723129	0.0168016897956936	0.0618364994536837
Apoe	243	209	190	201	198	-0.633806	0.000338838393205311	0.00338857515010796
Apof	0	0	8	4	9	5.67414038294658	0.00687783531730019	0.0314892648926045
Apol10b	0	0	8	2	5	5.19313491062436	0.0217773010619264	0.0753446997497847
Apol7a	0	0	3	1	1	3.68817061153422	0.138968033817755	0.302017724709889
Apol8	0	0	4	5	2	4.77001223201986	0.0346018296385012	0.108029464559508
Apol9a	2	2	424	202	199	6.57755957596621	5.27785182256451e-07	3.82792460633036e-05
Apol9b	5	0	356	169	175	6.03665826016308	2.89992906637925e-06	0.000120638929098974
Apold1	0	0	1	4	1	3.94467404554063	0.123977388899883	0.278489454771812
Apom	4	9	3	2	0	-2.32201	0.0364340293498273	0.112579962999432
Apon	2	4	2	5	3	-0.273321	0.762216053988496	0.842516884526581
Apoo	223	173	271	244	241	-0.0844571	0.472255521974739	0.646088666647023
Apoo-ps	277	266	373	350	347	-0.0428429	0.649433963872309	0.757537522904114
Apool	331	251	465	447	428	0.187792554205479	0.104096842535578	0.24559980649354
Apopt1	447	426	636	509	640	0.00889904790146446	0.931042676961575	0.961256541507578
App	486	354	1166	906	882	0.794129050593467	7.33545831976536e-05	0.00109697600746466
Appbp2	1810	1729	2413	1965	2093	-0.15401	0.02692347531711	0.0888143905611514
Appbp2os	5	1	9	5	13	1.12985442566427	0.173583760643696	0.352651401179061
Appl1	1122	979	1818	1634	1570	0.236800473451762	0.00323149991268018	0.0178285834223554
Appl2	422	345	731	678	664	0.416551255004738	0.0006426558003552	0.00538209047168927
Aprt	5480	4934	6882	6174	5942	-0.153944	0.00511621378993689	0.0251078439688373
Aptx	317	374	500	396	450	-0.0678014	0.585702281223596	0.706262256774861
Aqp1	11	4	3	2	6	-1.42152	0.0809343470535361	0.204592578827099
Aqp11	13	13	24	33	41	0.895106177701434	0.0343724729380916	0.107541418244336
Aqp3	2	1	5	4	13	1.79210959900099	0.0887308622120168	0.218358507048903
Aqp4	2	3	3	6	6	0.549408243925008	0.517524741581409	0.647125031439751
Aqp5	4	0	0	8	0	0.00569972678689608	0.997756679228214	0.998631933185628
Aqp8	0	0	4	3	0	4.1417882416337	0.126791068206078	0.282873538924828
Aqp9	25	19	104	78	86	1.57998341904181	3.46124250076217e-05	0.000648100501177846
Aqr	2983	2714	4148	3574	3477	-0.0475541	0.365564532722387	0.555208183439614
Araf	1588	1417	2169	2033	2148	0.0605852794145967	0.299000768903477	0.503572764278514
Arap1	3570	3208	4020	3991	4264	-0.160417	0.0249327736292706	0.0835224350631956
Arap2	0	0	0	0	1	1.76212919039141	0.515954631973534	0.646088666647023
Arap3	728	649	1698	1662	1609	0.832802077929618	2.76445983714994e-07	2.53140172361684e-05
Arc	138	141	212	247	269	0.366521430940261	0.0421685061996791	0.125654632312849
Arcn1	10257	9140	13870	12061	12130	-0.0489256	0.220846404608163	0.412654906796843
Arel1	838	724	1272	1116	1178	0.171084322695913	0.0242142775636155	0.0816937194829855
Arf1	11338	10479	14310	12584	12854	-0.156594	0.00108664002765793	0.00791790622126901
Arf2	957	791	1985	1577	1582	0.535114137638332	8.3075929207007e-05	0.00119205549917196
Arf3	4282	3841	6689	5622	5568	0.11538139215117	0.0439446044894224	0.12950978482572
Arf4	2443	2285	3261	2850	3164	-0.0494685	0.362400795171154	0.552025039698341
Arf5	1200	1105	1990	1753	1762	0.233981273603822	0.00181613194254717	0.0115477840523425
Arf6	6938	6556	9681	8575	8975	-0.00927527	0.808127090122474	0.875548866990078
Arfgap1	674	622	965	797	781	-0.0515649	0.523101453112416	0.651372714348744
Arfgap2	2006	1887	2513	2289	2146	-0.18665	0.00698988070697775	0.031898986830472
Arfgap3	289	340	539	613	512	0.380419814931384	0.0198650471084598	0.0703494204254628
Arfgef1	3094	2848	3779	3294	3413	-0.202513	0.000982220993491518	0.00732573157645757
Arfgef2	1937	1650	2381	2247	2228	-0.0833222	0.153733710776436	0.323899071295829
Arfgef3	609	538	850	802	951	0.16499865202521	0.113439630852608	0.261242845788053
Arfip1	885	945	1321	1205	1123	-0.0302089	0.714122837042342	0.804463945943463
Arfip2	782	649	1058	943	1011	0.0555717658943027	0.457965923979892	0.63544176458862
Arfrp1	980	762	883	844	810	-0.473025	0.000240692416302131	0.00266249082976908
Arg1	0	1	0	0	0	-2.55167	0.312691004080568	0.506600592732835
Arg2	17	19	18	28	30	0.0621356328800492	0.864246970926283	0.912821586111852
Arglu1	1393	1411	1618	1412	1424	-0.357298	0.000257628077416259	0.00279711983404076
Arhgap1	1537	1232	2284	2012	1970	0.159854233280294	0.0406224471440459	0.122219080787714
Arhgap10	1529	1397	1650	1427	1479	-0.383064	4.83979523968965e-05	0.000828657115386863
Arhgap11a	2075	2079	2782	2039	2349	-0.240743	0.0169583061292225	0.0622190772082717
Arhgap12	388	329	559	457	435	-0.00530043	0.958149578338478	0.982199488681109
Arhgap15	6	5	14	8	10	0.507188401999643	0.351648800922372	0.539763395508477
Arhgap17	1086	1048	1464	1751	1662	0.17685958388643	0.128727603932292	0.285616033988128
Arhgap18	324	307	865	763	929	0.997961915463412	2.54749505935908e-06	0.000110489421597949
Arhgap19	156	111	238	207	197	0.24857667643818	0.106061637518857	0.248942818340617
Arhgap20	0	0	0	0	1	1.76212919039141	0.515954631973534	0.646088666647023
Arhgap21	1190	1080	1672	1581	1488	0.0422561960479601	0.494308285318384	0.646088666647023
Arhgap22	31	27	46	63	30	0.24367555590538	0.473603425301118	0.646088666647023
Arhgap23	224	190	416	335	365	0.408995089159619	0.00295404677678054	0.016645043857338
Arhgap24	0	1	0	2	3	1.1503665835692	0.525867874729545	0.653551243297743
Arhgap25	706	608	1290	961	1090	0.322739278503139	0.00519240402267364	0.0253763352691118
Arhgap26	33	37	69	60	61	0.414422940827026	0.0705880148501386	0.184633241499529
Arhgap27	1868	1601	2994	2463	2441	0.1648898398337	0.0285608037775309	0.0929695084022088
Arhgap27os1	6	3	14	6	16	0.963830870642734	0.153410831389564	0.323411096983165
Arhgap27os2	35	47	46	49	39	-0.317018	0.225890627689566	0.418479676470128
Arhgap27os3	259	244	244	232	259	-0.472233	0.00150823512745836	0.0100516866091349
Arhgap28	0	0	0	0	2	2.53317990736464	0.390775563137659	0.56788262592872
Arhgap30	4538	3970	7598	5890	5968	0.169074241755906	0.0343393535668701	0.107456769302226
Arhgap31	111	99	254	232	246	0.781073859817909	7.19559117621934e-05	0.00108245391539714
Arhgap32	0	0	1	0	0	1.7570313131177	0.514225218727777	0.646088666647023
Arhgap33	123	130	184	228	227	0.319376101045562	0.0822488360913532	0.207153442918543
Arhgap35	1484	1276	1970	1666	1562	-0.108617	0.160786786949877	0.334621568002205
Arhgap39	386	363	592	657	641	0.31853169936772	0.0118387161858318	0.0475292001651847
Arhgap4	113	113	150	162	175	0.0891239932462259	0.561390451686342	0.686115371385112
Arhgap40	0	0	0	0	1	1.76212919039141	0.515954631973534	0.646088666647023
Arhgap42	0	0	1	0	0	1.7570313131177	0.514225218727777	0.646088666647023
Arhgap44	0	0	0	1	0	1.76308175207409	0.516294882252045	0.646088666647023
Arhgap5	1055	1087	1495	1284	1332	-0.0849664	0.242631596427246	0.439060176399576
Arhgap8	1	1	4	1	4	1.06842315918578	0.37922792749862	0.56788262592872
Arhgap9	1255	1098	2022	1832	1817	0.249207308533415	0.00130109512300881	0.00905249574983871
Arhgdia	20965	18188	24801	21522	22164	-0.21365	0.000203141858490935	0.00235594036277347
Arhgdib	12822	11446	16227	16674	15759	-0.0134819	0.79829547822886	0.868059312835142
Arhgdig	57	84	107	126	109	0.25220250818579	0.28001897449572	0.47939486494432
Arhgef1	4950	4403	7848	7718	8028	0.317524827795778	0.000138006981912138	0.00174937176428111
Arhgef10	777	729	996	1024	1075	0.0213317621698167	0.799386712394722	0.868755791141105
Arhgef10l	2356	1888	2504	2294	2396	-0.255021	0.0024555575896686	0.0144184678749229
Arhgef11	1660	1391	2738	2779	2929	0.454134655274096	0.000136614802389954	0.00173794035402181
Arhgef12	2040	1806	2408	2400	2480	-0.0949213	0.149481521819978	0.318155422552465
Arhgef15	0	0	2	2	2	3.9389388657399	0.0933691242295395	0.226501608551906
Arhgef17	7	3	15	14	9	0.89545083939822	0.134838287944761	0.295105508295556
Arhgef18	266	244	380	285	325	-0.0676429	0.546836066676921	0.672763255872099
Arhgef19	14	16	36	28	52	0.924912075746053	0.0268218170531961	0.0885698079487302
Arhgef2	2846	2657	4296	3559	3737	0.0511099817415498	0.330188947430499	0.522032403356485
Arhgef25	122	160	264	236	240	0.362456635337593	0.0395992526569761	0.119832369592601
Arhgef28	0	0	2	0	0	2.52340249698009	0.387555254435254	0.56788262592872
Arhgef3	110	98	399	386	452	1.55390434367196	4.7762145402502e-07	3.69603920819973e-05
Arhgef33	3	2	15	4	14	1.65514292377396	0.0575766162505849	0.158545440719434
Arhgef38	0	0	3	1	1	3.68817061153422	0.138968033817755	0.302017724709889
Arhgef39	649	506	871	799	737	0.0421198343107309	0.650173046802715	0.758157304888525
Arhgef4	99	64	231	223	198	0.985048488892929	0.000184071471428449	0.00218189334125989
Arhgef40	653	698	1509	1087	1069	0.407750127383906	0.00698222176597257	0.0318814614570471
Arhgef5	0	0	0	3	0	3.03632927721388	0.322442009419779	0.513070978990515
Arhgef6	7163	6362	9621	8299	8448	-0.0582493	0.172416916082132	0.351437792718135
Arhgef7	5782	5149	8597	7287	7497	0.0750122548444407	0.109136700358235	0.254107405997671
Arid1a	4457	3995	5584	5057	5282	-0.10622	0.0250072556879535	0.0836836055892526
Arid1b	1510	1225	1780	1522	1666	-0.157127	0.0453634161056464	0.132736886596573
Arid2	1653	1475	1875	1747	1827	-0.218313	0.00271266962532486	0.0155822426030411
Arid3a	1625	1398	1790	1971	1929	-0.101697	0.252264241539331	0.450622198927254
Arid3b	137	142	282	276	313	0.621334114722654	0.000766866227728373	0.0061603066280936
Arid3c	1	1	0	0	0	-3.41902	0.144616760926113	0.310185623380737
Arid4a	609	666	1135	873	961	0.190068081315052	0.0826520623782528	0.207962
Arid4b	547	555	818	661	670	-0.0632475	0.483551894024622	0.646088666647023
Arid5a	33	5	36	62	33	0.78742341195957	0.191120230752126	0.374306268610248
Arid5b	303	248	466	418	460	0.268685862208459	0.0200839572823006	0.0709383648979924
Arih1	4454	3963	6017	4570	5356	-0.102035	0.167371048398786	0.344721332946873
Arih2	962	779	1051	993	980	-0.220079	0.0135363035616227	0.052546951898251
Arl1	2577	2375	3355	3271	3390	-0.0025836	0.961973300830588	0.984984622639328
Arl10	116	128	224	223	196	0.373740920681541	0.0214494651451825	0.0744430027101015
Arl11	197	186	229	211	178	-0.332368	0.0228264571830266	0.0783170663582602
Arl13b	202	234	424	316	369	0.316610431391636	0.0386887789834322	0.117781111899227
Arl14	1	0	1	0	1	-0.0157212	0.993307709602077	0.997964275450248
Arl14ep	869	756	1241	1068	1163	0.07513275666337	0.280186507169844	0.47954269785173
Arl14epl	0	0	3	0	2	3.68734799486931	0.17490845331831	0.354423923101431
Arl15	306	277	314	255	253	-0.527675	0.000497569981876106	0.00445775411973027
Arl16	137	138	193	215	229	0.193840261296129	0.208011470072607	0.396874597454422
Arl2	560	505	849	778	890	0.221833814038601	0.0244212920760206	0.0822262989422375
Arl2bp	230	201	393	293	242	0.0795959782186561	0.624830729932993	0.739092222880002
Arl3	493	392	677	676	618	0.139473778295497	0.165720730568255	0.342316944445745
Arl4a	218	158	272	235	241	-0.0241946	0.849990605976692	0.90308542741284
Arl4c	0	0	1	1	0	2.52920001717844	0.349442847105398	0.539547799523834
Arl4d	12	9	32	23	27	0.936565064478709	0.0192550081567776	0.0686693498784977
Arl5a	1103	1037	1581	1444	1445	0.0410771454176842	0.481597428586376	0.646088666647023
Arl5b	123	153	160	173	141	-0.245223	0.175009996414973	0.35456180935975
Arl5c	37	39	126	120	103	1.17366586510583	9.07841300242765e-05	0.00127782809226386
Arl6	268	232	353	267	324	-0.105371	0.373815797636028	0.56459471148965
Arl6ip1	4884	4497	7371	5844	5871	-0.000496529	0.993700463488211	0.997964275450248
Arl6ip4	1496	1412	1904	1823	1794	-0.095654	0.113147217271677	0.260730811216408
Arl6ip5	2120	1934	2547	2475	2411	-0.144651	0.0185825069254772	0.0667808115863024
Arl6ip6	1064	940	1474	1360	1252	0.00741057139119124	0.912748946996355	0.948289413710227
Arl8a	762	668	1004	841	885	-0.0885949	0.233960005582836	0.427996826564822
Arl8b	4060	3499	4433	3659	3452	-0.411743	0.000137736059395002	0.0017471873361051
Arl9	8	3	3	10	6	-0.209323	0.779533266630911	0.854992202634547
Armc1	1476	1301	1841	1610	1629	-0.14954	0.0224370292255457	0.0772651758464622
Armc10	529	504	844	671	966	0.24244605851247	0.0958486268015688	0.231155894876238
Armc2	31	28	90	54	66	0.801473179587052	0.00849284404841849	0.0369783020594654
Armc5	660	574	562	532	477	-0.671045	1.58170301308438e-05	0.000374724052070431
Armc6	877	785	821	593	605	-0.745533	3.78834081428986e-05	0.000695680700207571
Armc7	330	342	460	345	332	-0.270763	0.0515818767624138	0.145890110088838
Armc8	769	702	969	817	850	-0.18096	0.0250163126308466	0.0836915378763889
Armc9	219	206	271	256	274	-0.105692	0.330231595550742	0.522032403356485
Armcx2	0	0	0	1	0	1.76308175207409	0.516294882252045	0.646088666647023
Armcx3	0	0	1	2	0	3.03073075389065	0.271632378095563	0.471837247778571
Armcx4	0	0	0	2	0	2.53501639507706	0.391406714806917	0.56788262592872
Armcx5	179	129	219	179	201	-0.0573139	0.683947754200742	0.78636463713692
Armt1	495	432	589	510	486	-0.247553	0.0151464422799553	0.057118984287596
Arnt	1172	958	1762	1571	1606	0.195231164288695	0.0138682695136032	0.0535307349271537
Arnt2	0	0	0	1	2	3.03455655763933	0.273069458443033	0.471837247778571
Arntl	845	763	1317	1329	1404	0.315414224460454	0.0022637822506296	0.0136311536742804
Arntl2	5	1	8	9	9	1.07926432857867	0.157285092805691	0.328917763701871
Arpc1a	1449	1217	2062	1812	1992	0.119231157617084	0.0874102325004157	0.21638947404171
Arpc1b	13700	12132	16777	15260	15374	-0.143773	0.00178997826053396	0.0114142514411379
Arpc2	13621	13110	19722	17931	18319	0.0439004409572086	0.239474848270598	0.434987062956464
Arpc3	3969	3313	5944	3892	5235	0.0250476819801443	0.833153637745674	0.892051364162227
Arpc4	4285	4343	4276	4420	4403	-0.418068	0.000113900474234369	0.00150741620904201
Arpc5	4637	4380	6353	5506	5030	-0.118949	0.0796496595794595	0.20221656409851
Arpc5l	1271	1217	2294	1978	2019	0.314747137880023	0.000258961304457683	0.00280504478991112
Arpin	154	151	361	274	301	0.591196214745489	0.000649382170165133	0.00542560180928634
Arpp19	969	997	1416	1044	1339	-0.0769059	0.468700077516339	0.645916017860413
Arrb1	578	566	916	1377	695	0.370563966871066	0.15742634573525	0.329057828824531
Arrb2	2478	2154	4144	4091	4134	0.400021560520987	3.58278107602772e-05	0.000665518484782886
Arrdc1	368	374	550	526	469	0.0347049426913157	0.720479147265993	0.809133347222923
Arrdc2	137	101	206	205	224	0.402039782665461	0.0193005723341145	0.0687962989867554
Arrdc3	115	101	535	540	510	1.85639451504345	1.87875429388589e-08	4.32381881064309e-06
Arrdc4	55	37	56	73	85	0.209846172273751	0.434797755013783	0.611657618210626
Arsa	290	200	425	455	377	0.347321827588114	0.0350929764343724	0.10926595351145
Arsb	1454	1236	2586	2197	2297	0.375782888157813	9.09426522882952e-05	0.00127904344539752
Arsg	39	25	21	51	50	-0.0697713	0.865619893610662	0.914108225652496
Arsk	124	113	213	180	162	0.203873098133729	0.158556644936005	0.330990965356456
Art3	0	2	13	18	7	3.0990062148268	0.00929304618025789	0.0395775225571618
Art5	0	0	1	0	0	1.7570313131177	0.514225218727777	0.646088666647023
Artn	0	0	0	1	0	1.76308175207409	0.516294882252045	0.646088666647023
Arv1	96	110	113	96	113	-0.381183	0.0396522766905713	0.119931386795292
Arvcf	63	49	158	121	165	0.966613494010965	0.000429638212404625	0.00403472560474065
Arxes1	0	0	1	0	0	1.7570313131177	0.514225218727777	0.646088666647023
Arxes2	0	0	0	1	0	1.76308175207409	0.516294882252045	0.646088666647023
As3mt	375	320	775	658	650	0.562238157614084	7.57147395792485e-05	0.00111718642804651
Asah1	1424	1323	2910	1813	2559	0.378284973365768	0.01867840662549	0.0669845908363427
Asah2	63	51	128	128	139	0.775800315938777	0.000912965940865346	0.00698229800591613
Asap1	640	549	1208	971	958	0.37674654463954	0.00134573899919676	0.00925886506517763
Asap3	22	24	63	61	63	0.99829041481516	0.00129539175618596	0.00901989678246419
Asb1	413	400	663	543	581	0.111663709546144	0.211429815460803	0.401033153685611
Asb10	2	0	3	1	1	0.276330677632736	0.848410464698321	0.902171127807917
Asb11	0	0	0	0	2	2.53317990736464	0.390775563137659	0.56788262592872
Asb13	248	229	348	299	291	-0.0472385	0.640672379367387	0.751778256838131
Asb15	1	0	0	0	0	-2.54401	0.310668939738139	0.506600592732835
Asb16	1	0	0	0	0	-2.54401	0.310668939738139	0.506600592732835
Asb17	2	0	0	0	2	-0.878616	0.640272313285257	0.751408322101195
Asb17os	0	1	0	0	1	-0.789546	0.713349921368461	0.804463945943463
Asb2	16	13	54	86	99	2.02708699714875	0.000246127907526905	0.00271286688690485
Asb3	229	226	307	274	275	-0.111429	0.287126845881133	0.487933912146103
Asb4	28	18	16	26	39	-0.187959	0.656387761380781	0.763044313790922
Asb5	4	5	25	8	14	1.32854787425776	0.0545582064641578	0.152148989891167
Asb6	913	886	1227	1082	1096	-0.102829	0.131418599900626	0.289372391754348
Asb7	340	306	547	495	516	0.249757780831199	0.0128922596770779	0.0506122582493347
Asb8	494	476	893	757	851	0.343393176237719	0.00162313303673023	0.0106142075737079
Ascc1	426	384	640	573	603	0.144266192592664	0.0904265693051559	0.221302200615477
Ascc2	1406	1217	1999	1629	1675	-0.00660092	0.921372043649831	0.954385900486243
Ascc3	1379	1279	2356	2073	1974	0.245598151979722	0.00210047939432458	0.0128887103001475
Ascl2	3	5	7	9	6	0.426681873673525	0.518304902547688	0.647734920877826
Ascl3	0	0	0	0	1	1.76212919039141	0.515954631973534	0.646088666647023
Ascl5	1	0	0	0	0	-2.54401	0.310668939738139	0.506600592732835
Asf1a	672	615	956	788	771	-0.0573255	0.482869432725568	0.646088666647023
Asf1b	2490	2387	3655	3438	3604	0.112287184939085	0.0496390654689642	0.141742487782068
Ash1l	2329	2170	2470	2447	2466	-0.304385	0.000309498344978338	0.00317948995441225
Ash2l	1910	1554	2361	1875	2120	-0.144366	0.078247059709712	0.199656752356488
Asic1	0	1	2	1	0	0.473473485739435	0.799101832289658	0.868552721418365
Asic3	0	1	0	1	0	-0.788593	0.713884772287303	0.804463945943463
Asl	561	507	801	776	809	0.141136021929254	0.0948751411166148	0.229470745070432
Asmt	0	0	0	1	1	2.53409791145584	0.351477896151636	0.539547799523834
Asna1	2980	2736	3759	3171	3403	-0.168258	0.0056888134541786	0.0273127778979948
Asns	3131	2867	5017	4560	4334	0.192140696497258	0.00228098137981175	0.013705166795147
Asnsd1	1504	1420	2715	2182	2249	0.264089234093558	0.00226726348114054	0.0136356244436821
Aspg	0	0	0	2	0	2.53501639507706	0.391406714806917	0.56788262592872
Asph	4198	3631	7024	6402	6450	0.325012223251078	2.18981001469051e-05	0.000468666947709307
Asphd1	0	0	0	0	1	1.76212919039141	0.515954631973534	0.646088666647023
Aspm	1995	1791	2284	2138	2247	-0.202253	0.00330973041266786	0.0181696817357147
Aspn	1	0	0	2	2	0.86272419862296	0.635601212559437	0.747949912380821
Asprv1	2	0	1	0	0	-1.65476	0.399468041457156	0.575900843041187
Aspscr1	799	740	996	862	935	-0.161942	0.0362798412603491	0.112240758899205
Asrgl1	415	386	675	608	632	0.236173926655098	0.0116484810698849	0.0469783188528517
Ass1	0	0	0	0	2	2.53317990736464	0.390775563137659	0.56788262592872
Aste1	154	133	193	134	165	-0.246177	0.12045099155493	0.272920601118131
Astl	1	1	1	0	0	-1.66198	0.360131317666249	0.549849608034305
Astn1	0	1	0	0	0	-2.55167	0.312691004080568	0.506600592732835
Astn2	8	3	2	2	4	-1.42129	0.106436155043549	0.249425430246857
Asun	1272	1193	1483	1258	1391	-0.277237	0.00128594597968427	0.00896824146776873
Asxl1	3517	3277	3905	3538	3670	-0.311277	3.03725503059854e-05	0.000590252175954011
Asxl2	1182	1159	1490	1333	1523	-0.12938	0.0995864840342349	0.237615737655941
Asxl3	1	0	0	1	0	-0.780924	0.714446508356285	0.804463945943463
Atad1	2146	2185	2925	2631	2653	-0.101792	0.0969236328737436	0.232892704834659
Atad2	4122	3787	5043	4352	4540	-0.204983	0.000684516422209984	0.00565020897031596
Atad2b	231	263	332	307	323	-0.0638844	0.590830254729105	0.710849544711418
Atad3a	3322	2866	4088	3629	3746	-0.130104	0.0172614538966879	0.063057147908309
Atad3aos	5	1	2	5	4	-0.124429	0.894371323527593	0.934667348247478
Atad5	1239	1162	1616	1544	1452	-0.0791266	0.217778871910422	0.408516924857054
Atat1	143	129	244	194	204	0.21536869941171	0.103914174633831	0.24536483526797
Atcay	1	1	0	7	1	0.924407028631648	0.565909848646969	0.689850164899661
Atcayos	1	0	0	0	0	-2.54401	0.310668939738139	0.506600592732835
Ate1	935	889	1280	1146	1143	-0.0540536	0.391285838522297	0.56788262592872
Atf1	1734	1633	2067	1893	1770	-0.255185	0.00138359460244813	0.0094286422564931
Atf2	1204	1094	1507	1369	1536	-0.0785084	0.260990186452002	0.461807997415469
Atf3	225	254	482	487	530	0.623260226414333	0.000543269173956049	0.00474651585196106
Atf4	6700	6014	8759	8528	8480	0.000690954935081009	0.987416059119689	0.997964275450248
Atf5	677	552	662	628	651	-0.35697	0.00156188899416165	0.0103315546343929
Atf6	3423	3157	4706	4133	4228	-0.0321826	0.452503741667892	0.630113060356492
Atf6b	4706	4152	5995	5145	5529	-0.108625	0.033384829494267	0.105194268041946
Atf7	1497	1426	1888	1619	1635	-0.208768	0.00460428802606512	0.0232700547149152
Atf7ip	848	781	1321	1162	1128	0.126039639318356	0.0778495530910876	0.198842884163615
Atg10	65	76	89	82	86	-0.158961	0.378908735078017	0.56788262592872
Atg101	565	595	756	697	771	-0.0843212	0.362325999478519	0.551992695732362
Atg12	488	472	707	605	696	0.0420541027606747	0.626222668624676	0.740263618884523
Atg13	1271	1177	2028	1730	1844	0.171910563883382	0.0125099319938242	0.0494840412639641
Atg14	335	339	426	367	355	-0.256855	0.0232797276517676	0.0793651507727922
Atg16l1	1282	1059	1396	1317	1327	-0.229707	0.00597604339101561	0.0283765983205219
Atg16l2	274	254	436	450	471	0.344054244227151	0.0077418598045761	0.0344880587221953
Atg2a	1008	897	1408	1273	1298	0.0424775368560075	0.480411493483351	0.646088666647023
Atg2b	2269	2086	2689	2443	2579	-0.196282	0.00226630095237856	0.0136356244436821
Atg3	1668	1639	2377	2034	2158	-0.0339481	0.555657202556359	0.680953291063903
Atg4a	317	306	448	377	367	-0.088462	0.37063939710675	0.560848839221989
Atg4a-ps	99	80	141	117	98	-0.0299312	0.862808156178993	0.91184969024106
Atg4b	1071	1108	1512	1328	1303	-0.0985657	0.189266294372455	0.371509526204505
Atg4c	208	185	320	289	301	0.191164971391506	0.0821229245310322	0.206983408564133
Atg4d	590	581	889	772	786	0.0392625602087233	0.603228789609101	0.720775226260055
Atg5	808	761	1071	924	927	-0.126031	0.0863018374291918	0.214165363546101
Atg7	867	677	1040	925	1007	-0.0715543	0.403446138445859	0.579044780042884
Atg9a	1531	1034	2392	1907	2253	0.338605070775656	0.0166148475786107	0.0612633612027798
Atg9b	456	466	393	393	394	-0.665405	4.06752299539923e-05	0.000731782487324566
Athl1	439	398	430	406	480	-0.365196	0.005316772398258	0.0258699955160709
Atic	8059	7508	8478	7227	7650	-0.437535	1.06440259428606e-06	6.39454092546585e-05
Atl1	15	18	37	46	39	0.862631004042736	0.0146775481152547	0.0558276089612424
Atl2	1735	1677	1687	1913	1961	-0.311597	0.009353051653395	0.0397090491014718
Atl3	2486	2293	3875	3558	3639	0.191464520619177	0.00147536518853332	0.0098846678661622
Atm	2261	1943	3055	2293	2333	-0.154988	0.0906806726500173	0.221664868296549
Atmin	1417	1219	2524	2230	2220	0.383531486266231	5.29145182849076e-05	0.000882124344804185
Atn1	9	5	4	0	6	-1.46533	0.131209735428795	0.289163999693282
Atn1	1925	1804	2721	2520	2578	-1.46533	0.131209735428795	0.289163999693282
Atoh8	81	76	88	102	113	-0.067072	0.720289119217412	0.808989953203939
Atox1	578	574	984	802	801	0.140927025095242	0.121666603692255	0.274936736040608
Atp10b	0	0	0	0	1	1.76212919039141	0.515954631973534	0.646088666647023
Atp10d	626	740	1361	1245	1062	0.395743731507196	0.00724399485482874	0.0328398139735022
Atp11a	174	238	216	390	232	0.00605588533343905	0.983101037010834	0.997964275450248
Atp11b	1461	1329	1924	1676	1687	-0.0997343	0.0957143263020351	0.230957730991063
Atp11c	796	753	1157	1043	1104	0.071350185122193	0.288271783076645	0.489559054086217
Atp13a1	2656	2373	3135	2653	2952	-0.223758	0.00188096505301122	0.0118200644341886
Atp13a2	5512	5045	7204	7081	7488	0.0262408198779852	0.631587461556881	0.745296226411175
Atp13a3	5929	5322	6957	6183	6363	-0.227073	0.000151455920989708	0.00188945176635775
Atp13a4	72	75	91	73	65	-0.386998	0.0580233456447069	0.159326602210045
Atp13a5	0	0	1	2	1	3.40219619458308	0.173105901160423	0.352032324358947
Atp1a1	32826	29026	35706	31344	31893	-0.342962	1.46144977468967e-06	7.75842238382211e-05
Atp1a2	1	0	0	6	4	2.10709709584643	0.238224622398046	0.433160120409991
Atp1a3	1237	1053	2294	1855	1920	0.384153792723103	0.000271043296286203	0.00290221042506816
Atp1b1	7	2	6	18	13	1.02284823274891	0.17881065647832	0.358862181149428
Atp1b2	1	0	0	1	3	0.861868595486707	0.644607563622082	0.754428201116195
Atp1b3	9360	8577	10262	8305	8431	-0.434412	1.13625100084735e-05	0.00029963547598238
Atp1b4	0	2	0	0	0	-3.42626	0.182071789057798	0.361026538423772
Atp2a2	17684	15639	18594	16229	16742	-0.390887	8.36506236875759e-07	5.42993663870891e-05
Atp2a3	1138	1020	2150	1890	1868	0.431477060235919	2.47444080292749e-05	0.000511663541058087
Atp2b1	5529	5184	6573	6083	6278	-0.199214	0.000586231975742639	0.00500789113171262
Atp2b2	0	0	0	1	0	1.76308175207409	0.516294882252045	0.646088666647023
Atp2b4	1434	1358	2060	1561	1887	-0.0447428	0.590795595465461	0.710849544711418
Atp2c1	2192	1958	2914	3034	2846	0.0663366053729833	0.318665916410544	0.511928084916259
Atp2c2	0	0	6	0	0	3.92080871146789	0.217560178872478	0.408279564735696
Atp5a1	23338	20717	30617	27893	27461	-0.0555669	0.120431613114344	0.272911587723694
Atp5b	37241	34638	47152	46023	44662	-0.0803429	0.0563232486847117	0.156051327383017
Atp5c1	5280	5065	6161	6296	5952	-0.188105	0.0069554792282755	0.0317757276113097
Atp5d	2929	2603	4284	3722	3855	0.0793222078715586	0.103445904035142	0.244487178635202
Atp5e	986	886	1352	1117	1113	-0.0869645	0.235442171910331	0.430175350904524
Atp5f1	8548	6734	10176	8812	10241	-0.0805131	0.282916050458521	0.482682703829051
Atp5g1	647	579	841	702	702	-0.14989	0.0779669143502399	0.199085257809885
Atp5g2	98	82	113	91	103	-0.250076	0.128610468206802	0.285557638476887
Atp5g3	5785	5456	7328	4917	5587	-0.363832	0.00478411014078869	0.0239219006221547
Atp5h	1307	1206	1903	1680	1742	0.0617262924786113	0.274571331570842	0.473499276641386
Atp5j	1600	1396	2194	2043	1961	0.0294281822654138	0.6028252006863	0.720775226260055
Atp5j2	1735	1486	2119	2108	2563	0.0613726467485894	0.558161373736979	0.683139561018924
Atp5k	202	151	265	249	271	0.138219454984505	0.291269640992415	0.493494794972235
Atp5k-ps2	2	1	3	5	5	1.05239702646712	0.284575461109396	0.484667154860126
Atp5l	157	149	205	185	196	-0.0840358	0.47395132274379	0.646088666647023
Atp5l-ps1	3	3	10	7	13	1.27186212758648	0.0718202461907142	0.1869457377711
Atp5l-ps2	0	1	0	0	0	-2.55167	0.312691004080568	0.506600592732835
Atp5l2-ps	69	83	140	109	119	0.246103358842064	0.181113420872208	0.361026538423772
Atp5o	4244	3136	5916	4633	4714	0.029512649449991	0.753368839667829	0.835969167826997
Atp5s	81	73	123	140	148	0.400486329387997	0.0393432183148193	0.119261233622462
Atp5sl	471	454	635	616	604	-0.0169176	0.833750528775689	0.892230613062582
Atp6ap1	2758	2795	3149	2849	2792	-0.361734	7.54501922795573e-05	0.00111513999781988
Atp6ap2	4109	3916	4127	3332	3583	-0.564391	1.70579580104923e-06	8.71135659665518e-05
Atp6v0a1	898	765	1265	1214	1207	0.130684465856665	0.0766563602025048	0.196446472761907
Atp6v0a2	1406	1200	2075	2298	1652	0.192644339784784	0.146015963665343	0.312543651662464
Atp6v0a4	0	0	0	1	2	3.03455655763933	0.273069458443033	0.471837247778571
Atp6v0b	4090	3605	3927	3746	3289	-0.509236	1.2368123442733e-05	0.000317645674679233
Atp6v0c	3369	3265	2249	2054	2048	-1.08543	1.42673858525023e-09	7.66158620279371e-07
Atp6v0d1	2475	2133	3502	3198	3091	0.0678826330976223	0.204851785558138	0.392748944268718
Atp6v0d2	458	445	289	247	288	-1.15431	5.13667366708759e-07	3.8105233158138e-05
Atp6v0e	4024	3583	4397	3909	3899	-0.338729	1.59280926404695e-05	0.000375348044789574
Atp6v0e2	732	708	873	746	874	-0.230647	0.0177326206911736	0.0644065938242032
Atp6v1a	8685	7738	10041	8828	8790	-0.269143	4.65260587718177e-05	0.000802031408069437
Atp6v1b1	0	0	0	2	5	4.15691185171801	0.139943302466628	0.303653148403468
Atp6v1b2	11217	9985	12294	10651	10597	-0.35983	5.49393151119769e-06	0.00018865958740895
Atp6v1c1	3475	3063	3910	3555	3583	-0.262877	0.0001361548796345	0.00173457988641479
Atp6v1d	1057	920	1483	1384	1261	0.0423630860328679	0.548176763888572	0.674038331450831
Atp6v1e1	1821	1591	2690	2220	2167	0.0298408293564829	0.653992094161443	0.761221105604916
Atp6v1f	1812	1691	2661	2235	2223	-0.000778567	0.989272350869131	0.997964275450248
Atp6v1g1	1948	1748	2475	1955	2245	-0.170048	0.0277603662592522	0.0909486874616764
Atp6v1g2	27	30	28	8	19	-1.08063	0.0270927140408831	0.0892397742599424
Atp6v1h	3081	2828	3426	3149	2980	-0.327955	6.00008129889066e-05	0.000955322917319329
Atp7a	359	321	600	452	492	0.158511840110517	0.142277567667834	0.307358323204449
Atp7b	0	8	8	18	12	1.20138473246228	0.206633275044355	0.394882806757361
Atp8a1	1019	741	1170	1051	1108	-0.09488	0.329921854117363	0.521780024704489
Atp8a2	2	0	0	3	1	-0.00443207	0.997302359132353	0.998485599219459
Atp8b1	0	0	2	0	0	2.52340249698009	0.387555254435254	0.56788262592872
Atp8b2	1659	1658	3430	3294	3164	0.553446719097314	3.39718179598875e-06	0.000133484387154582
Atp8b3	2	1	7	7	5	1.57973961326188	0.0856371200952232	0.21283626841524
Atp8b4	1396	1253	2281	1730	1931	0.14110053645512	0.0897670617505694	0.220144215510911
Atp8b5	0	0	1	0	0	1.7570313131177	0.514225218727777	0.646088666647023
Atp9a	0	3	2	15	1	1.50849856700091	0.320498739146109	0.513070978990515
Atp9b	1575	1343	2293	1849	1991	0.0500511736269972	0.457935328121964	0.63544176458862
Atpaf1	203	275	376	419	392	0.286252881775827	0.10947106850878	0.254718593099276
Atpaf2	1218	1125	1391	1406	1325	-0.203894	0.0117983127928576	0.0474099548757888
Atpif1	2116	1763	3196	2951	3136	0.241744244444501	0.00201233522153622	0.0124680729671363
Atr	1224	1204	1671	1586	1711	0.0118623249323005	0.862677756911578	0.911831088449181
Atraid	244	220	316	339	332	0.0721587369403054	0.523086922303719	0.651372714348744
Atrip	93	131	150	249	134	0.229821484331414	0.45305133403206	0.630677351954606
Atrn	2265	2023	3034	2618	2725	-0.055183	0.272756226492826	0.471837247778571
Atrnl1	20	28	25	25	20	-0.48084	0.15177607822246	0.321264199973747
Atrx	2944	2622	3597	3230	3388	-0.144012	0.00911358493571181	0.0389963871974506
Atxn1	660	595	825	719	752	-0.149774	0.0575230884671957	0.158458985034537
Atxn10	3109	2744	4039	3516	3431	-0.112989	0.0455664547978777	0.133072370710809
Atxn1l	1367	1295	2117	1911	2117	0.185839166442772	0.0124083496531297	0.0492151301068973
Atxn2	1295	1140	1919	1715	1812	0.141503457749557	0.030072085941947	0.0968042570349216
Atxn2l	6798	6223	8880	8185	8385	-0.0534706	0.171504962848857	0.349992014038125
Atxn3	877	785	1396	1085	1196	0.121908507977843	0.139350077606397	0.302594331813099
Atxn7	527	445	666	650	604	-0.0355721	0.675683288646705	0.780254369745097
Atxn7l1	924	876	1256	1059	1263	-0.0309586	0.697266223979612	0.797846888044341
Atxn7l2	356	307	483	514	438	0.0970999602850829	0.373862388599783	0.564616958273116
Atxn7l3	1917	1305	2586	1822	2196	0.0176445044481093	0.893219239530232	0.933659951836321
Atxn7l3b	1440	1360	1942	1493	1511	-0.205687	0.027386808827593	0.0899174736504042
AU015228	1	2	2	1	0	-0.936578	0.512071691208283	0.646088666647023
AU019823	1004	912	1179	1058	1104	-0.218464	0.00463065347075923	0.0233522510402175
AU019990	0	0	0	0	1	1.76212919039141	0.515954631973534	0.646088666647023
AU020206	1798	1737	2134	2012	2055	-0.210491	0.00308681498668788	0.0172091127825791
AU021092	0	0	0	1	0	1.76308175207409	0.516294882252045	0.646088666647023
AU022133	1	0	0	0	0	-2.54401	0.310668939738139	0.506600592732835
[truncated: 15,745 more rows]
