# Supplementary material for: MARCO+ Tumor‐Associated Macrophages Impede CD8+ T Cell Immunity to Facilitate Immunotherapy Resistance in Renal Cell Carcinoma
Source: Adv Sci (Weinh). 2025 Oct 21;12(47):e14600. doi: 10.1002/advs.202514600 (PMC12713061; doi:10.1002/advs.202514600)
Supplement: Supplementary file 6 — Supplemental Table 5 [file ADVS-12-e14600-s006.xlsx]

## Sheet: Title
Table S5. Differentially expressed peaks of ATAC-seq data of siMARCO macrophages.
Table S5-1. Differentially expressed peaks of ATAC-seq data of siMARCO macrophages (siMARCO#1).
Table S5-2. Differentially expressed peaks of ATAC-seq data of siMARCO macrophages (siMARCO#2).

## Sheet: siMARCO1_vs_NC_all.final.anno
Table S5-1. Differentially expressed peaks of ATAC-seq data of siMARCO macrophages (siMARCO#1).
peak_ID	width	Conc_1.siMARCO2	Conc_2.NC	Fold	p.value	FDR	Gene Name	Gene Type
chr15_99251857_99252257	401	6.93154817696142	7.77010178835123	-0.844425	0.000100018516884337	0.00332571165929465	Mcrs1	protein-coding
chr17_66076924_66077324	401	7.47409658367789	8.26822894580637	-0.800228	0.000100099236579909	0.00332741325940552	Ankrd12	protein-coding
chr17_74083364_74083764	401	4.66320937627149	5.66110228877471	-1.00085	0.000100355604820254	0.00333435081289753	Srd5a2	protein-coding
chr10_67713062_67713462	401	5.59928143008144	6.48748524403407	-0.893017	0.000100367154045184	0.00333435081289753	4930563J15Rik	ncRNA
chr5_123524009_123524409	401	6.92511002487146	7.76342614581568	-0.844188	0.000100437212299142	0.00333505016009472	Diablo	protein-coding
chr10_40135820_40136220	401	4.0292833724287	5.14003353545584	-1.11134	0.000100452105022075	0.00333505016009472	Slc16a10	protein-coding
chr1_153092215_153092615	401	5.81652103992766	6.67896141428441	-0.867516	0.000100477044185378	0.00333505016009472	Lamc2	protein-coding
chr7_127573065_127573465	401	7.0825773221413	7.91128734291428	-0.834655	0.000100565296748429	0.00333694561375351	Phkg2	protein-coding
chr11_6291558_6291958	401	7.40851062038724	8.20930425950149	-0.806866	0.000100610877468474	0.00333694561375351	Ogdh	protein-coding
chr15_51991657_51992057	401	7.62728382132872	8.40423124613641	-0.783092	0.000100638254767115	0.00333694561375351	Rad21	protein-coding
chr16_20717478_20717878	401	7.75502547389024	8.5165625992445	-0.76772	0.000100668783729529	0.00333694561375351	Polr2h	protein-coding
chr7_28372652_28373052	401	7.48404551903226	8.27677435200455	-0.798829	0.000100682298998716	0.00333694561375351	Plekhg2	protein-coding
chr14_34310346_34310746	401	8.07758372533064	8.79794654485326	-0.726626	0.000100735896902708	0.00333773976024708	Shld2	protein-coding
chr7_99332789_99333189	401	5.09426481958169	6.05788237165127	-0.967576	0.000100936031300585	0.00334338728855977	Serpinh1	protein-coding
chr15_89210322_89210722	401	5.64226725748958	6.5243754077188	-0.886974	0.000101084828082814	0.00334733149765204	Ppp6r2	protein-coding
chr10_39171709_39172109	401	5.8746085337279	6.73198923336137	-0.86252	0.000101148476516007	0.00334845460720437	Ccn6	protein-coding
chr13_64161555_64161955	401	7.71783376535936	8.48370826759274	-0.772046	0.000101378557725097	0.00335508508655838	Habp4	protein-coding
chr3_51365204_51365604	401	5.83448051155875	6.69455344701236	-0.865179	0.000101499266388796	0.00335732484272303	Elf2	protein-coding
chr9_83568131_83568531	401	4.40902082210086	5.42730996941302	-1.02054	0.000101505856718302	0.00335732484272303	Sh3bgrl2	protein-coding
chr14_55681667_55682067	401	7.2212855715472	8.0390480633537	-0.823764	0.000101546297875201	0.00335739881984807	Tinf2	protein-coding
chr14_61172665_61173065	401	8.48489680555188	9.15157695155377	-0.67302	0.000101633186503366	0.00335739881984807	Sacs	protein-coding
chr10_81060167_81060567	401	6.55568430343319	7.40211790798965	-0.85211	0.000101636008267638	0.00335739881984807	Sgta	protein-coding
chr9_108120650_108121050	401	6.60735596681105	7.45463025685527	-0.852973	0.00010164907619528	0.00335739881984807	4930447F24Rik	ncRNA
chr8_110998140_110998540	401	5.25662931924627	6.19734577296803	-0.944981	0.000101657150759467	0.00335739881984807	Ddx19a	protein-coding
chr13_30154269_30154669	401	5.48944109780629	6.39360118305847	-0.908809	0.000101739819933846	0.00335819429994289	Mboat1	protein-coding
chr4_131873294_131873694	401	6.72779727275512	7.57278124824786	-0.850754	0.000101740873828195	0.00335819429994289	Srsf4	protein-coding
chr5_24577328_24577728	401	7.81968902137513	8.57273522421556	-0.759247	0.000101809242800426	0.0033594663736967	Abcf2	protein-coding
chr13_54589948_54590348	401	7.11282215908674	7.93871487025874	-0.83185	0.000102027321481415	0.00336567632470956	Nop16	protein-coding
chr5_73292535_73292935	401	7.62781587450431	8.40383797193238	-0.782168	0.000102164341523273	0.00336920946023208	Ociad1	protein-coding
chr1_58416070_58416470	401	3.96593394080206	5.09848020488738	-1.13281	0.000102213843920646	0.00336946474961242	Clk1	protein-coding
chr12_82946502_82946902	401	4.24819910235329	5.29585736023271	-1.04927	0.000102231919885506	0.00336946474961242	1700085C21Rik	ncRNA
chr1_38904105_38904505	401	4.64393584803044	5.64149576249824	-1.00047	0.000102277792605984	0.00336999042746591	Chst10	protein-coding
chr8_111643228_111643628	401	6.83105661349002	7.67258486760175	-0.847353	0.000102342214741445	0.0033711268108793	Zfp1	protein-coding
chr7_80294150_80294550	401	7.10519619605058	7.93146411735381	-0.832223	0.000102437365040227	0.00337327441175303	Prc1	protein-coding
chr11_63264375_63264775	401	4.64253957529662	5.63954328431859	-0.999916	0.000102495570810264	0.00337420452505782	Pmp22	protein-coding
chr5_91962460_91962860	401	7.29984368826239	8.11043814526203	-0.816626	0.00010257417210075	0.0033748901167958	Rchy1	protein-coding
chr8_71487620_71488020	401	5.19218560848886	6.14179311492954	-0.953753	0.000102576330078689	0.0033748901167958	Gtpbp3	protein-coding
chr9_72883930_72884330	401	5.68842162452598	6.56302564224522	-0.879546	0.000102678514138627	0.00337726546168409	Pygo1	protein-coding
chr16_35022155_35022555	401	7.18843053129507	8.00821515017117	-0.825774	0.000102755510400883	0.00337881119324317	Hacd2	protein-coding
chr8_25044115_25044515	401	5.40456791285859	6.32093532793195	-0.920899	0.000102974259434955	0.0033835633579623	Htra4	protein-coding
chr1_134962332_134962732	401	7.16369183959497	7.98539450845072	-0.827681	0.000102979412892754	0.0033835633579623	Ube2t	protein-coding
chr13_112927387_112927787	401	7.92215990338516	8.6619073629873	-0.745974	0.000103008638927957	0.0033835633579623	Dhx29	protein-coding
chr16_32059824_32060224	401	4.98445223441272	5.96030577025479	-0.979569	0.000103020207194508	0.0033835633579623	Pak2	protein-coding
chr6_67158765_67159165	401	6.31215582354698	7.1560392124283	-0.849404	0.000103050275226829	0.00338356415344628	Serbp1	protein-coding
chr10_75288578_75288978	401	5.89511889128307	6.74992585571945	-0.859975	0.000103106389278101	0.0033844198970822	Adora2a	protein-coding
chr17_15573762_15574162	401	2.80601031777588	4.58693273568639	-1.76932	0.000103264088617222	0.00338860866088584	Prdm9	protein-coding
chr18_10610013_10610413	401	7.26329755856828	8.07659748181699	-0.819319	0.000103358945697642	0.0033899630236954	Esco1	protein-coding
chr8_68793722_68794122	401	7.30677018312703	8.11601572986301	-0.815281	0.000103396133295941	0.0033899630236954	Ints10	protein-coding
chr4_154837160_154837560	401	5.28543625364152	6.22101827475142	-0.939891	0.000103399089285837	0.0033899630236954	Ttc34	protein-coding
chr2_118245910_118246310	401	5.13254792693367	6.0905574006793	-0.962022	0.000103425763839936	0.0033899630236954	Fsip1	protein-coding
chr10_126978349_126978749	401	7.47075518920087	8.26370220404134	-0.799042	0.00010354624689704	0.00339197708188526	Ctdsp2	protein-coding
chr17_35969659_35970059	401	7.57948415687463	8.36051861240717	-0.787165	0.00010354744858882	0.00339197708188526	Abcf1	protein-coding
chr15_27708466_27708866	401	5.96515052784176	6.81542036896255	-0.855507	0.000103590063554785	0.00339202117057131	Otulinl	protein-coding
chr2_32343056_32343456	401	6.25419926033709	7.09797580629566	-0.849255	0.00010360903230095	0.00339202117057131	Dnm1	protein-coding
chr4_141060463_141060863	401	7.80736503661808	8.56115668000695	-0.759989	0.00010367421728593	0.00339241803723664	Crocc	protein-coding
chr13_23543262_23543662	401	6.28071784116281	7.12397990892358	-0.848761	0.000103681399420787	0.00339241803723664	H2bc9	protein-coding
chr10_40526316_40526716	401	4.05700839068261	5.15662057496595	-1.10037	0.000103720743798478	0.00339271968844856	Slc22a16	protein-coding
chr13_23585814_23586214	401	5.79757423834462	6.65946669593442	-0.866962	0.000103857200883758	0.00339619681205856	H2bc6	protein-coding
chr2_124576021_124576421	401	4.56203265793591	5.56315107299989	-1.00382	0.000103929318015318	0.00339756857016057	Sema6d	protein-coding
chr3_108389180_108389580	401	7.2051961008511	8.02306996130604	-0.823869	0.000103975438265214	0.00339808991087249	Psrc1	protein-coding
chr9_106908786_106909186	401	4.05664472115874	5.15614100054648	-1.10025	0.000104056804613322	0.00339976251591441	Manf	protein-coding
chr1_152903063_152903463	401	7.41748060552312	8.2158703789355	-0.804465	0.000104105765400183	0.00340037569754465	Smg7	protein-coding
chr1_181860672_181861072	401	7.51600187783915	8.30383061769674	-0.793939	0.000104214773391146	0.00340294925894005	Lbr	protein-coding
chr3_69721772_69722172	401	7.32585746480546	8.13301744787103	-0.813203	0.000104269318496489	0.00340374345460668	Nmd3	protein-coding
chr10_127636612_127637012	401	4.90403761862944	5.88586784037055	-0.985376	0.000104374165565305	0.00340617875981752	Stat6	protein-coding
chr7_142069556_142069956	401	5.40192866630486	6.31878846100293	-0.921375	0.000104456645895206	0.00340784753995476	Mob2	protein-coding
chr8_85026612_85027012	401	6.53234213707341	7.37742352913856	-0.850741	0.000104490936892123	0.00340784753995476	Trir	protein-coding
chr11_95259091_95259491	401	6.44442693028842	7.28913113282274	-0.850309	0.000104516079621063	0.00340784753995476	Tac4	protein-coding
chr5_20882036_20882436	401	8.39171951335836	9.06936098310916	-0.683966	0.000104549045311173	0.00340793575455561	Phtf2	protein-coding
chr2_132084828_132085228	401	3.54147781589809	4.87103966110992	-1.3268	0.000104814841510563	0.00341515553798389	Rassf2	protein-coding
chr17_48379042_48379442	401	5.74582199351902	6.61317250245672	-0.872348	0.000104831183303383	0.00341515553798389	Treml1	protein-coding
chr17_63356244_63356644	401	5.10059574019333	6.06160440788778	-0.964967	0.000104882182339947	0.00341582887718543	4930405O22Rik	ncRNA
chr14_45291646_45292046	401	3.87561915518554	5.04311803295296	-1.1672	0.000105003381980358	0.00341858396574453	Ero1a	protein-coding
chr18_61684886_61685286	401	5.63781324353052	6.51841708692681	-0.885475	0.000105027486183537	0.00341858396574453	Il17b	protein-coding
chrX_42068062_42068462	401	6.3131763621222	7.15636110905063	-0.848702	0.00010532357340108	0.00342604181011516	Xiap	protein-coding
chr11_94543929_94544329	401	5.3669603281322	6.28854543126612	-0.926041	0.000105345733649374	0.00342604181011516	Rsad1	protein-coding
chr12_116596936_116597336	401	6.43431787428249	7.27836121912803	-0.849641	0.000105379431417317	0.00342604181011516	Ptprn2	protein-coding
chr18_56709689_56710089	401	5.53105751470107	6.42692515455863	-0.900583	0.000105382117525565	0.00342604181011516	Lmnb1	protein-coding
chr2_90846978_90847378	401	7.54501947579331	8.32905648512577	-0.790157	0.000105408714822715	0.00342604181011516	Mtch2	protein-coding
chr6_114659885_114660285	401	5.93951165786665	6.78987234835217	-0.855576	0.000105446727742856	0.00342612752808687	Atg7	protein-coding
chr13_112635154_112635554	401	5.17387602937579	6.12510442344423	-0.955322	0.000105472195592982	0.00342612752808687	Ddx4	protein-coding
chr1_164248682_164249082	401	9.29210858385111	9.8532053569615	-0.56753	0.00010560035859129	0.00342837344005361	Slc19a2	protein-coding
chr17_34644565_34644965	401	6.7522799316182	7.59495257058006	-0.848455	0.000105605204979397	0.00342837344005361	Fkbpl	protein-coding
chr7_139588756_139589156	401	4.69694579000549	5.68934281820423	-0.995464	0.000105632660311896	0.00342837344005361	Nkx6-2	protein-coding
chr8_119812973_119813373	401	6.62860034537328	7.47320691854022	-0.850322	0.00010568192883986	0.00342898430074153	Cotl1	protein-coding
chr2_91112505_91112905	401	4.56936822217053	5.56980849024731	-1.00313	0.000105771185750665	0.0034308919096848	Mybpc3	protein-coding
chrX_60345437_60345837	401	3.58056892437224	4.88878094428624	-1.3058	0.000105820914693223	0.00343144263402977	Mir505	ncRNA
chr13_22022261_22022661	401	5.05368109466557	6.01961509345075	-0.96981	0.000105864949472253	0.00343144263402977	Prss16	protein-coding
chr11_70720565_70720965	401	6.51647044580408	7.36065518766655	-0.849839	0.000105879570890451	0.00343144263402977	Mir6925	ncRNA
chr10_67537590_67537990	401	6.86550545128319	7.7040016277421	-0.844338	0.000106013340003786	0.00343452687441266	Egr2	protein-coding
chr4_155488245_155488645	401	5.76663666054786	6.63084045213724	-0.869235	0.000106035729946749	0.00343452687441266	Gnb1	protein-coding
chr8_121580474_121580874	401	5.60978276174471	6.49367196159777	-0.88872	0.000106085409766233	0.00343470837654236	Fbxo31	protein-coding
chr10_93273343_93273743	401	5.02927073437967	5.99848978375589	-0.973034	0.000106129303505956	0.00343470837654236	Elk3	protein-coding
chr5_32854153_32854553	401	6.7383472781825	7.58083028632036	-0.848262	0.000106132827362281	0.00343470837654236	Prr14l	protein-coding
chr2_119477759_119478159	401	7.25660196667548	8.06898425495933	-0.8184	0.000106340645930747	0.00344044524141529	Ino80	protein-coding
chr6_134792516_134792916	401	6.16222995702664	7.00457738553072	-0.847758	0.000106410227861654	0.00344093101184932	Dusp16	protein-coding
chr5_139085114_139085514	401	5.15377652158185	6.10682306518469	-0.957118	0.00010642026243819	0.00344093101184932	Prkar1b	protein-coding
chr7_99263510_99263910	401	4.48132580050919	5.48843717183631	-1.00957	0.000106447320173707	0.00344093101184932	Gm26705	ncRNA
chr2_22721836_22722236	401	5.91687061827982	6.76811154659573	-0.856434	0.000106547998704598	0.00344301534949663	Apbb1ip	protein-coding
chr4_40143118_40143518	401	8.38463881195455	9.06248885847184	-0.684173	0.000106573495344816	0.00344301534949663	Aco1	protein-coding
chr1_191878776_191879176	401	4.43494386081521	5.44711568876446	-1.01449	0.000106603515540572	0.00344301534949663	Slc30a1	protein-coding
chr1_86479088_86479488	401	4.69763166079508	5.68931145615496	-0.994748	0.000106948929928558	0.0034531810313888	Ptma	protein-coding
chr2_163951748_163952148	401	5.48026562860142	6.38247804708551	-0.906866	0.000107071350405829	0.00345507052573106	Rims4	protein-coding
chr19_46338637_46339037	401	6.17707792684052	7.01971036041057	-0.848049	0.000107088226778182	0.00345507052573106	Cuedc2	protein-coding
chr5_115187399_115187799	401	5.77247	6.63530191650877	-0.867876	0.000107122282509329	0.00345507052573106	Cabp1	protein-coding
chr5_109551057_109551457	401	4.89093218055305	5.87286793488756	-0.985449	0.000107130164674909	0.00345507052573106	Crlf2	protein-coding
chr7_92669878_92670278	401	8.34469195346981	9.02753322418104	-0.689158	0.000107174846074941	0.00345552199822672	Pcf11	protein-coding
chr6_134928528_134929283	756	7.33299934806138	8.13799	-0.811042	0.000107212078880173	0.00345573312408815	Lockd	ncRNA
chrX_135009103_135009503	401	7.16249515319993	7.98242600017155	-0.825908	0.000107374240603728	0.00345996977139698	Zmat1	protein-coding
chr12_31949302_31949702	401	7.11217719174212	7.93576507121326	-0.829545	0.000107561488311342	0.00346501212102736	Hbp1	protein-coding
chr6_128764096_128764496	401	7.16508422462834	7.98464559144799	-0.825541	0.000107613548055652	0.00346569785403936	Klrb1c	protein-coding
chr1_43827653_43828053	401	8.43328983012551	9.10441673767606	-0.677458	0.000107690102113408	0.0034671718096381	Uxs1	protein-coding
chr11_78697810_78698210	401	6.54943307489439	7.3928220132465	-0.849062	0.000107781012665834	0.00346910700984248	Nlk	protein-coding
chr17_56848766_56849166	401	5.07779398734988	6.04061751625357	-0.966727	0.000107950975588866	0.00347209790409874	Rfx2	protein-coding
chr8_45062976_45063376	401	5.90757348909767	6.7592269090233	-0.856831	0.000107958607919089	0.00347209790409874	AY512931	ncRNA
chr6_146776613_146777013	401	6.23565527677703	7.07752071054848	-0.847327	0.000107982744228018	0.00347209790409874	Bmal2	protein-coding
chr5_86071570_86071970	401	5.01285713078893	5.98265890679456	-0.973587	0.000107997255911934	0.00347209790409874	Stap1	protein-coding
chr4_155086288_155086688	401	7.61261629060003	8.38795750062839	-0.781483	0.000108071549790749	0.00347291789650837	Morn1	protein-coding
chr1_182378401_182378801	401	4.6679927208858	5.66189606029049	-0.99687	0.000108084435649318	0.00347291789650837	Trp53bp2	protein-coding
chr12_12941662_12942062	401	6.09060892960836	6.93315813429536	-0.847905	0.000108144265917708	0.00347384922188196	Mycn	protein-coding
chr11_3648936_3649336	401	7.49206705881087	8.28059138820808	-0.794628	0.0001082069372968	0.00347487125329425	Morc2a	protein-coding
chr12_100022160_100022912	753	5.32580974774768	6.25293477618765	-0.931503	0.000108246266606712	0.00347514332711361	Kcnk13	protein-coding
chr11_89076259_89076659	401	5.11807476100907	6.07427124665004	-0.96022	0.000108314499792601	0.00347553448404013	Gm525	protein-coding
chr14_63050789_63051189	401	5.41965215919103	6.33202815111945	-0.91691	0.000108320171539774	0.00347553448404013	Defb42	protein-coding
chr2_32713430_32713830	401	6.32104766601841	7.16236916673685	-0.846849	0.000108424428285753	0.00347736553572456	Mir3960	ncRNA
chr4_150922364_150922764	401	4.54126608257081	5.5410594875518	-1.00244	0.000108438992385653	0.00347736553572456	Tnfrsf9	protein-coding
chr11_32349606_32350006	401	6.81912789800875	7.65823873455193	-0.84493	0.000108517464847626	0.00347889137734257	Sh3pxd2b	protein-coding
chr6_66964195_66964595	401	4.29842728366873	5.33198102969091	-1.03538	0.000108582563426337	0.0034799877278422	Gng12	protein-coding
chr3_103171490_103171890	401	7.31116703512698	8.11751652295641	-0.812388	0.00010867229581835	0.00348151967521921	Bcas2	protein-coding
chr10_66983051_66983451	401	5.26648194133437	6.20165588161564	-0.939467	0.000108692190426925	0.00348151967521921	Gm31763	ncRNA
chr17_35259068_35259468	401	7.30008210282906	8.10754125614648	-0.813493	0.000108896777153006	0.00348708101784153	H2-D1	protein-coding
chr9_121675007_121675407	401	3.99619400340974	5.11381240446412	-1.11807	0.000109142798838605	0.0034930975273754	Sec22c	protein-coding
chr19_4097054_4097454	401	7.45150072564511	8.24393790003905	-0.798527	0.00010914669731963	0.0034930975273754	Cdk2ap2	protein-coding
chr2_157278788_157279188	401	7.04436972275277	7.8715368287675	-0.833096	0.000109315548804293	0.00349750750621827	Rpn2	protein-coding
chr1_52844757_52845157	401	8.40037335653495	9.07516507271001	-0.681118	0.000109367381564574	0.00349793349891898	Hibch	protein-coding
chr6_39334166_39334566	401	6.10612562435284	6.94851764191875	-0.847755	0.000109390981994412	0.00349793349891898	Slc37a3	protein-coding
chr7_45510286_45510686	401	6.3811365002317	7.22258582096968	-0.847016	0.00010945662004488	0.00349860924125212	Nucb1	protein-coding
chr14_79549469_79549869	401	5.45854596803339	6.36367445110076	-0.909733	0.000109474245177831	0.00349860924125212	Elf1	protein-coding
chr1_74077367_74077767	401	5.02937691642205	5.99656465737375	-0.971005	0.00010960320463891	0.003501736882167	Tns1	protein-coding
chr7_122067000_122067400	401	7.83956972635319	8.58683674719404	-0.753474	0.000109677324105724	0.00350311115091058	Ubfd1	protein-coding
chr16_96091496_96091896	401	4.64630993145219	5.63947259917387	-0.996081	0.000109712471901933	0.00350324023194431	Brwd1	protein-coding
chr6_94053901_94054301	401	5.79337	6.65290994424085	-0.864606	0.000109938617817579	0.00350852428800529	Magi1	protein-coding
chr18_82733513_82733913	401	4.99700517640653	5.96732292394502	-0.974074	0.000109945757233022	0.00350852428800529	Mir5112	ncRNA
chr16_18343795_18344195	401	7.21916398563529	8.03296462743573	-0.819804	0.000109971415070534	0.00350852428800529	Tango2	protein-coding
chr1_151564383_151564783	401	5.76291727463692	6.62594058859387	-0.868046	0.000110044263446153	0.00350985414714506	Niban1	protein-coding
chr3_14893713_14894113	401	4.45972188646386	5.46718263147567	-1.00985	0.00011008767569037	0.00351024465569794	Car2	protein-coding
chr2_145050472_145050872	401	4.06047144869796	5.15568832957564	-1.09598	0.000110203342257468	0.00351142927243362	Slc24a3	protein-coding
chr9_72733931_72734331	401	4.55804779104485	5.55531630837641	-0.999991	0.000110224802940383	0.00351142927243362	Nedd4	protein-coding
chr3_88476415_88476815	401	5.03967402291898	6.00491490254929	-0.969091	0.000110248262658426	0.00351142927243362	Sema4a	protein-coding
chr2_110229681_110230081	401	5.27140402547392	6.20530494327047	-0.938193	0.000110249544111003	0.00351142927243362	Bbox1	protein-coding
chr17_55933144_55933544	401	7.08648942030075	7.91046784201149	-0.829926	0.000110316151095757	0.00351255732331219	Zfp119b	protein-coding
chr3_27338447_27338847	401	4.43492942689999	5.44458847167791	-1.01198	0.000110447234771143	0.00351573714730381	Tnfsf10	protein-coding
chr2_145882401_145882801	401	3.76902555203214	4.98085664662761	-1.21086	0.000110605412722239	0.00351977739084241	Naa20	protein-coding
chr17_70852753_70853153	401	6.48119065097617	7.32331090224624	-0.847749	0.000110727181352198	0.00352189589556341	Tgif1	protein-coding
chr2_72078083_72078483	401	4.9202	5.89742881999477	-0.980819	0.000110734528784064	0.00352189589556341	Rapgef4	protein-coding
chr17_65740206_65740606	401	5.88470443525423	6.73603764007464	-0.856495	0.00011078524574715	0.00352239939381418	Rab31	protein-coding
chr13_96106386_96106786	401	5.01989894925906	5.98801491128634	-0.9719	0.000110812912798533	0.00352239939381418	Sv2c	protein-coding
chr4_108798432_108798832	401	4.4364529419865	5.44613301491211	-1.01201	0.000110933687725134	0.00352524346650462	Zfyve9	protein-coding
chr8_25091109_25091509	401	6.4670404208252	7.30799040375496	-0.846577	0.000111104440965938	0.00352967369422423	Plekha2	protein-coding
chr16_29945327_29945727	401	6.22359411920654	7.06345832228147	-0.845322	0.000111253937772234	0.00353280464472765	Gm1968	ncRNA
chr17_42613028_42613428	401	5.72988548637042	6.59550171418108	-0.870608	0.000111265732632892	0.00353280464472765	Opn5	protein-coding
chr18_83059784_83060184	401	6.02705151640862	6.87069090672374	-0.848935	0.000111316004721766	0.00353340466960822	4930592I03Rik	ncRNA
chr11_87462672_87463072	401	6.36299604688781	7.20283940141809	-0.845403	0.000111473082714043	0.00353739364562924	Tex14	protein-coding
chr5_33938506_33938906	401	5.02833967339052	5.99434832667191	-0.969826	0.000111527244090027	0.00353811542441209	Nelfa	protein-coding
chr13_21914569_21914969	401	5.30370633739221	6.23163820245668	-0.932291	0.00011163987630499	0.00354002793792624	Mir1983	ncRNA
chr1_58445337_58445737	401	7.06182823349557	7.88663936430653	-0.83075	0.000111650395889878	0.00354002793792624	Ppil3	protein-coding
chr2_166771451_166771851	401	5.45385306344681	6.35831441427216	-0.909068	0.000111707366326656	0.00354073459116881	Trp53rkb	protein-coding
chr11_98555078_98555478	401	3.16717380876342	4.71016153401887	-1.5364	0.00011173556208002	0.00354073459116881	Zpbp2	protein-coding
chr1_80646614_80647014	401	4.38741481627659	5.40277172936112	-1.01754	0.000112044189775122	0.00354951580778171	Dock10	protein-coding
chr10_30380491_30380891	401	5.78797816785577	6.64741187014722	-0.864489	0.000112187944162427	0.00355307043293494	Cenpw	protein-coding
chr19_16086529_16086929	401	5.00858222328424	5.9761249798383	-0.971335	0.000112256102386164	0.00355367830475906	Gnaq	protein-coding
chr11_20400867_20401267	401	4.66073495312107	5.65106676748678	-0.993312	0.00011227024629805	0.00355367830475906	Slc1a4	protein-coding
chr1_169370731_169371131	401	4.3000841504737	5.33145900548263	-1.0332	0.000112347363368558	0.00355512009270311	Nuf2	protein-coding
chr4_136239672_136240072	401	6.43325136711792	7.27369125728369	-0.846041	0.000112457943825263	0.00355761968863621	Tcea3	protein-coding
chr5_135688752_135689152	401	7.75898473728733	8.5150066234632	-0.762208	0.000112516064801131	0.00355845878516375	Por	protein-coding
chr4_152095950_152096350	401	5.00255620941051	5.97181572809946	-0.973019	0.000112630439384408	0.00356069527285169	Plekhg5	protein-coding
chr9_122120033_122120433	401	4.38947288225904	5.40476680189567	-1.01748	0.000112650330825133	0.00356069527285169	Snrk	protein-coding
chr15_6622509_6622909	401	4.82006547933318	5.80231752811862	-0.985622	0.000112681630889829	0.00356069527285169	Gm2245	ncRNA
chr13_23432531_23432931	401	6.40512190047381	7.24514787134778	-0.845609	0.000112718592115453	0.00356080007998386	C230035I16Rik	ncRNA
chr18_6501220_6501620	401	4.78630393683877	5.77053757156995	-0.987527	0.000112748182712127	0.00356080007998386	Epc1	protein-coding
chr13_54788990_54789390	401	7.8872063230011	8.62720909145219	-0.746223	0.000112825375721989	0.00356223903537598	Tspan17	protein-coding
chr1_180607481_180607881	401	4.23963615052204	5.28203453070224	-1.04404	0.000112972412847283	0.00356557265062896	Mir6904	ncRNA
chr14_47189221_47189621	401	6.8581683945661	7.69365824679233	-0.84133	0.000112994279842079	0.00356557265062896	Gch1	protein-coding
chr12_40171697_40172097	401	4.24336691716958	5.28568872258895	-1.04397	0.000113028362374691	0.00356564907535016	Lsmem1	protein-coding
chr4_35096148_35096548	401	6.10323323849188	6.94362044319322	-0.845752	0.000113096088341051	0.00356678649259522	Ifnk	protein-coding
chr7_111800756_111801156	401	4.69524821397015	5.68335639170372	-0.991191	0.000113220665379386	0.00356971572107835	Galnt18	protein-coding
chr16_38368307_38368707	401	5.3055606997906	6.23249429291504	-0.931295	0.000113490546822105	0.0035769428460564	Popdc2	protein-coding
chr8_57487736_57488136	401	7.87075469581971	8.6126166439364	-0.748077	0.000113513409859667	0.0035769428460564	2500002B13Rik	ncRNA
chr18_60767119_60767519	401	5.87417675729006	6.72427313496598	-0.855261	0.000113560849637719	0.00357743676840546	Rps14	protein-coding
chr10_84571089_84571489	401	6.72345808615531	7.56279020131807	-0.845102	0.00011363698284949	0.00357883407312428	Tcp11l2	protein-coding
chr7_4501547_4501947	401	6.44987107543603	7.28985178871416	-0.845593	0.000113771994812823	0.00358088748615559	Ppp1r12c	protein-coding
chr14_19861650_19862050	401	3.9075114561578	5.05724456982863	-1.14965	0.000113788753793979	0.00358088748615559	D14Ertd670e	ncRNA
chr9_21723361_21723761	401	6.83367995454649	7.66963219726687	-0.841781	0.00011379757161587	0.00358088748615559	Ldlr	protein-coding
chr17_56291130_56291530	401	6.96901818976369	7.79882130252066	-0.835697	0.000113870372588823	0.00358217743891783	Plin3	protein-coding
chr3_95855673_95856073	401	6.68640110074286	7.52614380940243	-0.845493	0.000114148098090762	0.00358991146469693	Prpf3	protein-coding
chr17_71526781_71527181	401	7.97342218146187	8.70195183126255	-0.734771	0.000114209982962181	0.00359085496682964	Ndc80	protein-coding
chr1_72243733_72244133	401	7.06456607908069	7.88817129549252	-0.829544	0.000114262082631606	0.00359149037344517	D230017M19Rik	ncRNA
chr19_3687829_3688229	401	6.83035634423811	7.66599743291935	-0.84147	0.000114355458553304	0.00359342246030459	Lrp5	protein-coding
chr19_47731464_47731864	401	8.06213022574058	8.77910572237006	-0.723237	0.000114406073929507	0.00359401016792608	Sfr1	protein-coding
chr1_13052012_13052412	401	5.48728207881232	6.38525230090756	-0.902628	0.00011443927016617	0.00359405048672177	Slco5a1	protein-coding
chr6_119444073_119444473	401	5.79069617339811	6.64833121999168	-0.862702	0.000114638836544938	0.00359861314005605	Wnt5b	protein-coding
chr5_124475218_124475618	401	5.25573918615709	6.1893977381331	-0.93793	0.000114648457627983	0.00359861314005605	Rilpl2	protein-coding
chr4_43045961_43046361	401	7.09212554692531	7.91368933501339	-0.827515	0.000114723207698209	0.00359963013682041	Atosb	protein-coding
chr5_130171517_130171917	401	7.48506445542234	8.27153945854922	-0.792577	0.000114753667023815	0.00359963013682041	Rabgef1	protein-coding
chr14_8185219_8185619	401	3.17990139426153	4.7142678587042	-1.52781	0.000114776745201357	0.00359963013682041	Pdhb	protein-coding
chr7_24904093_24904493	401	7.13968594735145	7.95767615003628	-0.823962	0.000114852587347999	0.0036010059130621	Arhgef1	protein-coding
chr8_14837592_14837992	401	4.8574411444746	5.83694516319049	-0.982951	0.000114952296763771	0.00360220409613154	Cln8	protein-coding
chr12_15566080_15566480	401	4.68089077916079	5.66884720699325	-0.990986	0.000114954773279377	0.00360220409613154	Mir6387	ncRNA
chr6_140816823_140817223	401	5.79847486114849	6.65564376192722	-0.862235	0.000115000137334986	0.00360262321746966	Aebp2	protein-coding
chr5_122318128_122318528	401	5.63298714958947	6.50963452954045	-0.88151	0.000115069225867379	0.00360340829104499	Pptc7	protein-coding
chr10_95501730_95502130	401	6.09519973809941	6.93469145093296	-0.844851	0.000115089189608411	0.00360340829104499	Mrpl42	protein-coding
chrX_106011689_106012089	401	6.64543492180857	7.48556390310359	-0.845854	0.000115146519722295	0.00360420127783342	Magt1	protein-coding
chr8_109693139_109693539	401	7.41749850521555	8.21074898952992	-0.799329	0.000115318925391505	0.0036085948031444	Ist1	protein-coding
chr1_148903114_148903514	401	5.98213279503995	6.82580865443261	-0.848933	0.000115387639627448	0.00360974204513412	Pla2g4a	protein-coding
chr10_77515662_77516062	401	6.55614947947661	7.39572535995841	-0.845255	0.00011555513789878	0.00361397811310705	2810425M01Rik	ncRNA
chr3_90079324_90079724	401	7.43786797984426	8.22883049519833	-0.797049	0.000115701895766757	0.00361718239861959	Tpm3	protein-coding
chr2_166412439_166412839	401	4.87781318964629	5.85634748568596	-0.982019	0.000115745064748144	0.00361718239861959	Gm14268	ncRNA
chr1_58973311_58973711	401	7.33366	8.13509590124956	-0.807478	0.000115763446707167	0.00361718239861959	Stradb	protein-coding
chr1_74808108_74808508	401	6.03189945813767	6.87295832196424	-0.846363	0.000115786066071369	0.00361718239861959	Wnt10a	protein-coding
chr17_28192753_28193153	401	5.51406865154298	6.40712897652522	-0.897769	0.00011587532759673	0.0036189670741185	Def6	protein-coding
chr1_36326007_36326407	401	6.45181754977834	7.2905034206164	-0.844302	0.000116136455813672	0.00362611693656546	Arid5a	protein-coding
chr9_44269100_44269500	401	4.62218711051081	5.61228490868793	-0.992983	0.000116235427421571	0.00362732953410076	Nlrx1	protein-coding
chr8_70212285_70212685	401	7.98569775739391	8.71189206629697	-0.732438	0.000116243509287663	0.00362732953410076	Slc25a42	protein-coding
chr16_18345224_18345624	401	5.64017852327062	6.51512670623805	-0.879825	0.000116271917476348	0.00362732953410076	Tango2	protein-coding
chr10_80676259_80676659	401	7.36380418984423	8.16172754304023	-0.803984	0.000116499722596854	0.00363273137645397	Mknk2	protein-coding
chr6_91488863_91489263	401	6.33635370520267	7.17328413188469	-0.842477	0.000116527498662039	0.00363273137645397	Tmem43	protein-coding
chr11_87426846_87427246	401	6.64494375121592	7.48394661456611	-0.844733	0.000116541839116401	0.00363273137645397	Tex14	protein-coding
chr7_12921996_12922396	401	7.87599372209921	8.61599788204256	-0.746221	0.000116667693305862	0.00363379864725916	Rps5	protein-coding
chr2_166480885_166481285	401	5.26938506621369	6.20035914707901	-0.935272	0.000116676491832163	0.00363379864725916	Gm14267	pseudo
chr5_108065454_108065854	401	6.60930083961189	7.44806566062974	-0.844478	0.000116681053931392	0.00363379864725916	Mtf2	protein-coding
chr14_32482069_32482469	401	4.73053963465608	5.7143090948386	-0.986942	0.000116705141200454	0.00363379864725916	Chat	protein-coding
chr12_69371851_69372251	401	6.96931649261237	7.79777995654966	-0.834358	0.000116766812562565	0.00363471398496646	Arf6	protein-coding
chr7_141413970_141414370	401	7.29902607374287	8.10292792177898	-0.809937	0.000116960310483252	0.00363973117627366	Gatd1	protein-coding
chr4_120569873_120570273	401	7.14804865859661	7.96460333579801	-0.822529	0.000117080179413722	0.00364245494081568	Ctps1	protein-coding
chr5_100751837_100752237	401	5.14314006504525	6.09240094001084	-0.953315	0.000117120578707623	0.0036427055218534	Hpse	protein-coding
chr3_126946620_126947020	401	5.35070149167765	6.26955804976136	-0.923282	0.000117214552570283	0.0036446217904522	Ank2	protein-coding
chr6_49023365_49023765	401	4.27493453713602	5.30891931961442	-1.03573	0.000117271504208885	0.00364538616492102	Gpnmb	protein-coding
chr1_175692653_175693053	401	9.22318435519572	9.78957260643037	-0.572817	0.000117348927406708	0.00364608304713821	Opn3	protein-coding
chr8_47867075_47867475	401	5.82679632773181	6.67988010660425	-0.85819	0.000117358672413457	0.00364608304713821	Cldn22	protein-coding
chr15_99030050_99030450	401	7.35565515751032	8.1540273794023	-0.804429	0.000117574715853277	0.00365178766522667	Tuba1c	protein-coding
chr17_57290750_57291150	401	6.91436890532511	7.74522035501621	-0.83672	0.000117705415279837	0.00365483914370844	Vav1	protein-coding
chr4_47352939_47353339	401	8.00163642031662	8.72510703885867	-0.729719	0.000117911482832982	0.00366022853035647	Tgfbr1	protein-coding
chr2_129893263_129893663	401	5.43165911503845	6.33651474228354	-0.909433	0.000118402077856886	0.00367444486368707	Stk35os1	ncRNA
chr4_123139760_123140160	401	6.39288005268226	7.22954783043287	-0.842249	0.000118634863455178	0.00368065480914205	Ppie	protein-coding
chr12_84873480_84873880	401	4.02791522700013	5.12967550600789	-1.10239	0.000118670881625194	0.00368075829234672	D030025P21Rik	ncRNA
chr5_149636282_149636682	401	7.83656698697744	8.58068062848202	-0.750321	0.000118756959980164	0.00368135306824736	Hsph1	protein-coding
chr3_108537290_108537690	401	5.86622617362141	6.71514989743714	-0.854074	0.00011880137719644	0.00368135306824736	Cfap276	protein-coding
chr3_96727357_96727757	401	7.41782521516607	8.20977601755767	-0.798029	0.000118807684479631	0.00368135306824736	Rnf115	protein-coding
chr10_79854243_79854643	401	7.81231989007783	8.55932255938855	-0.753204	0.000118822749441556	0.00368135306824736	Ptbp1	protein-coding
chr5_38086048_38086448	401	4.36286209247557	5.37804962448468	-1.0173	0.000118853497626086	0.00368135306824736	Stx18	protein-coding
chr13_64153160_64153560	401	8.1490127450523	8.8530343218423	-0.710301	0.000119069421460091	0.00368702703169009	Zfp367	protein-coding
chr19_29417891_29418538	648	5.11085942447544	6.06284923098311	-0.955992	0.000119122337066996	0.00368765165553112	Pdcd1lg2	protein-coding
chr13_93989209_93989609	401	4.3903030865831	5.40178799489873	-1.01367	0.000119222035594088	0.00368865888144652	Lhfpl2	protein-coding
chr6_72616627_72617027	401	6.94560944501765	7.77421661396587	-0.834492	0.000119241883227882	0.00368865888144652	Tgoln2	protein-coding
chr19_42072138_42072538	401	4.50210405039971	5.50000997273032	-1.00045	0.000119253132074362	0.00368865888144652	Morn4	protein-coding
chr1_86487295_86487695	401	7.48859596931287	8.27293994297846	-0.790447	0.000119401737812383	0.00369154669976982	Ptma	protein-coding
chr1_39367603_39368003	401	7.32689480837586	8.12734923490554	-0.8065	0.000119412051280502	0.00369154669976982	Rpl31	protein-coding
chr12_110991990_110992390	401	6.71680306743025	7.5534082728287	-0.842374	0.000119481860891951	0.00369269117879046	6030440G07Rik	ncRNA
chr11_5520681_5521081	401	6.82275163505189	7.65647725325014	-0.83955	0.000119734968108721	0.0036958420249155	Xbp1	protein-coding
chr1_36737296_36737696	401	5.39549681441722	6.30513974270363	-0.914166	0.000119735795747926	0.0036958420249155	4933424G06Rik	protein-coding
chr12_11338250_11338650	401	5.71556897773232	6.5792095224908	-0.868614	0.000119756344145902	0.0036958420249155	Mir7675	ncRNA
chr3_68717332_68717732	401	4.48116499885459	5.48136551225963	-1.00268	0.000119765547915297	0.0036958420249155	Il12a	protein-coding
chr9_100643214_100643614	401	8.37934533658056	9.05315413837558	-0.680132	0.000119776432806233	0.0036958420249155	Stag1	protein-coding
chr15_98934327_98934727	401	6.88090221129952	7.71243762822913	-0.837388	0.000119780710444247	0.0036958420249155	Tuba1b	protein-coding
chr7_56291686_56292086	401	4.61217500716989	5.60257566179469	-0.993226	0.000120122733918937	0.00370276355832084	Oca2	protein-coding
chr3_104714976_104715376	401	6.63445439184492	7.47177498508278	-0.843046	0.000120153808500771	0.00370276355832084	Tafa3	protein-coding
chr11_51367284_51367684	401	5.72293571213979	6.58568550961672	-0.867737	0.00012017518429903	0.00370276355832084	Col23a1	protein-coding
chr12_3309825_3310225	401	7.9952917957978	8.71876089468727	-0.729716	0.000120178350328402	0.00370276355832084	Rab10	protein-coding
chr11_74832062_74832462	401	7.96486804330861	8.69223323524577	-0.733605	0.00012018888188022	0.00370276355832084	Mnt	protein-coding
chr9_70080965_70081365	401	4.83732024344273	5.81496786911947	-0.981069	0.000120254557279827	0.00370276355832084	Gcnt3	protein-coding
chr17_58873364_58873764	401	5.16779579197939	6.11183117369703	-0.948145	0.000120292757364353	0.00370276355832084	Pdzph1	protein-coding
chr10_118766026_118766426	401	5.70399795118986	6.56885493856287	-0.869821	0.000120293460557709	0.00370276355832084	Gm33337	ncRNA
chr6_22398027_22398799	773	5.15356788574613	6.09958348005552	-0.9501	0.000120300937302066	0.00370276355832084	Gm38773	ncRNA
chr12_80643819_80644219	401	7.05802834842729	7.87940349854519	-0.827312	0.000120424289458413	0.00370538896671963	Erh	protein-coding
chr1_194671790_194672190	401	8.52595009787061	9.18068119126054	-0.661078	0.00012047871320909	0.00370538896671963	Plxna2	protein-coding
chr5_138171017_138171417	401	7.12824100336368	7.9447142801973	-0.822441	0.000120489217715505	0.00370538896671963	Mcm7	protein-coding
chr12_10390561_10390961	401	8.08994922212918	8.80117242820622	-0.71749	0.000120517841122828	0.00370538896671963	Rdh14	protein-coding
chr12_80132664_80133064	401	6.39488438670552	7.23085596238553	-0.841554	0.000120566491466921	0.00370587304462229	2310015A10Rik	ncRNA
chr2_153557364_153557764	401	4.50345311945802	5.50084485883612	-0.999934	0.000120650272257079	0.00370743637431501	Nol4l	protein-coding
chr16_17891576_17891976	401	7.2522081130022	8.05866171006786	-0.812472	0.000120785226435081	0.00371057091826113	Dgcr2	protein-coding
chr3_149326706_149327106	401	6.20299620390068	7.03881684514225	-0.841264	0.00012083381865329	0.00371105140184134	Gm1653	ncRNA
chrX_100738919_100739319	401	4.67731243662442	5.66184316064719	-0.987574	0.000120927403768464	0.00371291306974052	Gdpd2	protein-coding
chr3_104762142_104762799	658	5.06297790511743	6.02094549786483	-0.961856	0.000121141214397107	0.00371698333871073	Tafa3	protein-coding
chr15_102517813_102518213	401	7.8851387449502	8.62234088979724	-0.743422	0.000121171455266594	0.00371698333871073	Tarbp2	protein-coding
chr13_44306183_44306583	401	4.56033690475507	5.55133301271995	-0.993727	0.000121191249137064	0.00371698333871073	A330076C08Rik	ncRNA
chr19_34483553_34483953	401	4.41541939825467	5.42246605844966	-1.00931	0.000121191987460117	0.00371698333871073	Ch25h	protein-coding
chr12_24974722_24975122	401	6.88327096214725	7.7141075914206	-0.83669	0.000121315407949516	0.00371880276356261	Kidins220	protein-coding
chr10_96374439_96374839	401	6.37489508419405	7.21045932384479	-0.841132	0.000121317350701282	0.00371880276356261	4930459C07Rik	ncRNA
chr3_88492879_88493279	401	7.74462129188216	8.49888374658726	-0.760445	0.000121674198389892	0.0037274680102949	Lmna	protein-coding
chr11_68458067_68458467	401	5.97342221510683	6.81445098284278	-0.846281	0.000121695142306018	0.0037274680102949	Pik3r5	protein-coding
chr5_139460408_139460808	401	6.47918287393074	7.31555720481947	-0.842009	0.000121727539487936	0.0037274680102949	3110082I17Rik	protein-coding
chr7_16286135_16286535	401	7.82964505664534	8.57342653273282	-0.749988	0.000121732424164806	0.0037274680102949	Ccdc9	protein-coding
chr12_86884679_86885079	401	6.94561262198785	7.77286816672756	-0.833141	0.000121844841890379	0.00372968405703418	Irf2bpl	protein-coding
chr6_136828061_136828461	401	7.88301934721523	8.62020357317467	-0.743403	0.000121888201747072	0.00372968405703418	Wbp11	protein-coding
chr5_115319635_115320035	401	5.48662477195534	6.3813552440598	-0.899394	0.000121904147662894	0.00372968405703418	Srsf9	protein-coding
chr2_118883320_118883720	401	5.78900586047228	6.64314271463719	-0.859206	0.000122019003812985	0.0037321842010924	Bahd1	protein-coding
chr5_137533367_137533767	401	6.62363405402245	7.4605777419537	-0.84266	0.000122065272776632	0.00373258568704236	Gnb2	protein-coding
chr6_49036376_49036776	401	5.5782365099033	6.45923259620896	-0.885797	0.000122166796322028	0.00373455548528833	Gpnmb	protein-coding
chr17_23550264_23550664	401	5.83729818260593	6.68736561610329	-0.855184	0.000122238463678808	0.00373455548528833	6330415G19Rik	ncRNA
chr8_45975149_45975549	401	8.27915	8.96513037641792	-0.692286	0.000122253838693022	0.00373455548528833	Cfap96	protein-coding
chr2_155729249_155729649	401	6.3728692033298	7.20802267272605	-0.840722	0.000122262331840936	0.00373455548528833	Edem2	protein-coding
chr19_7483085_7483485	401	7.26762248467206	8.07210782071434	-0.81051	0.000122350326185076	0.00373530042498807	Rtn3	protein-coding
chr7_141172564_141172964	401	7.01422695872621	7.83750108777647	-0.829192	0.000122379895455909	0.00373530042498807	Rnh1	protein-coding
chr7_118129503_118129903	401	7.77857266730391	8.52837439631933	-0.755994	0.000122412263342875	0.00373530042498807	Arl6ip1	protein-coding
chr17_25015780_25016180	401	7.85232808032557	8.59293127408337	-0.746816	0.00012244912872411	0.00373530042498807	Ift140	protein-coding
chrX_75416376_75416776	401	7.2090286316311	8.01863656684797	-0.815608	0.000122452554754939	0.00373530042498807	Mtcp1	protein-coding
chr14_34972969_34973369	401	6.12688539218138	6.96262288808643	-0.841124	0.000122520979099219	0.00373637562608535	Mir346	ncRNA
chr13_55021232_55021632	401	5.93561618466005	6.77851107540762	-0.848112	0.00012262547863492	0.00373773769658294	Hk3	protein-coding
chr5_134639245_134639645	401	7.10343297206266	7.92113230782823	-0.823655	0.000122632020572308	0.00373773769658294	Eif4h	protein-coding
chr3_95658525_95658925	401	7.67325147586056	8.43549606014409	-0.768408	0.000122674157991853	0.0037380103753248	Mcl1	protein-coding
chr7_44748281_44748681	401	7.45263090938148	8.23942840934761	-0.792889	0.000122724903925205	0.00373854514605368	Zfp473	protein-coding
chr10_67648126_67648526	401	4.40714573540875	5.41331409893567	-1.00845	0.000122881362752536	0.00374229906829457	4930563J15Rik	ncRNA
chr4_56685168_56685568	401	5.98250592711572	6.82282400974243	-0.84558	0.000122952705302078	0.00374345948197495	Actl7b	protein-coding
chr12_84617259_84617659	401	6.85616235626359	7.68725311104018	-0.836932	0.00012315669641349	0.00374838269513449	Abcd4	protein-coding
chr3_95110825_95111225	401	6.59500001631043	7.43162587774963	-0.842326	0.000123180972950806	0.00374838269513449	Vps72	protein-coding
chr13_58481217_58481617	401	5.3067056664347	6.22912208925496	-0.926787	0.000123309492821596	0.00375100406570332	Hnrnpk	protein-coding
chr6_117906530_117906930	401	7.3794172133382	8.17315646253141	-0.799806	0.000123340548288987	0.00375100406570332	Hnrnpf	protein-coding
chr3_88087664_88088064	401	4.56679717176534	5.55829855516075	-0.994233	0.000123373290277553	0.00375100406570332	Iqgap3	protein-coding
chrX_160609840_160610240	401	4.32233638102275	5.34349639423518	-1.0231	0.000123407648609714	0.00375100406570332	Phka2	protein-coding
chr17_33824377_33824777	401	6.59520321880354	7.43136645086048	-0.841865	0.000123433649741136	0.00375100406570332	Ndufa7	protein-coding
chr10_91138270_91138670	401	7.13129950995029	7.94632022759471	-0.820989	0.000123642238320918	0.00375503107977156	Slc25a3	protein-coding
chr6_136804068_136804468	401	8.05176708503287	8.76684520501801	-0.721337	0.000123646490023505	0.00375503107977156	H4c16	protein-coding
chr8_109608289_109608689	401	7.77641225251227	8.52619328948219	-0.755972	0.000123666192582846	0.00375503107977156	Dhodh	protein-coding
chr1_80609659_80610059	401	6.75136126003284	7.58531857989472	-0.839747	0.000123802505619728	0.00375815686937989	Dock10	protein-coding
chr3_122419748_122420148	401	7.1569065544579	7.96969881177458	-0.818773	0.000123961422701125	0.00376196695931648	Bcar3	protein-coding
chr7_38084822_38085222	401	8.13590793627943	8.83983408453919	-0.710204	0.00012411107008293	0.00376520935049555	Ccne1	protein-coding
chr13_97441147_97441547	401	5.33490402181796	6.25285418759251	-0.922361	0.000124162662827583	0.00376520935049555	Lncenc1	ncRNA
chr1_64446004_64446404	401	4.6776385577696	5.66030480754602	-0.985712	0.000124185339894574	0.00376520935049555	Creb1	protein-coding
chr10_56793018_56793418	401	5.41187001082739	6.31765140487668	-0.910329	0.000124201993740874	0.00376520935049555	Gm36595	ncRNA
chr15_86169699_86170099	401	6.25032818601907	7.08366550530032	-0.838824	0.00012429594263621	0.00376704342186023	Gm15569	ncRNA
chr2_71730560_71730960	401	4.29438055326116	5.31993907832665	-1.02741	0.000124431314519217	0.00377003930435678	Platr26	ncRNA
chr8_116946280_116946680	401	5.91274739278736	6.75633056061074	-0.848778	0.00012446174455562	0.00377003930435678	Atmin	protein-coding
chr4_119966659_119967059	401	7.07474081206819	7.89338194891051	-0.824585	0.000124648546009435	0.00377468241466217	Hivep3	protein-coding
chr4_55811630_55812030	401	5.56378062688997	6.44593230410386	-0.886925	0.000125088805545004	0.00378646248722335	Klf4	protein-coding
chr6_7660695_7661095	401	4.99961535930736	5.96178773766896	-0.965939	0.000125120157243935	0.00378646248722335	Asns	protein-coding
chr3_52046923_52047323	401	7.20015411965897	8.00928970368411	-0.815133	0.000125138414482604	0.00378646248722335	Maml3	protein-coding
chr5_74944025_74944425	401	6.22614052963774	7.05965263253481	-0.838976	0.000125252484944053	0.00378889608028048	Gm6116	ncRNA
chr17_45555440_45555840	401	6.65783632276173	7.49260162786686	-0.840506	0.00012533569715031	0.00378950539780592	Nfkbie	protein-coding
chr1_163779375_163779775	401	9.1632428424399	9.73503671715415	-0.578217	0.000125339924231067	0.00378950539780592	Kifap3	protein-coding
chr11_61267019_61267419	401	7.25618528755042	8.06042380324441	-0.810259	0.000125454673741666	0.00378977199240142	Aldh3a2	protein-coding
chr4_3938478_3938878	401	8.80633595277572	9.42352346166952	-0.623573	0.000125466569319763	0.00378977199240142	Chchd7	protein-coding
chr8_115276280_115276680	401	5.41794244017497	6.32262508676291	-0.909231	0.000125471947374953	0.00378977199240142	Maf	protein-coding
chr17_23969219_23969619	401	4.43337799220939	5.43528452717845	-1.00426	0.000125499527265286	0.00378977199240142	Prss30	protein-coding
chr6_136809089_136809489	401	5.56371485446089	6.44567054647548	-0.886729	0.000125516995335304	0.00378977199240142	H2aj	protein-coding
chr9_21073364_21073764	401	6.24870730184586	7.08186291421968	-0.838638	0.000125623506876096	0.00379197131275605	Fdx2	protein-coding
chr7_44280943_44281343	401	4.94822035776681	5.91496149496968	-0.970419	0.000125702890527961	0.00379335081300898	Gm18905	protein-coding
chr17_87387023_87387423	401	5.66272790261553	6.53004846224803	-0.87224	0.000125833520212187	0.00379548836945195	Stpg4	protein-coding
chr3_108726412_108726812	401	5.31836619159254	6.23762131242522	-0.923646	0.000125841127068074	0.00379548836945195	Gpsm2	protein-coding
chr6_90360294_90360694	401	5.45921083017595	6.35700895356225	-0.902416	0.000125888379677275	0.00379589697660895	Zxdc	protein-coding
chr19_25445027_25445427	401	4.74361226291206	5.72411155256134	-0.983671	0.000126169113909897	0.0038018659510646	Dmrt1	protein-coding
chr10_79633119_79633519	401	5.88465392884107	6.72976037325142	-0.850269	0.000126189916183472	0.0038018659510646	Shc2	protein-coding
chr1_54772846_54773246	401	4.2469472915821	5.28203205076676	-1.03674	0.000126212540799911	0.0038018659510646	Ankrd44	protein-coding
chr10_7333339_7333739	401	5.56498539496013	6.44658225192927	-0.886372	0.000126221368936793	0.0038018659510646	Cnksr3	protein-coding
chr1_134092920_134093320	401	7.48158017755519	8.2640215006064	-0.788543	0.000126290287345854	0.00380208629540333	Btg2	protein-coding
chr1_36471294_36471694	401	7.45586456316783	8.24086799285204	-0.791097	0.000126296204358902	0.00380208629540333	Cnnm4	protein-coding
chr8_119605045_119605445	401	6.64039739126482	7.4753173944503	-0.840649	0.000126345960244034	0.00380256771476305	Taf1c	protein-coding
chr1_167339332_167339732	401	7.4255478373331	8.21370939672558	-0.794244	0.000126385524722178	0.00380274223343212	Aldh9a1	protein-coding
chr2_60113666_60114066	401	4.70032695024954	5.68183831763237	-0.984604	0.000126497864671085	0.00380510577380403	Baz2b	protein-coding
chr16_57231340_57231740	401	8.44543254277427	9.10850487164609	-0.669408	0.000126534024885746	0.0038051771473051	Tbc1d23	protein-coding
chr7_90023068_90023468	401	6.59962503998561	7.43456600717431	-0.840645	0.000126964180869648	0.00381709370360935	E230029C05Rik	ncRNA
chr6_137520043_137520443	401	4.63954849419433	5.62267272648871	-0.986078	0.000127119954257353	0.00381861140387212	Eps8	protein-coding
chr14_14863777_14864177	401	5.3072782575339	6.22790277070096	-0.924997	0.000127124535772902	0.00381861140387212	Nek10	protein-coding
chr1_36508215_36508615	401	5.84558062611671	6.69288346890678	-0.852431	0.000127161550704412	0.00381861140387212	Cnnm3	protein-coding
chr7_29768313_29768713	401	6.55161266610732	7.38607128960509	-0.840139	0.000127163991420802	0.00381861140387212	Zfp84	protein-coding
chr2_71812719_71813119	401	5.14619441933381	6.08910220859585	-0.946997	0.000127184196339265	0.00381861140387212	Itga6	protein-coding
chr14_40956476_40956876	401	6.97018640193385	7.79392785131513	-0.82964	0.000127312990674069	0.00382057012738497	Tspan14	protein-coding
chr6_83115278_83115678	401	6.22855118533671	7.06077230249726	-0.83769	0.000127317282638902	0.00382057012738497	Mogs	protein-coding
chr15_99214946_99215346	401	4.05690942886493	5.14478524189682	-1.08868	0.000127435123109323	0.00382308763976961	Kcnh3	protein-coding
chr6_135252578_135252978	401	6.84558488415618	7.67522719537403	-0.835478	0.000127538398805573	0.00382508594333376	Gsg1	protein-coding
chr14_122106837_122107237	401	7.1869220137341	7.99607307183854	-0.815144	0.000127569661103716	0.00382508594333376	Tm9sf2	protein-coding
chr7_30563082_30563482	401	6.3661184358513	7.19878742643694	-0.838236	0.000127645957332717	0.00382635490039073	U2af1l4	protein-coding
chr5_135545297_135545697	401	7.99945444535019	8.71971705292121	-0.726511	0.000127756551842075	0.00382788706931139	Hip1	protein-coding
chr17_24960610_24961010	401	7.43235501329779	8.21923468457626	-0.792965	0.000127765048201859	0.00382788706931139	Jpt2	protein-coding
chr13_47228223_47228623	401	5.60410707400591	6.47928776301357	-0.880012	0.000127904741778263	0.003831053171226	Rnf144b	protein-coding
chr14_25312923_25313323	401	6.31039457936841	7.14263672280294	-0.837769	0.000127939826733044	0.00383108514397825	Zmiz1	protein-coding
chr10_59430880_59431280	401	6.09751185920843	6.93133254142468	-0.839186	0.000128049823452657	0.00383335969353049	Oit3	protein-coding
chr5_85612603_85613003	401	3.66433555912644	4.91863506436662	-1.25256	0.000128161286917556	0.00383567693168804	Cenpc1	protein-coding
chr3_149393829_149394229	401	6.10734748386538	6.94052437390544	-0.838555	0.000128460594555164	0.00384184430583818	Gm1653	ncRNA
chr14_52279266_52279666	401	8.12049403923857	8.82496978768245	-0.710751	0.000128465537773786	0.00384184430583818	Rab2b	protein-coding
chr6_15758470_15758870	401	7.11646444208503	7.93066699952425	-0.820165	0.000128469696200412	0.00384184430583818	Mdfic	protein-coding
chr1_85793167_85793567	401	6.82042349412536	7.64994077484028	-0.835347	0.000128516187058495	0.00384221436228158	Cab39	protein-coding
chr10_43667896_43668296	401	6.77025756765243	7.60173	-0.837272	0.000128554701074427	0.00384227672838323	F930017D23Rik	ncRNA
chr7_89560945_89561345	401	5.71779455255342	6.57771984944079	-0.864905	0.000128602987053704	0.00384227672838323	Prss23	protein-coding
chr6_146185548_146185948	401	5.19724390462657	6.13367519997435	-0.940597	0.000128636155748211	0.00384227672838323	Sspn	protein-coding
chr1_86339386_86339786	401	5.23730914675008	6.16693212125563	-0.933886	0.000128654740614389	0.00384227672838323	Snora75	snoRNA
chr15_42914087_42914487	401	4.46022015925126	5.45814535225601	-1.00035	0.000128803187236847	0.00384569028361638	Angpt1	protein-coding
chr5_96762016_96762416	401	5.25473708381657	6.18221460382048	-0.931764	0.000128919915479914	0.00384797506480477	Anxa3	protein-coding
chr2_128745907_128746307	401	3.70089559666124	4.9367582555956	-1.23441	0.00012894804605334	0.00384797506480477	Mertk	protein-coding
chr10_79974983_79975383	401	3.8716057240112	5.02910515471473	-1.15725	0.000129034933640146	0.00384954788383757	Grin3b	protein-coding
chr3_88526179_88526579	401	6.3939784618373	7.22563546810169	-0.837245	0.000129107367507417	0.00385005296876245	Mex3a	protein-coding
chr1_66861779_66862179	401	4.46139851693538	5.45940422589669	-1.00043	0.000129120235684426	0.00385005296876245	Acadl	protein-coding
chr14_30479373_30479773	401	6.97750792150071	7.79991167911969	-0.828307	0.00012931446983489	0.00385439990165169	Dcp1a	protein-coding
chr3_109253999_109254399	401	6.38613162025171	7.21826866313736	-0.837715	0.000129377636583957	0.00385439990165169	Vav3	protein-coding
chr2_155385085_155385485	401	5.56380726270872	6.4440739726847	-0.885042	0.00012937803975527	0.00385439990165169	Trp53inp2	protein-coding
chr2_168170178_168170578	401	6.84939796286683	7.67788929296569	-0.834333	0.000129402918000595	0.00385439990165169	E130018N17Rik	ncRNA
chr7_127470800_127471200	401	6.65569931646547	7.48870072234125	-0.838741	0.000129687201788354	0.00386184620640038	Prr14	protein-coding
chr4_88514406_88514806	401	5.1826181468572	6.1205258133232	-0.94205	0.000129721833824101	0.00386185636983982	Ifnb1	protein-coding
chr17_24719852_24720252	401	7.05830533009963	7.87575522328346	-0.823389	0.000129905620305327	0.00386630572526593	Rps2	protein-coding
chr3_108017873_108018273	401	6.90027081110765	7.72605556235982	-0.831652	0.000130366944808929	0.00387794174365909	Gstm1	protein-coding
chr17_55813641_55814041	401	4.03028393746191	5.12580329995358	-1.09616	0.000130388401575175	0.00387794174365909	Adgre4	protein-coding
chr8_105217922_105218322	401	4.48385163355787	5.47855383892304	-0.997189	0.000130404903562677	0.00387794174365909	Phaf1	protein-coding
chr7_45339619_45340019	401	6.16466898476122	6.99567504871379	-0.836433	0.000130434317977825	0.00387794174365909	Hrc	protein-coding
chr4_134307537_134307937	401	5.6183513640503	6.49010096273956	-0.876609	0.000130513277497595	0.00387926519531714	Trim63	protein-coding
chr5_21844694_21845094	401	4.54835068116807	5.53657149308771	-0.990889	0.000130571005311083	0.00387995704198931	Slc26a5	protein-coding
chr6_72362306_72362706	401	7.4787923797774	8.25975453182087	-0.787064	0.000130692386984598	0.00388191166004312	Rnf181	protein-coding
chr7_144914821_144915221	401	6.35654030667606	7.18775188970824	-0.836771	0.000130705721090059	0.00388191166004312	LTO1	protein-coding
chr17_78736530_78736930	401	8.97042593103293	9.5651933202291	-0.601172	0.000130756171647128	0.00388238618694205	Strn	protein-coding
chr4_25281689_25282089	401	8.17382666610654	8.8705733036573	-0.703032	0.000131189324097078	0.00389422057699976	Ufl1	protein-coding
chr16_77128674_77129074	401	4.87473046508306	5.84485408422875	-0.973625	0.000131308403632649	0.00389672825441701	Usp25	protein-coding
chr12_3297612_3298012	401	4.73196	5.70867187821421	-0.979908	0.000131422836879249	0.00389825167623681	Rab10	protein-coding
chr17_5491342_5491742	401	6.90024301087267	7.72580874569435	-0.831432	0.00013152201987161	0.00389825167623681	Zdhhc14	protein-coding
chr8_71405785_71406185	401	6.47303466042032	7.30505690059025	-0.837657	0.000131524680482371	0.00389825167623681	Ankle1	protein-coding
chr1_86650263_86650663	401	4.6617141248285	5.64209238969432	-0.983383	0.000131534792607104	0.00389825167623681	Nppc	protein-coding
chr9_70657048_70657448	401	7.84603937124564	8.58431988861473	-0.744492	0.000131592912270616	0.00389825167623681	Mindy2	protein-coding
chr5_45450240_45450640	401	9.24889878810005	9.80814538218993	-0.565678	0.000131600543182788	0.00389825167623681	Qdpr	protein-coding
chr8_95053907_95054307	401	3.94625846947483	5.0725983625953	-1.12648	0.000131602035793079	0.00389825167623681	Drc7	protein-coding
chr14_51166096_51166496	401	4.88828644564384	5.85726	-0.972515	0.000131743666033992	0.00390142082892828	Rnase2b	protein-coding
chr5_33658134_33658534	401	7.28673427134379	8.0857327715544	-0.805032	0.000131791089484097	0.00390179923469729	Tacc3	protein-coding
chr4_22357370_22357770	401	7.71271351709877	8.46711924426309	-0.760581	0.000131899187752382	0.0039039733045627	Fbxl4	protein-coding
chr2_92379869_92380269	401	5.48759385974235	6.37810458192902	-0.895181	0.000131947685846492	0.0039043826399679	Frey1	protein-coding
chr16_50528679_50529079	401	6.58039383879236	7.41303533727789	-0.838335	0.000132120768502586	0.0039084772969608	G730013B05Rik	ncRNA
chr17_28691104_28691504	401	7.46041801643261	8.24258439438678	-0.788264	0.000132294402657516	0.00391140845750048	Mapk14	protein-coding
chrX_96144991_96145391	401	6.12861713702173	6.95960378006367	-0.836382	0.000132312899216574	0.00391140845750048	Msn	protein-coding
chr16_38522509_38522909	401	7.41013166104971	8.19756776996584	-0.793514	0.000132324044566083	0.00391140845750048	Timmdc1	protein-coding
chr17_24141462_24141862	401	7.56327391047385	8.33443015724705	-0.777287	0.000132486150133498	0.00391460662876618	Pdpk1	protein-coding
chr12_75669447_75669847	401	8.62185411710711	9.26054611823922	-0.645054	0.0001325202499176	0.00391460662876618	Wdr89	protein-coding
chr12_44181300_44181700	401	4.11666056339567	5.18362312147372	-1.06804	0.000132541661247555	0.00391460662876618	Dnajb9	protein-coding
chr17_70527138_70527538	401	5.24820600619716	6.17559104257171	-0.93165	0.000132571276068533	0.00391460662876618	Dlgap1	protein-coding
chr2_76254850_76255250	401	5.69303777283705	6.55441866658914	-0.866327	0.000132633640992374	0.00391542156807396	Pde11a	protein-coding
chr15_73755121_73755521	401	5.36343371096761	6.2728009740363	-0.913845	0.000132777697568667	0.00391850568098254	Ptp4a3	protein-coding
chr2_173275397_173275797	401	4.54430847006363	5.53168905010122	-0.990064	0.000132807701799046	0.00391850568098254	Pmepa1	protein-coding
chr6_108306921_108307321	401	6.06785236429504	6.90012384622822	-0.837615	0.000133013537879279	0.00392355098205926	Itpr1	protein-coding
chr8_117706155_117706555	401	6.28137612039741	7.1108132706055	-0.834948	0.000133070237611469	0.00392356353244832	Hsd17b2	protein-coding
chr16_45158576_45158976	401	7.84614474760154	8.58400975531526	-0.744076	0.000133083640652743	0.00392356353244832	Atg3	protein-coding
chr5_34573476_34573876	401	7.33947388021322	8.13321728906897	-0.799797	0.000133243582376174	0.00392725084815156	Add1	protein-coding
chr16_93711512_93711912	401	8.38372052686858	9.05265475426907	-0.67526	0.000133355832468803	0.00392942176355109	Dop1b	protein-coding
chr17_24470104_24470504	401	7.54089609285963	8.31430153739985	-0.779528	0.000133387018425123	0.00392942176355109	Pgp	protein-coding
chr2_178101944_178102344	401	5.23286333856999	6.1618158720661	-0.933196	0.000133534235872882	0.00393272991062759	Phactr3	protein-coding
chr6_106445917_106446317	401	2.94193440497487	4.61671902088809	-1.66524	0.000133626962739041	0.00393443194003492	Il5ra	protein-coding
chr10_43479723_43480123	401	6.58721926993635	7.41860491612209	-0.83709	0.000133884931425107	0.00394099708887271	Bend3	protein-coding
chr8_70527494_70527894	401	5.93996131493799	6.77776361286353	-0.843033	0.000133931800289287	0.00394134655876139	Fkbp8	protein-coding
chr6_120835967_120836367	401	6.76564123567601	7.59473339703362	-0.834893	0.000133977818647646	0.00394167082390714	Bcl2l13	protein-coding
chr7_126323729_126324129	401	4.82498949939611	5.79701535936091	-0.975419	0.000134089221296948	0.00394391804431538	Mir7058	ncRNA
chr1_136415192_136415592	401	7.79736487083533	8.54087251083131	-0.749706	0.000134258299191919	0.00394786002958045	Ddx59	protein-coding
chr9_104002348_104002748	401	8.83379821496237	9.44498665328821	-0.617578	0.000134327035233027	0.00394885017879893	Nphp3	protein-coding
chr13_98290734_98291134	401	3.50433176144059	4.84004222492536	-1.33265	0.000134436488006751	0.00395080168306533	Btf3	protein-coding
chr6_37442128_37442528	401	8.53284158813831	9.1822869856663	-0.655795	0.000134469706550334	0.00395080168306533	Creb3l2	protein-coding
chr2_91033014_91033414	401	4.4375365123061	5.43533352325858	-1.00016	0.000134499621675469	0.00395080168306533	Rapsn	protein-coding
chr7_29238071_29238471	401	7.63533147577986	8.39775068377455	-0.768572	0.000134535027404621	0.00395080168306533	Yif1b	protein-coding
chr7_99535392_99535792	401	5.35059021251514	6.26114733831658	-0.915017	0.000134568821589567	0.00395080168306533	Arrb1	protein-coding
chr9_75409173_75409573	401	6.50434408400452	7.33536201604824	-0.836674	0.000134687040724953	0.00395324191125488	Mapk6	protein-coding
chr10_67287816_67288216	401	5.20160352232548	6.1351838918769	-0.937752	0.000134852608970624	0.00395707026442957	Nrbf2	protein-coding
chr2_148672353_148672753	401	8.21909942022363	8.90872523109768	-0.695921	0.000135206938361581	0.00396643412482929	Nxt1	protein-coding
chr15_34336215_34336615	401	5.42241311398621	6.32175780533877	-0.903917	0.000135326048172069	0.00396889449770485	9430069I07Rik	protein-coding
chr5_23824206_23824606	401	4.0567215316639	5.14082468320695	-1.08491	0.000135707985089075	0.00397803184097446	Tomm7	protein-coding
chr8_111821262_111821662	401	5.71691295991279	6.57409108345384	-0.862162	0.000135708245647116	0.00397803184097446	Cfdp1	protein-coding
chr16_14350743_14351143	401	5.74924364930951	6.60228988431665	-0.858073	0.000135853416324062	0.00398125100177782	Abcc1	protein-coding
chr11_70699993_70700393	401	6.3102403635054	7.13908164942009	-0.834371	0.00013596674034386	0.00398353544856031	Inca1	protein-coding
chr6_97457229_97457629	401	5.88184555136752	6.72302915916298	-0.846352	0.000136009482333687	0.00398375134197715	Frmd4b	protein-coding
chr11_3387058_3387458	401	5.59652671556808	6.46861483626451	-0.876922	0.000136386918418463	0.00399316537226137	Limk2	protein-coding
chr15_66969546_66969946	401	8.02034354785841	8.73508408977219	-0.720995	0.000136416209128033	0.00399316537226137	Ndrg1	protein-coding
chr2_167775242_167775642	401	6.7476289450419	7.57639729015616	-0.834559	0.000136446755350051	0.00399316537226137	Gm14321	ncRNA
chr5_8917083_8917483	401	5.61720704565976	6.48720561163673	-0.874847	0.000136472713950631	0.00399316537226137	Abcb4	protein-coding
chr1_106695710_106696110	401	5.11341012152002	6.05744488999326	-0.948053	0.000136614688818971	0.00399602024087546	Bcl2	protein-coding
chr4_59452457_59452857	401	3.50100729972406	4.83745922793373	-1.33339	0.000136643292032203	0.00399602024087546	Susd1	protein-coding
chr14_70402395_70402795	401	5.87632285350099	6.71781940111886	-0.846657	0.000136676729631705	0.00399602024087546	Piwil2	protein-coding
chr2_119618389_119618789	401	7.34118458431939	8.13344237658739	-0.798313	0.000136777086164723	0.00399791648610361	Oip5	protein-coding
chr14_73474766_73475166	401	5.25996181517423	6.18345940749216	-0.927786	0.000136826858009428	0.00399833356924749	Med4	protein-coding
chr3_36475638_36476038	401	7.8488095742461	8.58496104386757	-0.742364	0.000136869404614549	0.00399847089047503	Anxa5	protein-coding
chrX_13207977_13208377	401	5.25594100689267	6.17980837666791	-0.928158	0.000136936058140998	0.00399847089047503	2010308F09Rik	ncRNA
chr9_44603464_44603864	401	5.57597339416891	6.45093235352874	-0.879768	0.000136958100650955	0.00399847089047503	Ddx6	protein-coding
chr1_58382824_58383224	401	4.54068099414757	5.52638942190461	-0.988408	0.00013698229151521	0.00399847089047503	Bzw1	protein-coding
chr16_39101756_39102156	401	5.32571524687081	6.23884362066303	-0.917548	0.000137009076161135	0.00399847089047503	Gm36742	ncRNA
chr1_125434524_125434924	401	6.36949404175107	7.19843737055677	-0.834509	0.000137320696038811	0.00400557344298235	Actr3	protein-coding
chr9_45300432_45300832	401	7.23810496838578	8.03926706727889	-0.807178	0.000137323581422247	0.00400557344298235	Tmprss13	protein-coding
chr4_155812215_155812615	401	6.99617034171399	7.81441063856094	-0.824153	0.000137531519700038	0.00400995363237636	Ccnl2	protein-coding
chr7_100863274_100863674	401	6.92078453500941	7.74278041113342	-0.827874	0.000137544959482422	0.00400995363237636	Relt	protein-coding
chr11_85352893_85353293	401	7.4653505671915	8.24513404283488	-0.785882	0.000137750249969078	0.00401441136621244	Bcas3	protein-coding
chr9_106367640_106368040	401	7.65910652007263	8.41772947906678	-0.764783	0.000137791409690278	0.00401441136621244	Dusp7	protein-coding
chr9_30448461_30448861	401	5.84141959058067	6.68513202966547	-0.848838	0.000137818799824935	0.00401441136621244	Snx19	protein-coding
chr10_66930655_66931055	401	6.47281079128749	7.30221351531677	-0.83504	0.000137840444971573	0.00401441136621244	1110002J07Rik	ncRNA
chr17_14368078_14368478	401	5.46840242365247	6.3595297333158	-0.895768	0.000138031133065726	0.00401892560418696	4930474M22Rik	ncRNA
chr19_59071374_59071774	401	5.67766167495242	6.53904922675524	-0.866313	0.00013817489006711	0.00402207141231532	Shtn1	protein-coding
chr4_132617826_132618226	401	5.32792252478308	6.24047563057453	-0.916975	0.00013821209393194	0.00402211478829691	Eya3	protein-coding
chr13_96670767_96671167	401	8.16947418241442	8.86446557070335	-0.701277	0.000138363604481	0.00402548372520142	Hmgcr	protein-coding
chr7_73537729_73538129	401	7.81483002447022	8.55472062599483	-0.746094	0.000138612866041985	0.00403169410808739	Chd2	protein-coding
chr17_35821454_35821854	401	6.91983332694122	7.74171073877622	-0.827753	0.000138697670777428	0.00403311912745279	Ier3	protein-coding
chr8_11635647_11636047	401	8.0427099553923	8.75385022451832	-0.7174	0.000138735098482763	0.00403316611415262	Ankrd10	protein-coding
chr2_84048781_84049181	401	4.54733202624198	5.53225558733337	-0.98761	0.000138926883025506	0.00403685481917849	Zswim2	protein-coding
chr10_93803226_93803626	401	3.73526206708228	4.95020409994295	-1.21377	0.0001389336738187	0.00403685481917849	Usp44	protein-coding
chr2_157134999_157135399	401	6.71107529734119	7.5394829158105	-0.83418	0.000139113103501008	0.00404102574913258	Samhd1	protein-coding
chr1_171247011_171247411	401	6.70646950266049	7.53471008920197	-0.834012	0.000139211375992565	0.00404283764199554	Ndufs2	protein-coding
chr13_23792493_23792893	401	4.19171640550447	5.23413206500953	-1.04388	0.000139266550042616	0.00404339730145641	Trim38	protein-coding
chrX_94122428_94122828	401	6.0607510479602	6.89064688214407	-0.835235	0.000139323873993727	0.00404401907552772	Zfx	protein-coding
chr5_35757583_35757983	401	7.00902105126331	7.82600572581343	-0.822902	0.000139445897142856	0.00404623529609079	Ablim2	protein-coding
chr3_69005781_69006181	401	5.24334951736083	6.16809877779217	-0.92902	0.000139472082643774	0.00404623529609079	Smc4	protein-coding
chr9_55468376_55468776	401	4.60142761476622	5.58064703848237	-0.982081	0.000139553152043802	0.00404754456253542	Etfa	protein-coding
chr10_52883781_52884181	401	5.17902324449713	6.11410384467375	-0.939204	0.000139628931889194	0.00404827565800568	Slc35f1	protein-coding
chr18_66467820_66468220	401	6.76562864470541	7.59291846062604	-0.833089	0.000139697591999657	0.00404827565800568	Pmaip1	protein-coding
chr6_29609725_29610125	401	6.50020646516391	7.3286933634531	-0.834143	0.000139713006481958	0.00404827565800568	Tnpo3	protein-coding
chr15_99083261_99083661	401	4.26715888435521	5.29064787968867	-1.02526	0.000139722143140871	0.00404827565800568	Mir6960	ncRNA
chr2_73312438_73312838	401	7.09326036713972	7.90448667861229	-0.817184	0.000139839989389201	0.0040502139386204	Scrn3	protein-coding
chr19_8802193_8802593	401	7.48358917847371	8.26081916938015	-0.783335	0.000139860967379927	0.0040502139386204	Zbtb3	protein-coding
chr8_70618875_70619275	401	6.40519813945534	7.23299272242672	-0.833391	0.000139924693715784	0.00405055978111737	Lrrc25	protein-coding
chr7_105690859_105691259	401	5.77129946517549	6.6206390287734	-0.854389	0.00013994484251008	0.00405055978111737	Dnhd1	protein-coding
chr19_5912682_5913082	401	6.17299957849642	7.00011997475487	-0.832556	0.000140136575521385	0.0040550671304712	Dpf2	protein-coding
chr9_95511783_95512183	401	8.16212391756947	8.85750368839634	-0.701664	0.000140292224988494	0.00405852829962219	U2surp	protein-coding
chr13_9239414_9239814	401	6.13923698340767	6.9672541417999	-0.833422	0.000140364443881659	0.00405957473918755	Dip2c	protein-coding
chr1_97660750_97661150	401	6.18902970683495	7.01643671768198	-0.832847	0.000140415575444803	0.00406001091711661	Macir	protein-coding
chr5_76771370_76771770	401	5.32349783843937	6.2364597972526	-0.917365	0.000140652099176539	0.0040658059705752	Cracd	protein-coding
chr2_163054342_163054742	401	7.65190842083782	8.41034386848707	-0.764594	0.000140742096471197	0.00406736352237174	Mybl2	protein-coding
chr7_97765243_97765643	401	6.45242647563053	7.28033703333365	-0.833535	0.000140973993276152	0.00407302003508301	Pak1	protein-coding
chr6_135175022_135175422	401	5.09814080932767	6.04202631674398	-0.947879	0.000141065064314366	0.00407460595233347	Hebp1	protein-coding
chr16_3743830_3744230	401	7.94635328952942	8.66903299181903	-0.728917	0.00014112669572656	0.00407492432575158	Zfp263	protein-coding
chrX_74277974_74278374	401	5.02387998277318	5.97611756512941	-0.956088	0.000141148451840748	0.00407492432575158	Dnase1l1	protein-coding
chr6_5845452_5845852	401	4.4925718578107	5.47903033770007	-0.989044	0.0001413670270861	0.00407858487373411	Dync1i1	protein-coding
chr1_171411129_171411529	401	6.34577042223188	7.1726507939839	-0.832436	0.000141385841560261	0.00407858487373411	Usf1	protein-coding
chr11_106779342_106779742	401	6.54263331327287	7.37119825367611	-0.834244	0.000141438633246007	0.00407858487373411	Polg2	protein-coding
chr9_61169086_61169486	401	5.44779233538032	4.4403301380923	0.996792778102063	0.000141439129800729	0.00407858487373411	I730028E13Rik	ncRNA
chr12_91640691_91641091	401	4.76388	5.73360868153024	-0.97302	0.000141461362880035	0.00407858487373411	Gtf2a1	protein-coding
chr9_108136202_108136602	401	4.48023629589386	5.46978661824848	-0.992059	0.000141495311396997	0.00407858487373411	4930447F24Rik	ncRNA
chr17_24163622_24164022	401	6.32994716245701	7.1564214722407	-0.832022	0.00014152875295507	0.00407858487373411	Amdhd2	protein-coding
chr17_42882869_42883269	401	4.85723264976716	5.82391363417575	-0.97016	0.00014159726726508	0.00407951543531863	Cd2ap	protein-coding
chr3_88071818_88072218	401	5.64645628476456	6.5098721031483	-0.868319	0.000141657801332852	0.00408021566340337	Ttc24	protein-coding
chr1_38839629_38840029	401	4.8555398875211	5.82179473410033	-0.969734	0.000141788728261021	0.00408294256340691	Lonrf2	protein-coding
chr7_123524165_123524565	401	4.62579145189165	5.60359488296822	-0.980718	0.00014215980838453	0.00409233992686773	Zkscan2	protein-coding
chr10_111127442_111127842	401	7.65787464415111	8.41516769395563	-0.763453	0.000142203460424356	0.00409233992686773	Osbpl8	protein-coding
chr7_143628008_143628408	401	5.27188250478112	6.1914599121551	-0.923893	0.000142224083197275	0.00409233992686773	E230032D23Rik	ncRNA
chr7_44997303_44997703	401	6.67443116148989	7.50230715309862	-0.833627	0.000142428228491834	0.00409716718288094	Bcl2l12	protein-coding
chr12_102743512_102743912	401	7.02962619654382	7.84405840052072	-0.820361	0.000142471336103706	0.00409736065968731	Lyset	protein-coding
chr9_108639804_108640204	401	4.02607652511924	5.11784009549285	-1.09244	0.000142637227113867	0.00410108428766679	Arih2	protein-coding
chr19_44372966_44373366	401	4.85053193905702	5.81619	-0.969148	0.000142726084130263	0.00410259171026911	Scd1	protein-coding
chr8_3621189_3621589	401	7.6551341423676	8.41260978904768	-0.763635	0.000142780275077306	0.00410310215858159	Xab2	protein-coding
chr2_123312215_123312615	401	4.70508207803374	5.67893700031903	-0.976959	0.000143011909001473	0.00410790564299759	Sqor	protein-coding
chr9_57162463_57162863	401	5.80311678855776	6.64781125151294	-0.849784	0.000143030560254941	0.00410790564299759	Commd4	protein-coding
chr18_88845539_88845939	401	6.05286529871915	6.88221829532048	-0.834683	0.000143056853800238	0.00410790564299759	Socs6	protein-coding
chr1_136306430_136306830	401	4.56163742722811	5.54236009686506	-0.983481	0.000143102956043695	0.00410818200677975	Camsap2	protein-coding
chr18_42290629_42291029	401	4.40699	5.40393117335613	-0.999257	0.000143142269274409	0.0041082633812317	Rbm27	protein-coding
chr11_98783276_98783676	401	5.74082698431862	6.59203234752657	-0.856225	0.000143225834854279	0.00410961445786591	Nr1d1	protein-coding
chr8_83972629_83973029	401	7.73181407276256	8.48012299706289	-0.754491	0.00014327526294754	0.00410998558034001	Prkaca	protein-coding
chr2_165326373_165326773	401	7.21624718756786	8.01699174545438	-0.806753	0.000143411401394693	0.00411284324840126	Elmo2	protein-coding
chr14_21848773_21849173	401	7.0926748059161	7.90263103535527	-0.815913	0.000143470907385495	0.00411340399162632	Comtd1	protein-coding
chr9_32478795_32479195	401	5.18600652065303	6.11777431901671	-0.935919	0.000143529320370384	0.00411340399162632	Fli1	protein-coding
chr9_21546411_21546811	401	7.60277637825862	8.36585975245331	-0.769227	0.000143540526962924	0.00411340399162632	Carm1	protein-coding
chr13_21169766_21170493	728	6.56518874167947	7.39261990853631	-0.833125	0.000143789575019592	0.00411949268081441	Trim27	protein-coding
chr12_55398550_55398950	401	7.60811525742419	8.37043205481836	-0.768462	0.000144030133785366	0.00412297386667481	Psma6	protein-coding
chr11_102556089_102556489	401	6.94116885872157	7.75981988044128	-0.82454	0.000144075421367873	0.00412297386667481	Gpatch8	protein-coding
chr15_82814759_82815159	401	4.5641	5.54496528081138	-0.983623	0.000144108806647744	0.00412297386667481	Cyp2d26	protein-coding
chr11_69099841_69100241	401	6.10361110081685	6.93088944650258	-0.832657	0.000144130065719501	0.00412297386667481	Per1	protein-coding
chr17_47873466_47873866	401	6.43332965150697	7.25992865187216	-0.832211	0.000144142765720442	0.00412297386667481	Mdfi	protein-coding
chr2_148743991_148744391	401	3.58188940244145	4.87185006988944	-1.28762	0.000144149767854047	0.00412297386667481	Cstl1	protein-coding
chr6_42349608_42350008	401	8.3691726781721	9.03679629202349	-0.673947	0.000144176122110128	0.00412297386667481	Zyx	protein-coding
chr10_61147453_61147853	401	7.23425864266156	8.0332386133165	-0.804996	0.000144212463626481	0.00412297386667481	Sgpl1	protein-coding
chr9_22085282_22085682	401	6.73527361319289	7.56127124295223	-0.831783	0.000144240568230603	0.00412297386667481	Ecsit	protein-coding
chr17_25828797_25829197	401	5.79204092681826	6.63732090345213	-0.850362	0.000144339007804665	0.00412474077593738	Jmjd8	protein-coding
chr11_87442666_87443066	401	4.72948150221502	5.69978937703623	-0.973518	0.00014447202759596	0.00412749472853491	Tex14	protein-coding
chr1_191254417_191254817	401	5.45190964956715	6.34258715064566	-0.895306	0.000144849847038224	0.00413723931607706	D730003I15Rik	ncRNA
chr4_43562387_43562787	401	7.09877571532918	7.90778425361787	-0.814969	0.00014493086142559	0.00413850368778179	Tln1	protein-coding
chr17_80222218_80222618	401	4.90426	5.86613471133242	-0.965471	0.000144969286397511	0.00413855158513918	Gemin6	protein-coding
chr11_103360234_103360634	401	5.84768868129819	6.68700749525129	-0.844463	0.000145177866881195	0.00414345578966727	Arhgap27	protein-coding
chr4_108118422_108118822	401	6.80490787804236	7.62852854953765	-0.829444	0.000145367783309205	0.00414749756224587	Scp2	protein-coding
chrX_134319172_134319572	401	3.58384421810906	4.87231832758901	-1.28614	0.000145393136055857	0.00414749756224587	Cenpi	protein-coding
chr13_23684493_23684893	401	5.65858616480861	6.51907547062979	-0.865407	0.000145533862273064	0.00414986157924167	H2bc4	protein-coding
chr7_16452634_16453034	401	7.16664976966643	7.97065855104854	-0.809996	0.000145588365368793	0.00414986157924167	Tmem160	protein-coding
chr1_171321404_171321804	401	3.61203031729977	4.88550485498792	-1.27145	0.000145620940184776	0.00414986157924167	Dedd	protein-coding
chr1_55886381_55886781	401	4.89549260410376	5.85878	-0.966841	0.000145623400264277	0.00414986157924167	9130227L01Rik	ncRNA
chr4_155833835_155834235	401	5.22567991572871	6.15012135407474	-0.928696	0.000145880022809942	0.00415612295696395	Aurkaip1	protein-coding
chr5_31202186_31202586	401	7.14137172273959	7.94706768687248	-0.811674	0.000145991103890587	0.00415823573881179	Zfp513	protein-coding
chr5_74092774_74093174	401	7.95971686544579	8.67915000197223	-0.725674	0.000146073627049374	0.00415900837285864	Dancr	ncRNA
chr17_24549734_24550134	401	7.98710377674178	8.70315492837105	-0.722298	0.000146092088713728	0.00415900837285864	Pkd1	protein-coding
chr7_126799075_126799475	401	7.02836514437788	7.84138545381058	-0.818951	0.000146189763239107	0.00416073725695009	Aldoa	protein-coding
chr7_110221535_110221935	401	6.64439066005263	7.47103030936328	-0.832376	0.000146311247198458	0.00416314274146983	Swap70	protein-coding
chr8_94191138_94191538	401	7.07618667709671	7.88633684034971	-0.8161	0.000146412632690051	0.00416429918316254	Mt1	protein-coding
chr8_106887783_106888183	401	4.73932770102953	5.71015883421907	-0.974033	0.000146425842119353	0.00416429918316254	Chtf8	protein-coding
chr4_11254067_11254467	401	7.30842105009134	8.10026282580948	-0.797886	0.000146572091235627	0.00416740608105214	Ints8	protein-coding
chr15_83510744_83511144	401	6.58964420184775	7.41584954357022	-0.831916	0.000146613486295677	0.00416753090361067	Ttll1	protein-coding
chr16_32419480_32419880	401	7.19574721900874	7.99707188305249	-0.807325	0.000146702609580341	0.00416833749621103	Dynlt2b	protein-coding
chr14_62879479_62879879	401	5.07659924842253	6.02153677462387	-0.948878	0.000146715886335413	0.00416833749621103	Mir6541	ncRNA
chr1_90234495_90234895	401	4.77656053960925	5.74580639708501	-0.972531	0.000146755120975248	0.00416840062530981	Ackr3	protein-coding
chr5_113672399_113672799	401	5.77207921350757	6.61830259947525	-0.851287	0.00014688189989339	0.00417094968428983	Cmklr1	protein-coding
chr13_23517602_23518002	401	4.96676454991078	5.92261658182021	-0.959581	0.000146920892453756	0.00417100525057586	Gm11335	ncRNA
chr7_67373020_67373420	401	6.89258563467693	7.71250031224026	-0.825781	0.000147036019061004	0.0041732216488582	Mef2a	protein-coding
chrX_98937878_98938278	401	6.93445289621553	7.75273043370562	-0.82416	0.000147125651862455	0.00417471353953176	Yipf6	protein-coding
chr13_13954270_13954670	401	8.30912569501289	8.98356366874226	-0.680751	0.000147174543449322	0.00417504893143729	B3galnt2	protein-coding
chr5_25081560_25081960	401	6.84266146980249	7.66447985605269	-0.82766	0.000147229205429132	0.00417554780776488	Prkag2	protein-coding
chr17_71598588_71598988	401	7.36287357829752	8.14954	-0.792728	0.000147316790497439	0.00417617029795207	Trmt61b	ncRNA
chr1_153401768_153402168	401	5.66627984774193	6.52499220413726	-0.863643	0.000147325317602966	0.00417617029795207	E330020D12Rik	ncRNA
chr17_5977094_5977494	401	5.3911894848966	6.29083120872733	-0.904166	0.00014743674894658	0.00417772825081434	Synj2	protein-coding
chr6_108527974_108528374	401	5.27764082239143	6.19390019408068	-0.920603	0.000147478430873125	0.00417772825081434	Mir7661	ncRNA
chr5_125465613_125466013	401	7.41645030926992	8.19796577931253	-0.787598	0.000147491564852361	0.00417772825081434	Aacs	protein-coding
chr7_12943477_12943877	401	4.73046413365479	5.69951936882896	-0.972267	0.000147530987923609	0.00417779416418024	Rnf225	protein-coding
chr8_94098265_94098665	401	7.47701906316226	8.25240640244442	-0.78149	0.000147708495505895	0.00418176934951469	Bbs2	protein-coding
chr8_106337899_106338299	401	7.96808392820078	8.68589971448922	-0.724059	0.000147808036174642	0.00418232782550519	Smpd3	protein-coding
chr3_100916754_100917154	401	5.34362511484682	6.25019331826145	-0.911014	0.000147819251958424	0.00418232782550519	Trim45	protein-coding
chr8_64733513_64733913	401	8.43009404981389	9.08891184303386	-0.665152	0.000147839630915514	0.00418232782550519	Msmo1	protein-coding
chr6_121130054_121130454	401	5.74748291532639	6.59601337716281	-0.853563	0.000147921470627211	0.00418359215055428	Mical3	protein-coding
chr6_125084415_125084815	401	5.70439446965029	6.55822001488341	-0.858804	0.000147964385909412	0.00418375523612953	Chd4	protein-coding
chr13_101655837_101656237	401	4.96676475378297	5.92203216443693	-0.958997	0.000148211294280467	0.00418968478241978	Pik3r1	protein-coding
chr11_67855025_67855425	401	4.52013044925472	5.50224817348859	-0.984766	0.000148319209461582	0.00419022108805638	Dhrs7c	protein-coding
chr10_93365363_93365763	401	5.09272661543167	6.03368567340332	-0.944959	0.000148321407973529	0.00419022108805638	Gm17745	ncRNA
chr11_116138772_116139172	401	6.86966358608101	7.68979211385095	-0.825986	0.000148370592143931	0.00419022108805638	Mrpl38	protein-coding
chr6_113677372_113677772	401	5.01703056680083	5.96780609136101	-0.954597	0.000148379091813861	0.00419022108805638	Tatdn2	protein-coding
chr9_56937196_56937596	401	7.08156600657858	7.89053539006136	-0.814922	0.00014848084293165	0.00419204337222496	Imp3	protein-coding
chr5_134959081_134959481	401	6.31096217472349	7.13501313581359	-0.829586	0.000148589672667958	0.00419406454274138	Cldn4	protein-coding
chr15_27367677_27368077	401	6.2996539276379	7.12359859205813	-0.829471	0.000148802403449792	0.00419901665720846	Ank	protein-coding
chr14_35028714_35029114	401	5.59427048880897	6.46266132534161	-0.87322	0.000149080000857022	0.00420579628670309	Mir346	ncRNA
chr8_123406804_123407204	401	5.13698911845084	6.07252656274216	-0.93962	0.000149150583233674	0.00420673374263953	Mc1r	protein-coding
chr4_155563304_155563704	401	7.66093365826448	8.41547460398729	-0.760703	0.000149589056756916	0.00421804435679033	Nadk	protein-coding
chr7_101547627_101548027	401	4.78500789594665	5.75062515687756	-0.968952	0.000149880453921917	0.00422520315422784	Gm19765	ncRNA
chr5_4530221_4530621	401	4.19465871468908	5.23204520831945	-1.03886	0.000150034200503583	0.00422811288856881	Fzd1	protein-coding
chr13_112186399_112186799	401	4.2975137473493	5.31193125618761	-1.01631	0.000150058756498429	0.00422811288856881	Gm41062	ncRNA
chr6_21949272_21949672	401	8.13429238574327	8.83033951682063	-0.702327	0.000150187184753921	0.00423002036073271	Ing3	protein-coding
chr6_124809430_124809830	401	5.62883122568831	6.49151938753614	-0.86757	0.000150203961643987	0.00423002036073271	Spsb2	protein-coding
chr6_90604524_90604924	401	7.73830791116288	8.48371017734014	-0.751586	0.00015023913340257	0.00423002036073271	Slc41a3	protein-coding
chr6_134700863_134701263	401	6.41683001329464	7.24104710327903	-0.829821	0.000150304516807096	0.00423080354594649	Borcs5	protein-coding
chr7_19228596_19228996	401	7.76725885656455	8.50911361420986	-0.748047	0.000150374338540711	0.00423143031878024	Opa3	protein-coding
chr16_30788971_30789371	401	4.50278723174871	5.48562770985634	-0.985416	0.000150401928291147	0.00423143031878024	Fam43a	protein-coding
chr17_71164985_71165385	401	7.07159713820333	7.88066941190055	-0.81502	0.000150460068346392	0.00423200883047928	Lpin2	protein-coding
chr10_62948551_62948951	401	6.25130408123261	7.07453870458961	-0.828727	0.000150698165769476	0.00423764747244048	Dna2	protein-coding
chr18_36560258_36560658	401	8.31745492938753	8.98980531077764	-0.678665	0.000150869161334026	0.00424139685936078	Ankhd1	protein-coding
chr12_3560619_3561019	401	5.73892773410332	6.58743253261281	-0.853528	0.000150909287382912	0.00424146614782904	Dtnb	protein-coding
chr10_80141279_80141679	401	6.5551691134077	7.38017489582211	-0.830693	0.000151013499236515	0.00424333615207474	Atp5f1d	protein-coding
chr2_92484677_92485077	401	4.6424520614444	5.61499239325804	-0.975521	0.000151299731472836	0.00425031854781799	Slc35c1	protein-coding
chr14_21075842_21076242	401	7.52430839338928	8.29339597333217	-0.775208	0.000151343839602339	0.00425049739647258	Adk	protein-coding
chr5_65492706_65493106	401	6.96280421125414	7.7777933272776	-0.820888	0.00015172559931973	0.00426015674918655	Smim14	protein-coding
chr1_189119153_189119553	401	4.0268040679566	5.11459489960315	-1.08847	0.000151869755456519	0.00426314150779376	Kctd3	protein-coding
chrX_8074530_8074930	401	6.5646852227499	7.38904370319583	-0.830054	0.000152034784662766	0.00426425523885801	Suv39h1	protein-coding
chr7_19119569_19119969	401	7.1345757626097	7.93840417954119	-0.809806	0.000152041055976569	0.00426425523885801	Fbxo46	protein-coding
chr1_152511234_152511634	401	5.91410704592145	6.74647774420261	-0.837587	0.000152084571756602	0.00426425523885801	Colgalt2	protein-coding
chrX_140542985_140543385	401	6.41417637524104	7.23787824623967	-0.829303	0.000152112246869604	0.00426425523885801	Tsc22d3	protein-coding
chr5_139075142_139075542	401	4.71467823848348	5.68302293165257	-0.971518	0.000152153223081028	0.00426425523885801	Prkar1b	protein-coding
chr9_4309519_4309919	401	8.94139241503911	9.53433510613673	-0.599345	0.000152158763550234	0.00426425523885801	Kbtbd3	protein-coding
chr3_89913039_89913439	401	7.17440701858416	7.9755057628733	-0.807091	0.000152182723726347	0.00426425523885801	Il6ra	protein-coding
chr4_16163718_16164118	401	8.78143554091059	9.39452106436849	-0.61947	0.000152212341039497	0.00426425523885801	A530072M11Rik	ncRNA
chr19_41896012_41896412	401	6.08925361640346	6.91360294225586	-0.829718	0.000152310557226879	0.00426480736503461	Rrp12	protein-coding
chr15_101240739_101241139	401	6.42538778514085	7.24883111342591	-0.829055	0.000152329925178056	0.00426480736503461	A330009N23Rik	ncRNA
chr6_36004688_36005088	401	4.24894529183806	5.27278992345849	-1.02554	0.000152371307119715	0.00426480736503461	Chrm2	protein-coding
chr6_83054361_83054761	401	7.62424017585297	8.38199595443829	-0.763908	0.000152383523826811	0.00426480736503461	Htra2	protein-coding
chr5_64380924_64381324	401	5.46808529063202	6.35383064181788	-0.890395	0.000152485931348021	0.00426661318617278	1700027F09Rik	ncRNA
chr8_88118458_88118858	401	7.27997286560135	8.07242211728065	-0.798483	0.000152568088311736	0.00426785163282563	Gm2716	ncRNA
chr9_120110598_120110998	401	6.62158682005201	7.44613659704592	-0.830275	0.000152612005883251	0.00426802004335178	Slc25a38	protein-coding
chr8_69903102_69903502	401	6.8480652249955	7.66788251289569	-0.825661	0.000152921692881388	0.00427561915938302	Ndufa13	protein-coding
chr2_118549547_118549947	401	7.12552538704966	7.92991794681604	-0.810365	0.000152985468031019	0.00427628386155521	Bmf	protein-coding
chr8_111259059_111259459	401	6.47154026488553	7.29496800034034	-0.829069	0.000153048814779747	0.00427628386155521	Glg1	protein-coding
chr14_54893800_54894200	401	8.04699988198207	8.75329771768162	-0.71256	0.000153059378321352	0.00427628386155521	Pabpn1	protein-coding
chr11_73007706_73008106	401	4.54137856673846	5.51909035905274	-0.980421	0.000153241264512967	0.00428010682649552	P2rx1	protein-coding
chr11_86581207_86581607	401	5.31065033038195	6.22052638624451	-0.914265	0.000153272221266517	0.00428010682649552	Mir21a	ncRNA
chr7_27228439_27228839	401	7.06069074922237	7.86937570306697	-0.814629	0.000153336352124949	0.00428083622029347	Itpkc	protein-coding
chr3_52017778_52018178	401	4.94786581694711	5.90186922600478	-0.957703	0.000153555097453146	0.00428588070143019	Maml3	protein-coding
chr16_37814302_37814702	401	7.05960760099388	7.86834363656093	-0.814679	0.00015366917199775	0.00428800193745257	Fstl1	protein-coding
chr5_33203581_33204363	783	6.10403656874608	6.92752522924046	-0.828871	0.000154037097157904	0.00429720384419626	Spon2	protein-coding
chr18_54853111_54853511	401	4.43828055095154	5.42804939417831	-0.992156	0.00015408855762928	0.00429739427906422	Zfp608	protein-coding
chr6_121162237_121162637	401	4.66320702200415	5.63367189057238	-0.973494	0.000154124855969384	0.00429739427906422	Pex26	protein-coding
chr10_81037072_81037472	401	7.07973260448932	7.88660542858218	-0.812828	0.000154207511516531	0.00429739427906422	Slc39a3	protein-coding
chr12_100109996_100110396	401	5.98198287786003	6.80999583529113	-0.833288	0.000154211936715989	0.00429739427906422	Psmc1	protein-coding
chr9_44570915_44571315	401	6.37023870459116	7.19211986223976	-0.82746	0.000154259709831546	0.00429739427906422	Ddx6	protein-coding
chr2_35232711_35233111	401	5.02257762591756	5.96947722153937	-0.950762	0.000154272871580404	0.00429739427906422	Gsn	protein-coding
chrX_152918216_152918616	401	4.34280764566722	5.34631976571676	-1.00559	0.000154434901191288	0.00429861435013236	Usp51	protein-coding
chr17_10318009_10318409	401	6.09072641704214	6.91440755489559	-0.829051	0.000154441431582903	0.00429861435013236	Qki	protein-coding
chr4_129032677_129033077	401	5.06497861920821	6.0070217850527	-0.945994	0.000154456637402233	0.00429861435013236	Rnf19b	protein-coding
chr6_40689206_40689606	401	5.30271927236182	6.21265886443425	-0.914329	0.000154469346524944	0.00429861435013236	Mgam	protein-coding
chr10_75299834_75300234	401	6.28962960313099	7.11143793006975	-0.827328	0.000154692810329981	0.00430353747866376	Adora2a	protein-coding
chr19_7341535_7341935	401	7.65657814668736	8.4100381377881	-0.759621	0.000154766046910353	0.00430353747866376	Mark2	protein-coding
chr17_57338031_57338431	401	4.68125399042659	5.65007755771854	-0.9719	0.000154798247834528	0.00430353747866376	Adgre1	protein-coding
chr4_44756396_44756796	401	7.01156891992395	7.82296257467449	-0.817315	0.000154927202772678	0.00430353747866376	Zcchc7	protein-coding
chr9_110781328_110781728	401	6.7471311748335	7.56907341661973	-0.827736	0.000154933251513547	0.00430353747866376	Prss42	protein-coding
chr6_83053568_83053968	401	5.35532179968755	6.2575203380553	-0.906669	0.000154959456899891	0.00430353747866376	Aup1	protein-coding
chr7_64565180_64565580	401	5.08836461905125	3.97010114056314	1.1056027300259	0.000154974681009768	0.00430353747866376	Apba2	protein-coding
chr1_134361804_134362204	401	6.87907063544696	7.69666998661801	-0.823461	0.000155004748257555	0.00430353747866376	Tmem183a	protein-coding
chr7_132686474_132686874	401	6.0083434418579	6.83432789513389	-0.831286	0.000155047137855275	0.00430353747866376	Lhpp	protein-coding
chr7_98800454_98800854	401	4.43388442701466	5.42241071108778	-0.990913	0.0001550549189295	0.00430353747866376	Wnt11	protein-coding
chr4_95045124_95045524	401	4.52282145158332	5.50235147517861	-0.982183	0.000155066595825091	0.00430353747866376	Jun	protein-coding
chr13_43261287_43261687	401	7.46920693574847	8.24275756655488	-0.779654	0.000155112650878899	0.00430375507628294	Gfod1	protein-coding
chr3_94948178_94948578	401	4.56564970463307	5.54149644707609	-0.978612	0.000155196136698266	0.00430501086480182	Rfx5	protein-coding
chr2_91455841_91456241	401	4.16681708039902	5.20966980350939	-1.04422	0.000155244503205228	0.00430529209442895	Lrp4	protein-coding
chr6_53369930_53370330	401	6.57952982099502	7.40325021105689	-0.829421	0.000155318654406742	0.00430562876222202	Creb5	protein-coding
chr9_45828469_45828869	401	6.95086940128789	7.7648252948236	-0.819854	0.000155333105379175	0.00430562876222202	Cep164	protein-coding
chr1_66700612_66701012	401	7.85984175660916	8.58897664235763	-0.735352	0.000155511738331642	0.00430951955773816	Rpe	protein-coding
chr14_64639559_64639959	401	5.61956361433289	6.48194156631402	-0.867252	0.000155633270079445	0.0043118264476303	Kif13b	protein-coding
chr9_75547182_75547582	401	6.67724559062325	7.50031582801178	-0.828825	0.000155685643028419	0.00431221662653801	Tmod3	protein-coding
chr16_91280498_91280898	401	5.03751059011704	5.98206494263422	-0.948446	0.000155827871566466	0.004315094842313	Olig1	protein-coding
chr14_67008751_67009151	401	7.83555732803636	8.56757821045284	-0.738231	0.000155971991785963	0.00431763832054794	Bnip3l	protein-coding
chr6_92199453_92199853	401	6.39528233666109	7.21698079684873	-0.827293	0.000155996397885914	0.00431763832054794	Rbsn	protein-coding
chr9_108048968_108049368	401	7.42891042867907	8.20614468696965	-0.783324	0.000156176472370222	0.00432156031813435	Gmppb	protein-coding
chr10_81137237_81137637	401	7.57133986131561	8.33382108387343	-0.768617	0.000156225148902753	0.00432184536835593	Zbtb7a	protein-coding
chr4_43000380_43000780	401	7.70720961267122	8.45426519839152	-0.753232	0.00015645503739388	0.00432712125609904	Vcp	protein-coding
chr14_46822040_46822440	401	6.80048314807756	7.62037436494204	-0.825714	0.000156492704523059	0.00432712125609904	Gmfb	protein-coding
chrX_166660840_166661240	401	3.93713230146013	5.05669825289841	-1.11974	0.00015656760738874	0.00432761313085728	Gm1720	ncRNA
chr7_19381733_19382133	401	6.74139483857645	7.56300837378015	-0.827405	0.000156611973020219	0.00432761313085728	Ercc2	protein-coding
chr2_173452024_173452424	401	6.27056847973618	7.09148207786056	-0.82642	0.000156643016723786	0.00432761313085728	Cimip1	protein-coding
chr11_116273970_116274370	401	6.35364873569639	7.17467626914686	-0.826596	0.000156664198812878	0.00432761313085728	Srp68	protein-coding
chr6_120038569_120038969	401	7.51131630716219	8.28008019184801	-0.77488	0.000156739493411143	0.00432863131129386	Wnk1	protein-coding
chr11_70452058_70452458	401	7.23477097798776	8.02936872516577	-0.800616	0.000156813652989427	0.00432961765465119	Med11	protein-coding
chr10_70530360_70530760	401	6.30432926997866	7.12526026170917	-0.826464	0.000156992238524362	0.0043328070689833	Phyhipl	protein-coding
chr5_66112102_66112502	401	6.85754727507472	7.67564491943672	-0.823947	0.000157006114743439	0.0043328070689833	Rbm47	protein-coding
chr10_42031027_42031427	401	5.65052772287579	6.50740287249561	-0.861798	0.000157048700776751	0.00433292056104324	Armc2	protein-coding
chr2_69206042_69206442	401	7.57061053819643	8.33304741132369	-0.768571	0.000157226862069357	0.00433677355697111	Spc25	protein-coding
chr4_152027525_152027925	401	7.40400188187838	8.18342894982032	-0.785508	0.000157277730788026	0.00433711442680662	Zbtb48	protein-coding
chr11_115066753_115067153	401	5.33357188737747	6.23735710999989	-0.908238	0.00015745049146456	0.004340018552036	Cd300e	protein-coding
chr9_78501184_78501584	401	4.90636978628103	5.8628908007671	-0.960121	0.000157460116706645	0.004340018552036	Gm53210	ncRNA
chr18_60481003_60481403	401	6.65540601539635	7.47752939219623	-0.827873	0.000157606369794543	0.00434298678067806	Smim3	protein-coding
chr7_84102564_84102964	401	5.55797608792094	6.42810117692885	-0.874916	0.000157702604532807	0.00434457559322145	Cemip	protein-coding
chr3_95066537_95066937	401	5.85144593857805	6.68639903189924	-0.840104	0.000157806837899635	0.00434506109273737	Psmd4	protein-coding
chr9_113928590_113928990	401	6.65646313140916	7.47874687754228	-0.828031	0.000157827116037009	0.00434506109273737	Ubp1	protein-coding
chr7_139473181_139473581	401	4.97859558209894	5.92837937196034	-0.953554	0.000157835971358704	0.00434506109273737	Inpp5a	protein-coding
chrX_113867833_113868233	401	4.56821957046982	5.5433007317275	-0.977848	0.000158277003415193	0.00435613743930169	Dach2	protein-coding
chr16_91964507_91964907	401	6.21189707362563	7.03197686078064	-0.825552	0.00015842809353688	0.00435916228183144	Atp5po	protein-coding
chr12_101958090_101958490	401	7.72871252060211	8.47284052040588	-0.75031	0.000158464321767858	0.00435916228183144	Atxn3	protein-coding
chr11_86578874_86579274	401	5.80586412087191	6.64506012406978	-0.844293	0.000158516685242563	0.0043594065648812	Mir21a	ncRNA
chr13_111413143_111413543	401	4.39461761913569	5.3882974305407	-0.995912	0.000158550619242889	0.0043594065648812	Gpbp1	protein-coding
chr1_131096790_131097190	401	6.71052597710302	7.53169175481713	-0.826943	0.00015862219086055	0.00436030992357969	Mapkapk2	protein-coding
chr5_122627243_122627643	401	4.82578240066122	5.78683032685061	-0.964464	0.000158947671520059	0.00436819075506601	Ift81	protein-coding
chr9_120037381_120037781	401	5.2914886564046	6.2015735283317	-0.914457	0.000159151427802838	0.00437272333510207	Xirp1	protein-coding
chr3_135790671_135791071	401	4.09034628173613	5.15460305459802	-1.06523	0.000159216225085039	0.00437307424785703	Slc39a8	protein-coding
chr10_61199556_61199956	401	5.83252452754656	6.66849359317639	-0.841103	0.000159241859781583	0.00437307424785703	Tbata	protein-coding
chr11_35838334_35838734	401	6.53520311975913	7.35683663453762	-0.827314	0.000159368139200557	0.0043746473301794	Rars1	protein-coding
chr7_3109396_3109796	401	4.02863555722605	5.11302437654167	-1.08507	0.000159376830215733	0.0043746473301794	Speer9-ps1	pseudo
chr17_6008596_6008996	401	6.42813024756966	7.2492100890244	-0.826693	0.000159479156208143	0.00437504351216497	Synj2	protein-coding
chr9_25151686_25152086	401	8.24999668958635	8.92852986313095	-0.684837	0.000159522303012648	0.00437504351216497	Herpud2	protein-coding
chr5_67434909_67435309	401	3.93753369100281	5.05584950189338	-1.11849	0.000159527612434757	0.00437504351216497	Bend4	protein-coding
chr12_85818438_85818838	401	5.58659798499313	6.45263965833908	-0.870863	0.000159546653860839	0.00437504351216497	Erg28	protein-coding
chr6_35133659_35134059	401	8.22219393586145	8.90431050414678	-0.688415	0.000159616038113815	0.00437588067877702	Cnot4	protein-coding
chr11_94145139_94145539	401	5.68204049554839	6.53478820083641	-0.857696	0.000159854166372025	0.0043809272772934	B230206L02Rik	ncRNA
chr17_27820596_27820996	401	7.23921302878355	8.03252107183499	-0.799329	0.000159877918946519	0.0043809272772934	Ilrun	protein-coding
chr13_91938043_91938443	401	4.66609621807457	5.6344925277545	-0.971429	0.00016024938444268	0.00439003792880542	Ckmt2	protein-coding
chr14_55660293_55660693	401	5.81504290629232	6.65229428530989	-0.842369	0.000160348626113066	0.00439090936349459	Mdp1	protein-coding
chr7_24715020_24715420	401	4.52366658900077	5.50094459211958	-0.979934	0.000160381068301649	0.00439090936349459	Lypd10	protein-coding
chr16_11343308_11343708	401	6.52008003955122	7.34125252474653	-0.826844	0.000160398159503261	0.00439090936349459	Snx29	protein-coding
chr1_120075490_120075890	401	6.25678147646697	7.07740880287995	-0.826119	0.000160473456168163	0.00439190306369738	Tmem37	protein-coding
chr1_33876402_33876802	401	4.75411548530426	5.71754702102728	-0.966693	0.000160702310550566	0.00439682359852294	Bend6	protein-coding
chr9_114752753_114753153	401	7.66533899794001	8.41604972609007	-0.756875	0.000160731326796236	0.00439682359852294	Cmtm6	protein-coding
chr8_72548181_72548581	401	7.53008944557726	8.29570779922715	-0.771741	0.000160801018957923	0.0043976618640263	Med26	protein-coding
chr2_154569780_154570180	401	7.46852595073893	8.24042664013911	-0.778004	0.000160966048842008	0.00440106178545394	E2f1	protein-coding
chr6_22222106_22222506	401	5.66041399231956	6.51540563031509	-0.859917	0.000161112784491909	0.00440106178545394	Wnt16	protein-coding
chr9_119981430_119981830	401	5.85749277978528	6.69189360677037	-0.839544	0.000161123136336961	0.00440106178545394	Csrnp1	protein-coding
chr10_115384684_115385084	401	8.39934876239823	9.05857146640286	-0.665552	0.000161142117037376	0.00440106178545394	Zfc3h1	protein-coding
chr4_62408522_62408922	401	7.92475609044433	8.64421921418624	-0.725697	0.000161158997695565	0.00440106178545394	Prpf4	protein-coding
chr1_171827667_171828067	401	4.76099693739658	5.72490135102778	-0.967157	0.000161159808589979	0.00440106178545394	Cd84	protein-coding
chr6_31809742_31810142	401	5.95367766257817	6.78079845357666	-0.832369	0.000161219945906059	0.00440163673403303	Gm13848	ncRNA
chr7_100493146_100493546	401	6.65701107086248	7.47785476228816	-0.826594	0.000161302350179816	0.00440279445582348	Ucp2	protein-coding
chr19_10000339_10000739	401	4.41295052995863	5.40242544424688	-0.991797	0.000161349028893088	0.00440279445582348	Best1	protein-coding
chr6_143660773_143661173	401	4.52467263048249	5.50173083586154	-0.979715	0.00016137963180614	0.00440279445582348	1700060C16Rik	ncRNA
chr2_52512853_52513253	401	6.31731974927696	7.13697181612232	-0.82519	0.000161463420042117	0.00440367570983029	Cacnb4	protein-coding
chr15_82016104_82016504	401	7.35344588389233	8.13649840183016	-0.789114	0.000161492985062931	0.00440367570983029	Xrcc6	protein-coding
chr14_74643301_74643701	401	6.54002076886861	7.36152446429966	-0.827183	0.000161549636916013	0.00440367570983029	Htr2a	protein-coding
chr9_106821599_106821999	401	7.24044613982948	8.03330304918019	-0.798877	0.000161568340123234	0.00440367570983029	Dcaf1	protein-coding
chr13_89167971_89168371	401	4.76868599027101	5.72999771873987	-0.964614	0.000161625315471893	0.00440416275193807	Edil3	protein-coding
chr2_150904568_150904968	401	7.88805124980616	8.61190299427039	-0.730076	0.000161765177545738	0.00440690761015447	Abhd12	protein-coding
chr1_63181016_63181416	401	6.95142136231828	7.76324787578028	-0.817725	0.000162094970795918	0.00441482411269821	Snora41	snoRNA
chr6_94221727_94222127	401	6.4160922024111	7.23633707979442	-0.825849	0.000162326104362036	0.0044200503383358	4930511A08Rik	ncRNA
chr7_56049900_56050300	401	8.44473899056881	9.09777599117358	-0.659374	0.000162511833062137	0.00442403798677568	Gm34121	ncRNA
chr13_59875637_59876037	401	6.29618144018913	7.11524818767754	-0.824593	0.000162611184265697	0.00442567283305634	Tut7	protein-coding
chr4_117182427_117182827	401	6.18938889381548	7.00834753665601	-0.824412	0.000162668682346823	0.00442616807793707	Kif2c	protein-coding
chr8_70744705_70745105	401	4.43462733331927	5.41983056361308	-0.987595	0.000162755093340902	0.00442744960559075	Rab3a	protein-coding
chr7_82431863_82432263	401	4.34460339542905	5.34458477190903	-1.00206	0.000162879013728462	0.0044297506411768	Adamtsl3	protein-coding
chr19_37509721_37510121	401	5.61715702367191	6.47693211226376	-0.864651	0.00016319425118905	0.00443711228911161	Exoc6	protein-coding
chr11_60913616_60914016	401	6.1793936057357	6.99854413449133	-0.824595	0.000163228493920223	0.00443711228911161	Natd1	protein-coding
chr12_21286103_21286503	401	6.7184859612074	7.53808304967537	-0.825378	0.0001633409106785	0.00443909669438305	Cpsf3	protein-coding
chr9_107635314_107635714	401	7.6467906566603	8.39873693409806	-0.758106	0.000163423707389137	0.00444027535581955	Gnai2	protein-coding
chr6_136742742_136743142	401	5.07963339110803	6.01670924146435	-0.941063	0.000163638652667385	0.00444504310228017	Gucy2c	protein-coding
chr6_38433563_38433963	401	7.80501369432841	8.53832809679118	-0.739519	0.000163698860004445	0.00444560629673514	Ubn2	protein-coding
chr18_31759679_31760079	401	7.55830534621756	8.31978463778025	-0.767613	0.000163834956949448	0.0044482296737232	Ammecr1l	protein-coding
chr8_26443074_26443474	401	5.08230497100031	6.01890676564823	-0.940584	0.000163931542904043	0.00444977929462429	Thap1	protein-coding
chr5_124327818_124328218	401	7.61693610617342	8.3722127326142	-0.761427	0.000163999041675122	0.00445053881264915
chr10_58381882_58382282	401	4.80422803190635	5.76387982731002	-0.963041	0.000164113136231189	0.0044518897380753	Lims1	protein-coding
chr3_103058071_103058471	401	6.63675688661029	7.4568754137489	-0.825856	0.000164127881944652	0.0044518897380753	Nras	protein-coding
chr13_33068052_33068452	401	4.41302331449712	5.40126453817329	-0.990565	0.000164178153853381	0.00445218104144514	Serpinb1b	protein-coding
chr5_64410623_64411023	401	4.90362684405748	5.85746782571066	-0.95745	0.000164505004083511	0.00445997064633824	1700027F09Rik	ncRNA
chr4_46138438_46138838	401	6.55429892481824	7.37431986835227	-0.825712	0.000164605970938838	0.00446163394779852	Tstd2	protein-coding
chr6_72552678_72553078	401	6.69921228418207	7.51835363426986	-0.824914	0.000164762011435854	0.0044647888570542	Capg	protein-coding
chr9_66592915_66593315	401	7.83595754229197	8.56536586937629	-0.73562	0.000164887380187233	0.00446711129277518	Usp3	protein-coding
chr3_84814293_84814693	401	8.17458241846401	8.86130770190894	-0.693015	0.00016504802647079	0.00446957052924338	Gm35486	ncRNA
chr1_43843552_43843952	401	4.77586167848777	5.73749	-0.96493	0.000165057527735709	0.00446957052924338	Uxs1	protein-coding
chr11_87749417_87749817	401	6.63143152509532	7.45122911164242	-0.825533	0.000165099055541212	0.00446962036877569	Mir142	ncRNA
chr2_152636561_152636961	401	6.15345502385582	6.97265608623907	-0.824619	0.000165198723843016	0.00447044327772596	Rem1	protein-coding
chr4_46630335_46630735	401	5.68650640444535	6.53665690776625	-0.855114	0.000165208841351928	0.00447044327772596	Tbc1d2	protein-coding
chr19_12794644_12795044	401	6.66652845465457	7.48606121475509	-0.825287	0.000165350790172376	0.00447224269496501	Zfp91	protein-coding
chr12_54695663_54696063	401	6.87082926901355	7.68543479827263	-0.820464	0.000165354761384061	0.00447224269496501	Eapp	protein-coding
chr14_55781216_55781616	401	6.04548466807548	6.86658669862538	-0.82644	0.000165526422372086	0.00447581061559823	Adcy4	protein-coding
chr8_69023385_69023785	401	5.14929705514342	6.07675617621059	-0.931577	0.000165703985854404	0.00447811339368679	Atp6v1b2	protein-coding
chr15_44618891_44619291	401	8.64465749063311	9.27172549028092	-0.633435	0.000165706054260926	0.00447811339368679	Ebag9	protein-coding
chr18_38372018_38372418	401	6.04986513594652	6.87054704870871	-0.826026	0.000165730872793587	0.00447811339368679	Gm52329	ncRNA
chr15_100669345_100669745	401	5.86531242601728	6.69624164842989	-0.836101	0.000166010678482724	0.00448459789431588	Bin2	protein-coding
chr9_14619948_14620348	401	5.70098764649783	6.54950286021331	-0.853491	0.000166064671822775	0.00448498067274645	Amotl1	protein-coding
chr10_117731235_117731635	401	6.03285387274873	6.85436574363301	-0.826838	0.000166146333667087	0.00448537253495107	Slc35e3	protein-coding
chr4_11166521_11166921	401	4.47789622672443	5.45686131555358	-0.981504	0.000166158835526375	0.00448537253495107	Trp53inp1	protein-coding
chr3_69126961_69127361	401	7.42039	8.19546340731565	-0.781163	0.000166254820881984	0.00448544652020082	Kpna4	protein-coding
chr11_78916415_78916815	401	5.39926908803251	6.28990052117581	-0.895204	0.000166282088856874	0.00448544652020082	Nos2	protein-coding
chr6_33060148_33060548	401	7.97749049366008	8.68897070102048	-0.717727	0.000166282312195908	0.00448544652020082	Chchd3	protein-coding
chr5_140830412_140830812	401	8.17044121273614	8.85744618164598	-0.693293	0.000166320887475325	0.00448544652020082	Gna12	protein-coding
chr18_80702452_80702852	401	6.98381735373025	7.7924975257297	-0.814595	0.000166449222215609	0.00448676400415173	Nfatc1	protein-coding
chr3_135862902_135863302	401	4.73498688131323	5.69643695927351	-0.964673	0.00016644941893027	0.00448676400415173	4933401H06Rik	ncRNA
chr9_55918573_55918973	401	4.71616155807887	5.67826729547713	-0.965286	0.000166646377382509	0.00449099824532077	Scaper	protein-coding
chrX_8132051_8132451	401	5.86785760657166	6.69781008354932	-0.835132	0.000166700634604501	0.00449138568655348	Wdr13	protein-coding
chrX_106136016_106136416	401	5.78561778028326	6.62375292031113	-0.843215	0.000166806291179043	0.00449315745488519	Tlr13	protein-coding
chr1_59684755_59685155	401	6.80656178688326	7.62284110098511	-0.822106	0.000166894795287459	0.00449446646103993	Nop58	protein-coding
chr10_83634515_83634915	401	5.11031090204391	6.04247218387066	-0.936202	0.000167172799085323	0.00449966434365359	Appl2	protein-coding
chrX_38438403_38438803	401	4.29983248332818	5.30700476663752	-1.00907	0.000167238188599165	0.00449966434365359	Lamp2	protein-coding
chr17_47595454_47595854	401	5.52609693158999	6.3978196839168	-0.876476	0.000167241773728347	0.00449966434365359	Ccnd3	protein-coding
chr18_74778727_74779127	401	8.18215038185855	8.86741497961566	-0.691555	0.000167247626486481	0.00449966434365359	Acaa2	protein-coding
chrX_102119116_102119516	401	6.82725650430067	7.64271506140296	-0.821296	0.000167316779874374	0.00449985852894583	Pin4	protein-coding
chr1_53272652_53273052	401	4.49925587487075	5.47504030778995	-0.978385	0.000167334755678116	0.00449985852894583	Pms1	protein-coding
chr9_110706807_110707207	401	5.90899989640937	6.7372840696996	-0.83349	0.00016738691595848	0.00450018664649318	Pth1r	protein-coding
chr16_8459063_8459463	401	5.24824393154142	6.16230541788862	-0.91835	0.000167494986290977	0.00450201738689167	Mettl22	protein-coding
chr11_101587658_101588058	401	5.70700651303969	6.55340860250102	-0.851401	0.000167603792071037	0.00450386701666244	Tmem106a	protein-coding
chr9_66059913_66060313	401	8.01720027651683	8.72320236322957	-0.712259	0.000167740976275745	0.00450609363542746	Ppib	protein-coding
chr11_50275854_50276254	401	5.47186057859307	6.35147840140579	-0.884293	0.000167766674184631	0.00450609363542746	Maml1	protein-coding
chr6_134048955_134049355	401	5.70744840574813	6.55375194379587	-0.851303	0.000167845872214327	0.00450691983205996	Etv6	protein-coding
chr11_116433769_116434169	401	7.71163760235366	8.45480359618333	-0.749345	0.000167877471301902	0.00450691983205996	Ubald2	protein-coding
chr10_89442605_89443005	401	4.84102485376315	5.79766621092764	-0.960107	0.0001680541057606	0.00451055337225816	Gas2l3	protein-coding
chr4_48555739_48556139	401	4.82895338207827	5.78671101581239	-0.961179	0.000168092917869381	0.00451055337225816	Msantd3	protein-coding
chr14_21052322_21052722	401	7.43483161056237	8.20797680153927	-0.779237	0.000168160876966559	0.00451120680888303	Adk	protein-coding
chr18_46572828_46573228	401	5.48558173505211	6.36289295835515	-0.882	0.000168254794318897	0.00451120680888303	Ticam2	protein-coding
chr4_41569431_41569831	401	7.5125529601532	8.27777660467003	-0.771342	0.000168264860989699	0.00451120680888303	Fam219a	protein-coding
chr9_110653963_110654363	401	7.75450086024706	8.49261117162368	-0.744301	0.00016827749535271	0.00451120680888303	Nbeal2	protein-coding
chr9_120133414_120133814	401	4.5029466708192	5.47911670527564	-0.978771	0.000168378828271881	0.00451242467117775	Snora62	snoRNA
chr9_44722911_44723311	401	6.3575500175295	7.17467571702442	-0.822697	0.000168403312839647	0.00451242467117775	Phldb1	protein-coding
chr7_133793476_133793876	401	5.58087150978096	6.44428	-0.86823	0.000168443126216525	0.00451242467117775	Dhx32	protein-coding
chr9_107541869_107542269	401	6.62445189088087	7.44305690224184	-0.824339	0.000168626021922632	0.00451624999166438	Cyb561d2	protein-coding
chr10_39171107_39171507	401	6.11734977449311	6.93548485756937	-0.823533	0.000168708741202939	0.00451718989990612	Ccn6	protein-coding
chr10_62183047_62183447	401	5.77054326473903	6.60981982382225	-0.844338	0.000168741335176433	0.00451718989990612	Mir7662	ncRNA
chr8_109563874_109564274	401	4.80370408245217	5.76117331205335	-0.960861	0.000168865353075385	0.00451862964114028	Dhx38	protein-coding
chr18_42589461_42589861	401	5.32688211514462	6.22832524415012	-0.905884	0.000168875362139916	0.00451862964114028	Gpr151	protein-coding
chr13_33154751_33155151	401	4.73776671060051	5.69881734762288	-0.964275	0.000168982253239538	0.00452041575821615	Serpinb9c	protein-coding
chr18_40455140_40455540	401	4.17021796014553	5.20719983166816	-1.03836	0.000169139934576921	0.00452355938541615	Gm31087	ncRNA
chr11_94236024_94236424	401	5.49130560516711	6.36726352340119	-0.880665	0.000169332606067174	0.00452763709114227	Wfikkn2	protein-coding
chr1_171815773_171816173	401	5.25476864651941	6.16768706978706	-0.917207	0.000169460846175607	0.00452999049540543	Cd84	protein-coding
chr3_52844000_52844400	401	5.29243807395031	6.19871411389926	-0.910653	0.000169563726468044	0.00453166503050726	Gm30292	ncRNA
chr16_91405570_91405970	401	3.90192921142964	5.03098010220859	-1.12907	0.000169867207865168	0.00453815459884277	Il10rb	protein-coding
chr4_74251643_74252043	401	8.12334478551358	8.81548243301126	-0.698416	0.000169956288786179	0.00453815459884277	Kdm4c	protein-coding
chr4_83525252_83525652	401	7.74111572150316	8.48043759546423	-0.745508	0.000169960982517664	0.00453815459884277	Ccdc171	protein-coding
chr1_182520025_182520425	401	5.97714357890422	6.79963421050699	-0.827772	0.000169967733352739	0.00453815459884277	Capn2	protein-coding
chr13_3749569_3749969	401	4.82394053058256	5.78065238524836	-0.960142	0.000170095380755507	0.00453904327614891	Calml3	protein-coding
chr7_3597745_3598145	401	3.73272855845864	4.93729	-1.20344	0.000170117196877518	0.00453904327614891	Oscar	protein-coding
chr11_32226270_32226670	401	6.58836048751344	7.40631285387552	-0.823667	0.000170121928136179	0.00453904327614891	Mpg	protein-coding
chr1_170613197_170613597	401	4.74927985899662	5.71169378854449	-0.96563	0.000170258708395172	0.00454137945465226	Nos1ap	protein-coding
chr14_76875986_76876386	401	4.27054362717081	5.28208330582816	-1.01335	0.000170290136271179	0.00454137945465226	4930431P22Rik	ncRNA
chr4_55731998_55732398	401	5.92621964413969	6.75237559452692	-0.831378	0.000170363470402929	0.00454225956445271	Klf4	protein-coding
chr7_27329326_27329726	401	6.23528110249249	7.05130746639256	-0.821516	0.00017058731086195	0.00454715113291922	Ltbp4	protein-coding
chr16_52452985_52453385	401	8.65411466949791	9.27879737435802	-0.631051	0.000170723342717315	0.00454970032658938	Alcam	protein-coding
chr1_119463397_119463797	401	5.63912051172402	6.49429752958787	-0.860069	0.000170879198221201	0.00455199664965328	Ralb	protein-coding
chr3_84155612_84156012	401	8.51286941852496	9.15526670680654	-0.648746	0.000170890347579351	0.00455199664965328	Mnd1	protein-coding
chr8_71922571_71922971	401	7.06829062565173	7.87072394144071	-0.808384	0.00017125192770826	0.0045605493852996	Zfp617	protein-coding
chr9_87464090_87464490	401	4.80234358628051	5.7593890947328	-0.960447	0.000171445907910042	0.00456463583799924	Cep162	protein-coding
chr19_3851560_3851960	401	7.27248021355871	8.05940705571255	-0.792962	0.000171747633888686	0.00457158834227787	Chka	protein-coding
chr19_8019231_8019631	401	4.56375873797507	5.53307015936048	-0.9721	0.000171818296552329	0.00457200773734082	Slc22a27	protein-coding
chr2_38661395_38661795	401	4.19246591335694	5.22226174092166	-1.0313	0.000171869977134213	0.00457200773734082	Psmb7	protein-coding
chr4_62525183_62525583	401	7.32841212038591	8.1102721554406	-0.787916	0.000171885179139779	0.00457200773734082	4933430I17Rik	protein-coding
chr1_120099477_120099877	401	6.42378989944442	7.24010615512213	-0.821933	0.000172273256723328	0.00458124827519197	Dbi	protein-coding
chr13_36210986_36211386	401	5.37698888309797	6.26981640518872	-0.897346	0.000172349206289221	0.00458218601546231	Fars2	protein-coding
chr9_96001276_96001676	401	4.05986392167698	5.12918412229324	-1.07018	0.00017252375835194	0.00458511711525415	Xrn1	protein-coding
chr2_164531166_164531566	401	4.92448032092961	5.87445698310099	-0.953624	0.000172540879005222	0.00458511711525415	Gm14317	ncRNA
chr6_82970978_82971378	401	5.27061793563371	6.17924501806119	-0.912962	0.000172832805307512	0.00459179131081324	M1ap	protein-coding
chr16_31275090_31275490	401	6.75789146206351	7.57346193258583	-0.821374	0.000173000140094533	0.0045951530135817	Ppp1r2	protein-coding
chrX_13918676_13919076	401	3.45432600892507	4.80267045446949	-1.34494	0.000173045423864868	0.00459527203043745	Cask	protein-coding
chr1_152766382_152766782	401	7.46944970778242	8.2377159121157	-0.774371	0.000173166631975416	0.0045973017322337	Arpc5	protein-coding
chr10_19015246_19015646	401	7.19310743952458	7.98592763269304	-0.798825	0.000173203498902226	0.0045973017322337	Tnfaip3	protein-coding
chr6_47813389_47813789	401	8.04352680092328	8.74473315315619	-0.707469	0.00017352780102914	0.00460467953156889	Pdia4	protein-coding
chr13_23574101_23574501	401	6.63970330845127	7.45657049134883	-0.82261	0.000173603568966058	0.00460467953156889	H2ac7	protein-coding
chr17_56074429_56074829	401	6.41817909754512	7.23413205165443	-0.821567	0.00017361671172602	0.00460467953156889	Ubxn6	protein-coding
chr2_153741037_153741437	401	7.83195025460814	8.55935920407808	-0.733621	0.000173645003778807	0.00460467953156889	Mapre1	protein-coding
chr1_97018978_97019378	401	4.06022477992134	5.12896848199042	-1.0696	0.000173908320548017	0.00461057649916155	Slco6b1	ncRNA
chr6_72380339_72380739	401	5.55630223587524	6.42117091359893	-0.869667	0.000174002054688018	0.00461110044747239	Vamp5	protein-coding
chr15_80098795_80099195	401	6.67137827741109	7.48786073675166	-0.822243	0.000174010452889192	0.00461110044747239	Gm31134	ncRNA
chr13_23500390_23501177	788	4.82335570629742	5.77830444806643	-0.958381	0.000174050914147496	0.00461110044747239	Btn2a2	protein-coding
chr1_175625479_175625879	401	8.28703624415669	8.95729289525953	-0.676567	0.000174126637987615	0.00461202165964328	Fh1	protein-coding
chr15_99400639_99401039	401	5.05441206540532	5.99069151149534	-0.940213	0.000174238436356294	0.00461389770535674	Tmbim6	protein-coding
chr15_76069633_76070033	401	6.38095621216109	7.19603773211819	-0.820674	0.00017430591662686	0.00461444791162435	Scrib	protein-coding
chr6_67030086_67030486	401	3.73380423848579	4.93642899114848	-1.20151	0.000174341160742327	0.00461444791162435	E230016M11Rik	ncRNA
chr17_35135066_35135466	401	6.40850090742181	7.22402888740785	-0.821135	0.000174513125260972	0.00461791416353757	Bag6	protein-coding
chr2_129633322_129633722	401	6.75296934291105	7.56809949733747	-0.820932	0.000174642034862052	0.00462023974822624	Sirpa	protein-coding
chr1_72815630_72816030	401	4.51993879637404	5.4915162742985	-0.974256	0.000174760252976912	0.00462228145855162	Igfbp2	protein-coding
chr6_82854329_82854729	401	5.0112453577301	5.95190662104777	-0.944505	0.000174816002247822	0.00462261255563303	2310069B03Rik	ncRNA
chrX_7947768_7948168	401	6.84038962537061	7.65286131532737	-0.818319	0.000174879500727263	0.00462261255563303	Hdac6	protein-coding
chr2_113494646_113495046	401	4.45646635247641	5.43473610897534	-0.98075	0.000174895908396767	0.00462261255563303	Fmn1	protein-coding
chr17_70799267_70799667	401	5.51528421750071	6.38660367208261	-0.876043	0.000175000727178219	0.00462429772302632	Gm41609	ncRNA
chr3_65950281_65950681	401	3.45720542795002	4.80328884420715	-1.34269	0.000175230917573774	0.00462929419846963	Ccnl1	protein-coding
chr18_74224465_74224865	401	4.54138522248338	5.51058057974631	-0.97193	0.00017565638139149	0.00463930931119378	Cxxc1	protein-coding
chr6_17636798_17637198	401	7.9425748269635	8.65598240846616	-0.719647	0.000175692403834467	0.00463930931119378	Capza2	protein-coding
chr15_37922343_37922743	401	3.4175863208887	4.78577231169983	-1.36437	0.000175860620144315	0.0046414495042287	Rrm2b	protein-coding
chr14_46722038_46722438	401	4.08531067766463	5.14509740365302	-1.0608	0.000175868565788446	0.0046414495042287	Cdkn3	protein-coding
chr11_60699549_60699949	401	6.10546081284944	6.92127445989764	-0.821209	0.000175897092762878	0.0046414495042287	Llgl1	protein-coding
chr3_32510328_32510728	401	7.23159346389269	8.02072442735403	-0.79515	0.000176009863949348	0.00464333728925733	Zfp639	protein-coding
chr14_61774203_61774603	401	5.27506432717349	6.18249246065323	-0.911766	0.000176137155325426	0.00464560715922828	Dleu2	ncRNA
chr10_26799557_26799957	401	7.73040109695081	8.46922123463376	-0.745005	0.000176215620251191	0.00464658847302959	Arhgap18	protein-coding
chr7_89370896_89371296	401	4.52730050141743	5.49841767228837	-0.973782	0.000176557499801591	0.00465398441135807	Tmem135	protein-coding
chr14_61518658_61519058	401	7.23095681243373	8.01984633784967	-0.794909	0.000176613684264745	0.00465398441135807	4930556J02Rik	ncRNA
chr14_33447067_33447467	401	8.26057885605511	8.9335736257255	-0.679301	0.00017662316828971	0.00465398441135807	Mapk8	protein-coding
chr1_37429911_37430311	401	7.37546436514857	8.15182	-0.782432	0.000176661398483016	0.00465398441135807	Coa5	protein-coding
chr8_34929537_34929937	401	5.05075697944552	5.98628210134028	-0.939464	0.000177086918368049	0.0046641033287016	Tnks	protein-coding
chr12_83631988_83632388	401	7.60478584793948	8.35756596428189	-0.758929	0.000177159255653445	0.00466491758965318	Rbm25	protein-coding
chr3_97928933_97929333	401	5.91644458480715	6.74035352076769	-0.829134	0.000177501296597194	0.00467039079045764	Gm5544	protein-coding
chr8_71950783_71951183	401	7.06012016813046	7.86103623132707	-0.806865	0.000177514330446129	0.00467039079045764	Zfp961	protein-coding
chr2_154656721_154657121	401	7.31119022141629	8.09315125810728	-0.788011	0.000177523050310716	0.00467039079045764	Chmp4b	protein-coding
chr12_32819967_32820367	401	8.57383937591383	9.20707815878396	-0.639596	0.000177532990951502	0.00467039079045764	Nampt	protein-coding
chr8_85083034_85083434	401	5.80643847079339	6.63941918985578	-0.838085	0.000177649643971149	0.00467236818161486	Man2b1	protein-coding
chrX_13281776_13282176	401	4.70029131370678	5.65920662294219	-0.962059	0.000177849126064573	0.00467534075399963	Ddx3x	protein-coding
chr5_114175594_114175994	401	7.30719020718695	8.08931832120611	-0.788176	0.000177949298157084	0.00467534075399963	Acacb	protein-coding
chr10_62549516_62550171	656	5.73290303260904	6.57349354536695	-0.845615	0.000177962900264585	0.00467534075399963	Srgn	protein-coding
chr15_58988868_58989268	401	6.26595981863558	7.07966068170785	-0.819215	0.000177970130338902	0.00467534075399963	Ndufb9	protein-coding
chr11_118456917_118457317	401	6.46367565775349	7.27877062367379	-0.820737	0.000177970234790993	0.00467534075399963	Gm11747	ncRNA
chr19_10831426_10831826	401	5.61076311100452	6.46700081430625	-0.861107	0.000178035942630477	0.00467569623930551	Cd6	protein-coding
chr10_120112835_120113235	401	7.99622250353038	8.70241979330548	-0.712449	0.000178066800777664	0.00467569623930551	Helb	protein-coding
chr7_75669436_75669836	401	4.91307376193628	5.85982955516715	-0.95041	0.000178189887578467	0.00467783760582157	AU020206	ncRNA
chr10_41933487_41933887	401	4.48340804488241	5.4584168922403	-0.977554	0.000178332517959232	0.00468049091239495	Sesn1	protein-coding
chr17_47736811_47737211	401	7.0786621113408	7.87834290302482	-0.805636	0.000178487752717348	0.00468347371826198	Tfeb	protein-coding
chr5_65973295_65973695	401	4.98194040407018	5.92442706718663	-0.946274	0.000178658304536602	0.0046865208169979	Chrna9	protein-coding
chr7_30973786_30974186	401	6.31732572355954	7.13105872350383	-0.819281	0.00017868710443158	0.0046865208169979	Fam187b	protein-coding
chr17_87691933_87692333	401	4.45722615458034	5.4340253262922	-0.979281	0.000178906522924915	0.00469118312417388	Msh2	protein-coding
chr1_92985523_92985923	401	4.19423856138616	5.22123947318286	-1.02851	0.000179008444034034	0.00469276302969202	Gpr35	protein-coding
chr2_14535591_14535991	401	4.7716759317808	5.72728190081588	-0.958926	0.000179191104595722	0.00469645831758781	Gm13266	ncRNA
chr13_43032418_43032818	401	6.16520807348945	6.97922413786993	-0.819455	0.000179276317492721	0.00469675004942683	Phactr1	protein-coding
chr2_24949521_24949921	401	6.95305024805689	7.75936751270596	-0.812218	0.000179285643552143	0.00469675004942683	Zmynd19	protein-coding
chr6_114644530_114644930	401	5.25996534488656	6.16721676681658	-0.911592	0.000179348820789488	0.00469715884778459	Atg7	protein-coding
chr8_26813158_26813558	401	5.72693154477497	6.56798235147158	-0.846065	0.000179384663644627	0.00469715884778459	2310008N11Rik	ncRNA
chr14_32509592_32509992	401	4.7333854947324	5.68999580633634	-0.95985	0.000179507002385864	0.00469836318720578	Ercc6	protein-coding
chr13_23530863_23531263	401	6.13188796425706	6.94630539096253	-0.81983	0.000179514094125842	0.00469836318720578	H4c8	protein-coding
chr8_25653902_25654302	401	5.86158	6.68894969318306	-0.832538	0.00017957408742059	0.00469884137997079	Nsd3	protein-coding
chr7_143548965_143549365	401	7.67693702236382	8.42103529505892	-0.750268	0.000179664475957673	0.00470011450565135	Nap1l4	protein-coding
chr12_8180925_8181325	401	4.90763696437477	5.85595294417751	-0.951934	0.000179805620601603	0.00470023857165782	Ldah	protein-coding
chr1_38848041_38848441	401	6.85746078388981	7.66782522850647	-0.816221	0.000179843477871399	0.00470023857165782	Lonrf2	protein-coding
chr10_76735018_76735418	401	5.57993744471904	6.4398978553198	-0.86479	0.000179885156007993	0.00470023857165782	Col6a1	protein-coding
chr17_27555525_27555925	401	7.07748677431603	7.8765562663147	-0.805027	0.000179938504186031	0.00470023857165782	Hmga1	protein-coding
chr5_135118462_135118862	401	4.54483622872187	5.51310286097922	-0.971004	0.000179941328932211	0.00470023857165782	Mlxipl	protein-coding
chr16_11176222_11176622	401	6.96290164914624	7.76860990425133	-0.811613	0.000179976558671822	0.00470023857165782	Zc3h7a	protein-coding
chr3_94482783_94483183	401	7.29945810526116	8.08173103884142	-0.788318	0.000179996172895519	0.00470023857165782	Celf3	protein-coding
chr11_104315699_104316099	401	4.80533061642435	5.75855383475287	-0.95662	0.000180050886962426	0.00470023857165782	Mapt	protein-coding
chr7_80849744_80850144	401	4.70224953233946	5.66079203889973	-0.961687	0.000180084393342033	0.00470023857165782	Zscan2	protein-coding
chr17_84877844_84878244	401	5.71428772770734	6.55632613545254	-0.847042	0.000180086568550301	0.00470023857165782	Ppm1b	protein-coding
chr11_115163040_115163440	401	7.3670757746887	8.14315798653713	-0.782153	0.000180181613752447	0.00470082363930455	Nherf1	protein-coding
chr3_123322110_123322510	401	4.08379769884231	5.14239324170724	-1.05961	0.000180192465444968	0.00470082363930455	Sec24d	protein-coding
chr1_91574232_91574632	401	4.62594728317364	5.5887926189419	-0.965805	0.000180714352115644	0.0047133466997721	Asb1	protein-coding
chr13_36117329_36117729	401	7.8006313712795	8.52997800758867	-0.735551	0.000180823931191211	0.00471511274709085	Fars2	protein-coding
chr1_119119926_119120326	401	4.87272572199942	5.82258023614213	-0.953404	0.000180893734754027	0.00471526970912506	Gli2	protein-coding
chr14_63130651_63131051	401	5.98048061033964	6.79983624531473	-0.824641	0.000180913687617135	0.00471526970912506	Ctsb	protein-coding
chr6_137582231_137582631	401	7.10406907123969	7.90130521324956	-0.803202	0.000181099401865354	0.00471901798645953	Eps8	protein-coding
chr10_128805299_128805699	401	7.64066349496123	8.38835795133982	-0.753854	0.000181451925329546	0.00472629169031605	Dnajc14	protein-coding
chr12_40445731_40446131	401	8.36808865548961	9.02634946973029	-0.664586	0.000181487970572308	0.00472629169031605	Dock4	protein-coding
chr2_27426912_27427312	401	6.53680990268214	7.35121860068969	-0.820095	0.000181504440207572	0.00472629169031605	Vav2	protein-coding
chr2_156180147_156180547	401	7.55307160649597	8.31036173562782	-0.763422	0.000181587524415462	0.00472736213296202	Rbm39	protein-coding
chr4_139232810_139233210	401	4.79141731493944	5.74564397726692	-0.957587	0.000181787134986148	0.00473146497094406	Capzb	protein-coding
chr10_128337468_128337868	401	7.08843179541547	7.88635899998552	-0.803888	0.000181936429542256	0.00473425661540628	Cs	protein-coding
chr6_86733193_86733593	401	6.79762174988687	7.60920190380116	-0.817408	0.000182065928911531	0.0047365319888994	Gmcl1	protein-coding
chr9_53418046_53418446	401	3.99952495559674	5.08653118832326	-1.08756	0.000182358682196603	0.00474305245904473	4930550C14Rik	protein-coding
chr17_15564200_15564600	401	8.14515178132333	8.83143449026444	-0.692567	0.000182444845061977	0.00474419785170283	Prdm9	protein-coding
chr17_25184321_25184721	401	6.62946738310251	7.44365968495924	-0.819932	0.000182495015810799	0.00474440701191783	Uqcc4	protein-coding
chr10_12964114_12964514	401	6.10770511765552	6.92187772400744	-0.819564	0.000182561661688588	0.00474504428825998	Stx11	protein-coding
chr3_89295381_89295781	401	5.29514533974652	6.19690620178423	-0.906143	0.000182715416346284	0.0047479273298441	Efna1	protein-coding
chr10_128965851_128966251	401	4.19373290036787	5.21942491934693	-1.02721	0.000182781168826273	0.0047479273298441	Tmt1b	protein-coding
chr14_61294433_61294833	401	5.66478851377602	6.51214823548434	-0.852307	0.000182799059697606	0.0047479273298441	1700109G14Rik	ncRNA
chr14_61971097_61971497	401	6.08640997596659	6.90108231499727	-0.820047	0.000183136742864221	0.00475560136456338	Dleu2	ncRNA
chr10_81433869_81434269	401	5.78652	6.61958964174015	-0.838155	0.000183241503771809	0.00475627220277075	Nfic	protein-coding
chr1_54665950_54666350	401	4.84716051949858	5.79617959777414	-0.952542	0.00018326647399317	0.00475627220277075	Pgap1	protein-coding
chr9_86746231_86746631	401	6.40766832142835	7.22067911502727	-0.818617	0.000183354231540619	0.00475627220277075	Prss35	protein-coding
chr5_124032123_124032523	401	5.96374948896587	6.78240287920841	-0.823932	0.000183359170590084	0.00475627220277075	Vps37b	protein-coding
chr7_92048850_92049250	401	4.49957583078245	5.47025631972416	-0.973305	0.000183373739395233	0.00475627220277075	Dlg2	protein-coding
chr19_46573135_46573535	401	7.48127461507773	8.24543009767754	-0.770265	0.000183424743189636	0.00475649965525213	Sfxn2	protein-coding
chr12_73907625_73908025	401	7.69773746408702	8.43844392692595	-0.746883	0.000183518931384645	0.00475692410778953	Hif1a	protein-coding
chr11_97987554_97987954	401	6.13147734065074	6.94453743215511	-0.818473	0.000183584233207569	0.00475692410778953	Plxdc1	protein-coding
chr2_170322028_170322428	401	6.09812363991243	6.9121175343374	-0.81938	0.000183673503414566	0.00475692410778953	Bcas1os2	ncRNA
chr12_91766247_91766647	401	7.02260299443671	7.82427546124975	-0.807604	0.00018372820689513	0.00475692410778953	Ston2	protein-coding
chr10_99190778_99191178	401	4.89014164219316	5.83792440720736	-0.951369	0.000183767947881158	0.00475692410778953	Dusp6	protein-coding
chr6_88108035_88108435	401	5.68800025262534	6.53235562696339	-0.849327	0.000183776236581292	0.00475692410778953	Mir6376	ncRNA
chr18_46404640_46405040	401	6.88932791992614	7.69737916163713	-0.813923	0.000183778804672102	0.00475692410778953	Mospd4	pseudo
chr14_63177813_63178213	401	8.00965900117827	8.71263906100647	-0.709236	0.000183779018060506	0.00475692410778953	Fdft1	protein-coding
chr2_166713764_166714164	401	7.45493771211248	8.22161812554964	-0.772781	0.000183844493883265	0.00475752544706508	Prex1	protein-coding
chr6_29524031_29524431	401	6.38281016929738	7.19489275108619	-0.817677	0.000184107796485032	0.00476264913568923	Irf5	protein-coding
chr16_90885610_90886010	401	5.34545388632611	6.23966720547423	-0.89868	0.000184127066326803	0.00476264913568923	Cfap298	protein-coding
chr5_30907594_30907994	401	6.87392588210311	7.68231567940544	-0.814255	0.000184242048065779	0.00476452897708751	Ost4	protein-coding
chr9_120502055_120502455	401	5.16115722432975	6.08044658034689	-0.923443	0.000184365923703677	0.0047655256109242	Eif1b	protein-coding
chr11_34010713_34011113	401	7.43932261521969	8.20732153520895	-0.774095	0.000184382261102058	0.0047655256109242	Kcnip1	protein-coding
chr1_192753293_192753693	401	6.57340166266062	7.38734962687764	-0.819653	0.000184407531565229	0.0047655256109242	Hhat	protein-coding
chr11_80428352_80428752	401	6.9109338194547	7.71725780577134	-0.81221	0.000184496024339891	0.00476569928706877	Psmd11	protein-coding
chr17_47767064_47767839	776	6.39982972369385	7.2121032170302	-0.81788	0.000184498884680653	0.00476569928706877	Tfeb	protein-coding
chr16_17530884_17531284	401	7.08955101113498	7.88666392611134	-0.803075	0.000184652211564973	0.00476856609003872	Thap7	protein-coding
chr19_6334693_6335093	401	6.82413071130381	7.63410529614157	-0.815815	0.00018476513198844	0.00476954976493842	Men1	protein-coding
chr2_166502460_166502860	401	3.90385013786846	5.02720810339735	-1.12338	0.000184794080275833	0.00476954976493842	Gm14267	pseudo
chr5_43232851_43233251	401	8.02638529996344	8.72699874920008	-0.706873	0.000184858223003457	0.00476954976493842	Cpeb2	protein-coding
chr16_15637263_15637663	401	8.04700892622356	8.74506495373284	-0.70432	0.000184892881862509	0.00476954976493842	Mcm4	protein-coding
chr11_107470489_107470889	401	6.27653653175148	7.08814471411172	-0.817128	0.000184924133456362	0.00476954976493842	Pitpnc1	protein-coding
chr17_26939443_26939843	401	7.78636596267633	8.51634457372767	-0.736179	0.00018494440489328	0.00476954976493842	Cuta	protein-coding
chr4_128908540_128908940	401	4.69688433235262	5.6531117517443	-0.959385	0.000185160324664664	0.00477402493682671	Trim62	protein-coding
chr5_53451831_53452231	401	6.57495106936655	7.38816407095707	-0.818923	0.000185412826144203	0.00477816936770577	Rbpj	protein-coding
chr7_25395520_25395920	401	6.79062926050202	7.60126582967998	-0.816462	0.000185447066776101	0.00477816936770577	Lipe	protein-coding
chr6_112951218_112951618	401	4.76324069972418	5.71527315664845	-0.955364	0.000185474043338166	0.00477816936770577	Srgap3	protein-coding
chr12_75389422_75389822	401	4.43621316440205	5.41385217873892	-0.980059	0.000185490774150555	0.00477816936770577	Gphb5	protein-coding
chr13_41436767_41437167	401	4.36995275638412	5.35788401794459	-0.990122	0.000185696887977003	0.00478238491215596	Nedd9	protein-coding
chr1_65245666_65246066	401	3.90964242443524	5.03052631450729	-1.12091	0.000185813748788513	0.00478430045777574	Pikfyve	protein-coding
chr11_85310968_85311368	401	7.13324650841526	7.92712782392511	-0.799861	0.000185965303439279	0.00478710821454516	Ppm1d	protein-coding
chr4_117914997_117915397	401	6.85261440543336	7.66122716929533	-0.814468	0.000186063384335565	0.00478853848429061	Ipo13	protein-coding
chr4_43043858_43044258	401	6.19583979355457	7.00760944411261	-0.81723	0.000186180208570208	0.00479045036997611	Atosb	protein-coding
chr1_156241070_156241470	401	5.58376142313871	6.44156865391169	-0.86264	0.000186408236047909	0.00479514888123034	Fam163a	protein-coding
chr2_167335118_167335518	401	5.66661121091781	6.51280757236618	-0.851146	0.000186447971079174	0.00479514888123034	B4galt5	protein-coding
chr1_120305797_120306197	401	5.01385215131383	5.95046332555483	-0.940461	0.000186519660295475	0.00479518099709374	C1ql2	protein-coding
chr17_26715370_26715770	401	7.20689169557672	7.99513552758596	-0.794254	0.000186558335489055	0.00479518099709374	Crebrf	protein-coding
chr2_166234899_166235299	401	4.81911419690547	5.76901919499437	-0.953351	0.000186580284337665	0.00479518099709374	Gm11468	ncRNA
chr9_66919578_66919978	401	7.82478258302351	8.54986654441232	-0.731294	0.000186619531972384	0.00479518099709374	Rab8b	protein-coding
chr1_91962261_91962661	401	4.95542987585253	5.89781472360261	-0.946109	0.000186741315537724	0.00479721571559626	Twist2	protein-coding
chr7_43399472_43399872	401	4.80817183103252	5.75936707626875	-0.954596	0.000186850086731839	0.00479891530623181	Siglecg	protein-coding
chr15_81872197_81872597	401	6.8189395661551	7.62853903235028	-0.815437	0.00018695672390498	0.00480055932578722	Aco2	protein-coding
chr2_6478286_6478686	401	6.93625958551097	7.7416854064375	-0.811317	0.000187138979911943	0.00480414384697127	Usp6nl	protein-coding
chr14_59590587_59590987	401	4.43415615130299	5.41074608956709	-0.97901	0.000187324030297627	0.00480744767119843	Cdadc1	protein-coding
chr11_101442086_101442486	401	7.38265925652707	8.15543177275909	-0.778849	0.000187353049865388	0.00480744767119843	Rpl27	protein-coding
chr11_120151166_120151566	401	7.18136184309837	7.97098989883718	-0.79563	0.000187583614056996	0.00481226747123302	Slc38a10	protein-coding
chr16_91562010_91562410	401	6.23194760289871	7.0423147815205	-0.815861	0.000187699325923162	0.0048141393269853	Ifngr2	protein-coding
chr6_145340638_145341038	401	7.60474740057741	8.35470797102433	-0.75611	0.00018789897486078	0.00481816267026317	1700073E17Rik	pseudo
chr3_36496759_36497159	401	4.71603105142803	5.67034548449837	-0.957516	0.000188042136371573	0.00482024741429255	Gm11548	ncRNA
chr1_55215414_55215814	401	7.00619845805871	7.80729557286583	-0.807023	0.000188065877042483	0.00482024741429255	Gm10561	ncRNA
chr4_129819823_129820223	401	7.24761081424503	8.03211927503231	-0.790535	0.000188128934555536	0.00482076649341958	Ptp4a2	protein-coding
chr3_81924933_81925333	401	4.81128688636746	5.76260016548463	-0.954715	0.000188381939932953	0.00482522752899394	Ctso	protein-coding
chr13_108300338_108300738	401	5.13452380399249	6.0575654038601	-0.92712	0.000188434730630015	0.00482522752899394	Depdc1b	protein-coding
chr3_129573654_129574054	401	5.26900261922352	6.17279358961579	-0.908135	0.000188448232718152	0.00482522752899394	Gm35986	ncRNA
chr11_106675272_106675672	401	5.59586648828378	6.45145572867085	-0.860436	0.000188492585005234	0.00482522752899394	Pecam1	protein-coding
chr7_16784511_16784911	401	5.73707069165425	6.57375133194408	-0.84172	0.000188517249248127	0.00482522752899394	Slc1a5	protein-coding
chr8_13293704_13294104	401	5.80313596645077	6.63307612996729	-0.83505	0.000188693141487622	0.00482728334309461	Tmco3	protein-coding
chr8_95332077_95332477	401	7.20679532642142	7.9942545550535	-0.793471	0.00018870764016297	0.00482728334309461	Usb1	protein-coding
chr12_32890449_32890849	401	5.04113520323833	5.97400595650464	-0.936783	0.000188726157285458	0.00482728334309461	4933406C10Rik	ncRNA
chr17_15395974_15396374	401	7.9786495783279	8.68432032011395	-0.711919	0.000188918431055846	0.00483110413804278	Fam120b	protein-coding
chr8_105170367_105170767	401	7.18001733163153	7.96954741683361	-0.79553	0.000189093580046063	0.00483448537533885	Cbfb	protein-coding
chr4_129496623_129497023	401	5.71922711196485	6.55837050849528	-0.844151	0.000189424730015069	0.00484185259169929	Fam229a	protein-coding
chr7_30956717_30957117	401	5.37695489126484	6.26452245065098	-0.892095	0.000189487456443502	0.00484222088257454	Usf2	protein-coding
chr19_6060981_6061381	401	6.15076243246485	6.96219925264566	-0.816863	0.000189525129863778	0.00484222088257454	Znhit2	protein-coding
chr3_95819258_95819658	401	7.45090116072467	8.2164609024901	-0.77166	0.000189615937031852	0.00484344215115994	Rprd2	protein-coding
chr4_123565551_123565951	401	4.47633177635385	5.44689213585864	-0.973127	0.000189706253022422	0.00484465032236694	Mir6398	ncRNA
chr3_130159898_130160298	401	4.94605430049037	5.88887113344384	-0.946506	0.000189816769185169	0.00484573390017254	Col25a1	protein-coding
chr11_98775175_98775575	401	6.58350707260783	7.39529819378585	-0.817507	0.000189834737460698	0.00484573390017254	Nr1d1	protein-coding
chr6_124805577_124805977	401	6.56609429376855	7.37841036985628	-0.81802	0.000189895820270404	0.00484619469174556	Spsb2	protein-coding
chr2_170254038_170254438	401	4.88288538984678	5.8278518145647	-0.948561	0.000189981297542664	0.00484710280915021	Gm17619	ncRNA
chrX_53797543_53797943	401	5.36692258604883	6.25584072160485	-0.893426	0.000190028260731012	0.00484710280915021	Xlr	protein-coding
chr1_176827465_176827865	401	6.6259807560582	7.43811670240697	-0.817872	0.000190088866563129	0.00484710280915021	Hmga2-ps1	pseudo
chr3_89215875_89216275	401	5.90975507896078	6.73039166659099	-0.825858	0.000190128801299548	0.00484710280915021	Thbs3	protein-coding
chr17_27547206_27547606	401	5.92846842840515	6.74804595828256	-0.824814	0.000190173633203868	0.00484710280915021	Hmga1	protein-coding
chr1_96846753_96847153	401	4.5011799650824	5.46956695308535	-0.971014	0.000190189638820778	0.00484710280915021	Panct2	ncRNA
chr1_155564771_155565171	401	5.50761596868478	6.37494850258449	-0.872063	0.000190293448245407	0.00484784421415302	Acbd6	protein-coding
chr1_91034546_91034946	401	6.18121138357609	6.99128711613883	-0.815532	0.000190304821221357	0.00484784421415302	Lrrfip1	protein-coding
chr5_103269294_103269694	401	4.35520772650839	5.34534973072617	-0.99224	0.000190400115676574	0.00484824754904424	4930429D17Rik	ncRNA
chr16_10950567_10950967	401	4.54543059846216	5.50965862681156	-0.96697	0.000190449282911546	0.00484824754904424	Gm21859	ncRNA
chr13_48878556_48878956	401	7.17899730626652	7.96801222218907	-0.795016	0.000190485488309417	0.00484824754904424	Phf2	protein-coding
chr5_27844382_27844782	401	4.41278077985556	5.39187387461287	-0.981448	0.000190582218980746	0.00484824754904424	Htr5a	protein-coding
chr8_122611343_122611743	401	7.22044032369846	8.00625197978027	-0.791829	0.000190601459485021	0.00484824754904424	Galns	protein-coding
chr14_51278386_51278786	401	3.58325659624176	4.85627628044719	-1.27075	0.000190638047412036	0.00484824754904424	Rnase2a	protein-coding
chr2_32981946_32982346	401	6.83873721482514	7.64649191681985	-0.813605	0.000190638487902941	0.00484824754904424	Slc2a8	protein-coding
chr8_85432699_85433099	401	7.09781909156549	7.89259097076574	-0.800739	0.000190665048212296	0.00484824754904424	4921524J17Rik	protein-coding
chr9_47530079_47530479	401	8.15864837115211	8.84113325196938	-0.688773	0.000190814244465828	0.00485094605552731	Cadm1	protein-coding
chr7_79466096_79466496	401	7.45097472120168	8.21617873463666	-0.771305	0.000190937133178327	0.00485297469548102	Polg	protein-coding
chr2_113780275_113780675	401	3.77079273231718	4.95068382976343	-1.17905	0.000190985890951654	0.00485311868792108	Grem1	protein-coding
chr19_41848177_41848577	401	6.52765585446672	7.33911605026284	-0.817143	0.00019119207927977	0.00485726216119264	Frat2	protein-coding
chr14_21032166_21032566	401	6.19341522350888	7.00304045578649	-0.815092	0.000191239948627858	0.00485738255625124	Ap3m1	protein-coding
chr10_94919522_94919922	401	5.8297748931406	6.65648120911715	-0.831844	0.000191502237587669	0.00486294780143425	Plxnc1	protein-coding
chr3_148918380_148918780	401	4.63856281608301	5.59523370344233	-0.959696	0.000191551185416682	0.00486309424094051	Adgrl2	protein-coding
chr1_169969092_169969492	401	9.64346849158053	10.1408747267178	-0.503867	0.000191806102451119	0.00486846857429513	Hsd17b7	protein-coding
chr13_45389441_45389841	401	7.54146932073281	8.29727174705918	-0.761932	0.000191878944214937	0.00486922004876756	Mylip	protein-coding
chr7_29180472_29180872	401	7.39502061528189	8.16521284545403	-0.776274	0.000192260699405533	0.00487737276762295	Psmd8	protein-coding
chr7_142278185_142278585	401	4.19828320276279	5.2202678061085	-1.0235	0.000192286830060521	0.00487737276762295	Krtap5-20	protein-coding
chr10_98914256_98914656	401	8.00391775724935	8.70561016912714	-0.707947	0.00019243918944624	0.00487924575285965	Atp2b1	protein-coding
chr8_106959597_106959997	401	5.49172054592644	6.36133565052835	-0.874317	0.000192456201401176	0.00487924575285965	Sntb2	protein-coding
chr6_29245728_29246128	401	5.55316651762337	6.41290311117541	-0.864544	0.000192490644550798	0.00487924575285965	Hilpda	protein-coding
chr5_142821591_142821991	401	6.65467809142717	7.46593277591107	-0.817007	0.000192614902094887	0.00488129677966432	Tnrc18	protein-coding
chr6_65510278_65510678	401	5.60795630415252	6.46025304644484	-0.857174	0.000192745118776876	0.0048823116279779	Tnip3	protein-coding
chr6_108875308_108875708	401	4.49942160459934	5.46643201251406	-0.969639	0.000192760783746807	0.0048823116279779	Edem1	protein-coding
chr18_14613552_14613952	401	5.02563817076256	5.95868786785644	-0.936936	0.000192828785789383	0.0048823116279779	Ss18	protein-coding
chr16_32400375_32400775	401	6.16522607512368	6.97512551491572	-0.815343	0.000192884707710895	0.0048823116279779	Tm4sf19	protein-coding
chr16_94313129_94313529	401	6.79424078313902	7.60310294945989	-0.814687	0.000192893622506944	0.0048823116279779	Hlcs	protein-coding
chr13_104947929_104948329	401	4.79393858360196	5.74444799168809	-0.953875	0.000192915057977657	0.0048823116279779	Shisal2b	protein-coding
chr3_127948884_127949284	401	5.05116759335032	5.98107328361406	-0.933851	0.000193033481414836	0.00488421112343747	9830132P13Rik	ncRNA
chr14_7817731_7818131	401	7.34197740464146	8.11677068251323	-0.780857	0.000193292456209283	0.00488966525398598	Flnb	protein-coding
chr11_119948393_119948793	401	4.73911433433549	5.69173554786921	-0.955867	0.000193387769506362	0.00489020278099304	Baiap2	protein-coding
chr8_84257023_84257423	401	5.39203795053377	6.27641893158102	-0.888928	0.00019340054862364	0.00489020278099304	Mri1	protein-coding
chr2_5895205_5895605	401	7.76807249165571	8.49796452742288	-0.736089	0.000193669666511918	0.00489504605361442	Sec61a2	protein-coding
chr1_170565638_170566038	401	3.36327321326654	4.75685182052135	-1.38935	0.000193679022694754	0.00489504605361442	Nos1ap	protein-coding
chr9_65580942_65581342	401	6.38551437531244	7.1948513060818	-0.814934	0.000193903917281996	0.00489963048423056	Plekho2	protein-coding
chr11_96829900_96830300	401	7.77971145306907	8.50820400235671	-0.734692	0.000194089467392391	0.00490321891143976	Nfe2l1	protein-coding
chr3_90373405_90373805	401	5.29450375194103	6.19292891599029	-0.902815	0.000194231480191511	0.00490529266062283	Slc27a3	protein-coding
chr7_140116285_140116685	401	7.42076757328284	8.18818887744876	-0.773511	0.000194258666379963	0.00490529266062283	Echs1	protein-coding
chr2_151876083_151876483	401	5.67032106058823	6.51382643739654	-0.848456	0.000194415087099175	0.00490786659679833	Rspo4	protein-coding
chr8_94214300_94214700	401	7.08237548345724	7.8772652247656	-0.800849	0.000194447756234753	0.00490786659679833	Nup93	protein-coding
chr13_46634088_46634488	401	5.29599473150326	6.1942994161903	-0.902695	0.000194547816779274	0.00490929188292598	Fam8a1	protein-coding
chr12_84030920_84031320	401	5.35064739496458	6.24049314819525	-0.894339	0.000194600337972256	0.00490951717356037	Acot4	protein-coding
chr7_126475271_126475671	401	5.97498039805103	6.7900135290777	-0.820323	0.000195102766957592	0.00492109041826002	Sh2b1	protein-coding
chr3_128088205_128088605	401	4.60306519923217	5.56076400930307	-0.960616	0.000195207631953027	0.00492263294182308	D030025E07Rik	ncRNA
chr2_157366809_157367209	401	6.0352462624407	6.84735045747146	-0.817447	0.000195601215374049	0.00493145387880921	Manbal	protein-coding
chr8_70609458_70609858	401	6.28577750499012	7.09365296610671	-0.813411	0.000195796229683665	0.00493526570796868	Ssbp4	protein-coding
chr6_94197848_94198248	401	4.64505800599249	5.60038106688906	-0.958338	0.000196231592225638	0.00494513272500415	4930511A08Rik	ncRNA
chr1_52233086_52233486	401	8.43591913778333	9.08230367385636	-0.652722	0.000196443294075595	0.00494683882107561	Gls	protein-coding
chr13_20140032_20140432	401	5.72029381552971	6.55671109405873	-0.841438	0.000196454148277873	0.00494683882107561	Elmo1	protein-coding
chr11_51565038_51565438	401	6.08741562771562	6.89808353789343	-0.816046	0.000196511049153577	0.00494683882107561	Phykpl	protein-coding
chr11_117114595_117114995	401	6.82061531884238	7.62751745627405	-0.812742	0.000196528739730091	0.00494683882107561	Sec14l1	protein-coding
chr6_49263865_49264265	401	6.79046878530747	7.59823839057596	-0.813594	0.00019656446641177	0.00494683882107561	Tra2a	protein-coding
chr5_135835190_135835590	401	5.94160111626118	6.75862595174839	-0.822281	0.000196607945234441	0.00494683882107561	Srrm3	protein-coding
chr7_67645138_67645538	401	7.98291252642931	8.68614958721098	-0.709488	0.000196688373946702	0.00494683882107561	Lrrc28	protein-coding
chr17_71288106_71288506	401	6.96461503866754	7.7654752465459	-0.806768	0.00019672659215541	0.00494683882107561	Emilin2	protein-coding
chr6_113237547_113237947	401	7.43508306587982	8.20027187468425	-0.771285	0.000196791893546722	0.00494683882107561	Mtmr14	protein-coding
chr1_155140073_155140473	401	5.28226732794287	6.18183188716372	-0.903936	0.000196808110645515	0.00494683882107561	Mr1	protein-coding
chr7_29179310_29179710	401	5.12647519944258	6.04695379904886	-0.924562	0.000196825419626334	0.00494683882107561	Psmd8	protein-coding
chr9_78481731_78482131	401	7.9789497087812	8.68274932913019	-0.710049	0.000196826389014836	0.00494683882107561	Eef1a1	protein-coding
chrX_85776608_85777008	401	7.97594933489003	8.68012736864079	-0.710426	0.000196963101605425	0.00494917034045171	Gk	protein-coding
chr6_85451200_85451600	401	7.86152909845109	8.57954903858443	-0.724241	0.000197206165843987	0.00495417256380006	Pradc1	protein-coding
chr7_75905120_75905520	401	4.0315771219804	5.1026017595909	-1.07176	0.000197571058839183	0.00496156522513951	Klhl25	protein-coding
chr5_113908686_113909086	401	7.35841558446374	8.13062749024965	-0.778282	0.000197588549513419	0.00496156522513951	Coro1c	protein-coding
chr14_70074754_70075154	401	7.33669533648284	8.11092372660046	-0.78029	0.000197704041204338	0.00496335863229464	Egr3	protein-coding
chr11_113777731_113778131	401	5.82671147486642	6.65171758961982	-0.830146	0.000197768091260478	0.00496386008599204	Gm39468	ncRNA
chr11_86544638_86545038	401	6.68289951336978	7.49221	-0.815077	0.000197884234437686	0.00496413339500634	Rps6kb1	protein-coding
chr15_79546559_79546959	401	6.90411551689426	7.70734103353075	-0.809108	0.000197905473679048	0.00496413339500634	Ddx17	protein-coding
chr11_59163243_59163643	401	7.40188546173629	8.16992804209182	-0.774128	0.000197911214991684	0.00496413339500634	Iba57	protein-coding
chr19_22337437_22337837	401	4.56864121496543	5.52873696971887	-0.962896	0.000198022727411793	0.00496582444530028	Trpm3	protein-coding
chr16_15887028_15887428	401	6.89300471239828	7.69664247364522	-0.809515	0.00019809258160679	0.00496647031013763	Cebpd	protein-coding
chr13_43171296_43171696	401	6.54489192670186	7.35450556145294	-0.815307	0.00019826912902537	0.00496979024704346	Tbc1d7	protein-coding
chr1_53352536_53352936	401	7.59678702163002	8.34507508990057	-0.754436	0.000198368095980089	0.00497116451654954	Asnsd1	protein-coding
chr6_86526455_86526855	401	6.64180636630311	7.45115995406833	-0.815102	0.000198813019101743	0.0049812060120706	Pcbp1	protein-coding
chr11_98438804_98439204	401	6.62099732751669	7.43090575016142	-0.815642	0.000199055885837449	0.00498618169904345	Mien1	protein-coding
chr9_33892046_33892446	401	5.85216933484265	6.67514278972397	-0.828132	0.000199296752691422	0.00499110508891721	7630403G23Rik	ncRNA
chr13_31351432_31351832	401	3.31698570301443	4.73552092446648	-1.41382	0.000199371356291194	0.00499186338747679	4930401O12Rik	ncRNA
chr2_25262303_25262703	401	7.28111595103594	8.05967914213239	-0.784604	0.000199552899458648	0.00499529830849798	Tprn	protein-coding
chr19_47656784_47657184	401	3.62217229976672	4.87218298514937	-1.24808	0.000199909223703974	0.00500242466950886	Col17a1	protein-coding
chr11_98959453_98959853	401	6.75088652100578	7.55867839276961	-0.813597	0.000199926420804818	0.00500242466950886	Rara	protein-coding
chr1_136141464_136141864	401	7.52170282688872	8.27755794853404	-0.761979	0.000200155713029254	0.0050059869155069	Kif21b	protein-coding
chr14_75147664_75148064	401	4.54542879745426	5.50598314904778	-0.963301	0.000200157688890416	0.0050059869155069	Lcp1	protein-coding
chr18_35027126_35027526	401	5.85724278461413	6.67867778924048	-0.826611	0.000200212785228614	0.0050062531272717	Gm36037	ncRNA
chr17_45573116_45573516	401	6.84110303916255	7.64566911988015	-0.810421	0.000200785944318956	0.00501891636447954	Hsp90ab1	protein-coding
chr6_145735480_145736187	708	4.43076285384845	5.40326602621801	-0.974947	0.000200820678625048	0.00501891636447954	Rassf8	protein-coding
chr19_8929229_8929629	401	5.86745131675591	6.6880216055568	-0.825755	0.000200852914240766	0.00501891636447954	Rom1	protein-coding
chr4_116557403_116557803	401	7.19716681579115	7.98217098587574	-0.791013	0.000200987984447129	0.00502117741712957	Gpbp1l1	protein-coding
chr12_33147470_33147870	401	7.66087884089443	8.40133247327966	-0.746621	0.000201060217543788	0.00502186798846727	Atxn7l1	protein-coding
chr13_43750310_43750710	401	3.77311701390975	4.94890662909104	-1.17495	0.000201146656518519	0.00502291299418451	Gm20751	ncRNA
chr2_150803045_150803445	401	4.47999376598962	5.4470115517241	-0.969589	0.000201236012102622	0.00502323453513385	Pygb	protein-coding
chr1_105866656_105867056	401	6.40796510024482	7.21541106473873	-0.813059	0.00020124873888994	0.00502323453513385	Tnfrsf11a	protein-coding
chr19_8984419_8984819	401	6.23754577303729	7.04483912096943	-0.812787	0.000201371381795143	0.00502518200512981	Ahnak	protein-coding
chr1_15805380_15805780	401	7.86764321130368	8.58393164681363	-0.722511	0.000201464640674339	0.00502639550230057	Terf1	protein-coding
chr17_24169414_24169814	401	6.7811512078163	7.58769782892338	-0.812367	0.00020168596166304	0.00502996285419742	Atp6v0c	protein-coding
chr15_34046394_34046794	401	6.92904944264656	7.73014191953269	-0.806987	0.000201696950387189	0.00502996285419742	Mtdh	protein-coding
chr4_116627230_116627630	401	6.27770554143022	7.08372709437002	-0.811554	0.000201854207521646	0.00503277013621768	Nasp	protein-coding
chr3_82456631_82457031	401	5.1483492681566	4.08551869430675	1.05085402005068	0.000201906958136517	0.00503297112268542	Npy2r	protein-coding
chr7_100663226_100663626	401	5.72046940081716	6.55525749440165	-0.83981	0.000202181846190121	0.0050387080548302	Plekhb1	protein-coding
chr8_120668027_120668427	401	6.81148706327136	7.61700725282623	-0.811356	0.000202364577684097	0.00504214626180546	Cox4i1	protein-coding
chr7_91457184_91457584	401	5.21114499170992	6.11941605162418	-0.912508	0.000202473376885038	0.0050437412471068	Dlg2	protein-coding
chr1_86504089_86504489	401	7.86689712290658	8.5830140952988	-0.72234	0.000202646372703811	0.00504693435211762	Ptma	protein-coding
chr5_31240704_31241104	401	6.91328581893582	7.71501587209265	-0.807616	0.000202743389173026	0.00504809844659119	Nrbp1	protein-coding
chr17_14942956_14943356	401	7.48385347351205	8.24270921053991	-0.764969	0.000202782761406652	0.00504809844659119	1600012H06Rik	protein-coding
chr19_18716350_18716750	401	5.09218851311364	6.01552247821045	-0.927336	0.000202967551459738	0.00505145005663962	D030056L22Rik	protein-coding
chr9_56870797_56871197	401	6.38246867668262	7.18863155559631	-0.811766	0.000203007103083359	0.00505145005663962	Cspg4	protein-coding
chr2_136914355_136914755	401	4.75605242532649	5.70390189079019	-0.951141	0.000203052231463471	0.00505145689411257	Slx4ip	protein-coding
chr5_139736225_139736625	401	6.4423923580927	7.24977071231556	-0.813013	0.000203135051524911	0.00505240120092468	Micall2	protein-coding
chr19_7241010_7241410	401	6.85104302465264	7.65475969584564	-0.809575	0.000203465876044026	0.0050595121276119	Naa40	protein-coding
chr14_103537327_103537727	401	4.28895394689022	5.28503792474343	-0.998044	0.000203546520909802	0.00506040016145315	Scel	protein-coding
chr4_149517885_149518285	401	7.66840902154282	8.40731685832871	-0.745079	0.000203601783140902	0.00506065690115019	Ctnnbip1	protein-coding
chr2_94236459_94236859	401	4.6607613715074	5.61245438181317	-0.95477	0.000203691329241767	0.00506176548776192	Mir129b	ncRNA
chr4_35225025_35225425	401	6.27935747642061	7.08570742197398	-0.811875	0.000203763996100604	0.00506245422564442	C9orf72	protein-coding
chr9_45408311_45408711	401	6.50964075712043	7.31727635429985	-0.813312	0.000203811572940154	0.00506251944333769	Fxyd2	protein-coding
chr14_52307197_52307597	401	3.93721824333468	5.04136121078383	-1.10437	0.000203926262526428	0.00506425129261055	Mettl3	protein-coding
chr12_84275307_84275707	401	6.31891699713647	7.12461484598162	-0.811255	0.000204011470315415	0.00506525039647099	Ptgr2	protein-coding
chrX_20658691_20659091	401	3.84047223240912	4.98503745524347	-1.14421	0.000204246948755446	0.00506997919677916	Uba1	protein-coding
chr7_113186048_113186448	401	5.73949269836648	6.57156099032509	-0.837113	0.000204432149682591	0.00507284236637525	Bmal1	protein-coding
chr5_148509234_148509634	401	5.76047927195842	6.59119899847706	-0.835776	0.000204531280482092	0.00507284236637525	Ubl3	protein-coding
chr17_73941776_73942176	401	4.41352078485469	5.38767986534825	-0.97652	0.000204535186966781	0.00507284236637525	Xdh	protein-coding
chr19_5572288_5572688	401	4.99425179070534	5.92642170747792	-0.936003	0.000204542467086156	0.00507284236637525	Ap5b1	protein-coding
chr17_17004809_17005209	401	7.42824534224194	8.19240433014154	-0.770252	0.000204654594070429	0.00507344722358124	Gm51425	protein-coding
chr11_83224192_83224592	401	6.44126747474462	7.24773885068146	-0.812109	0.000204656953292278	0.00507344722358124	Slfnlnc	ncRNA
chr2_30392077_30392477	401	7.65276497466388	8.39320854663666	-0.746609	0.000204745224359863	0.00507451846668841	Dolpp1	protein-coding
chr17_29439930_29440330	401	4.85502431810965	5.79771890122827	-0.946228	0.000204875955311411	0.00507635461221812	Gm26885	ncRNA
chr18_35662025_35662425	401	6.63816424843822	7.44597095519681	-0.813554	0.000204909457979805	0.00507635461221812	Spata24	protein-coding
chr1_190731995_190732395	401	4.82341557317155	5.76746074318202	-0.9475	0.00020507839219696	0.00507942239006243	Rps6kc1	protein-coding
chr17_46253709_46254109	401	5.87978241142071	6.69858770456216	-0.824	0.000205135207713372	0.00507971245116263	Lrrc73	protein-coding
chrX_74296847_74297247	401	6.3542144513589	7.15959919180118	-0.81097	0.000205226903006469	0.0050808659141551	Atp6ap1	protein-coding
chr1_86154522_86154922	401	7.27514685964541	8.0526075831258	-0.783501	0.000205351287454686	0.00508282798778772	Armc9	protein-coding
chr3_79490097_79490497	401	4.8623572869771	5.80545252682777	-0.946622	0.00020541732658747	0.0050833453609333	Fnip2	protein-coding
chr16_65214673_65215073	401	4.44261062861777	5.41399499710668	-0.973813	0.000205468665004991	0.00508349879646905	Htr1f	protein-coding
chr1_36545836_36546236	401	4.75281182234993	5.70005801774253	-0.950548	0.000205535217684905	0.00508402849788968	Ankrd39	protein-coding
chr15_98534143_98534543	401	7.64738553240789	8.3883022704289	-0.747081	0.000205587148277731	0.00508419636060306	Kansl2	protein-coding
chr17_33955539_33955939	401	6.84907063205465	7.65234659918649	-0.809133	0.000205648819846798	0.00508460499230874	Vps52	protein-coding
chr15_76155913_76156313	401	5.2916503971195	6.1869861335757	-0.899732	0.000205780673435169	0.0050867482930075	BC024139	protein-coding
chr16_59420859_59421259	401	4.95789896265136	5.89392330330625	-0.939757	0.000205857634071885	0.0050867928670196	Gabrr3	protein-coding
chr1_160906139_160906539	401	8.81044065245823	9.40838937496789	-0.604338	0.000205872811357343	0.0050867928670196	Rc3h1	protein-coding
chr7_101301982_101302382	401	7.33761967239445	8.10953714335529	-0.777981	0.000205957472025939	0.00508776847050521	Atg16l2	protein-coding
chr1_43299417_43299817	401	4.21956157804192	5.23128597919019	-1.01337	0.000206085349956918	0.00508875429925045	Fhl2	protein-coding
chr1_105965155_105965555	401	5.91909599406179	6.73476271077808	-0.820901	0.000206087748811334	0.00508875429925045	Gm7160	ncRNA
chr11_71991510_71991910	401	5.27444711456375	6.1726128618975	-0.902518	0.000206432368341877	0.00509605483970007	Aipl1	protein-coding
chr9_66374885_66375285	401	5.21886087174359	6.12436046667504	-0.909762	0.000206493608749306	0.00509605483970007	Herc1	protein-coding
chr17_56808511_56808911	401	5.30095639214502	6.19456210575599	-0.898024	0.000206519159733896	0.00509605483970007	Rfx2	protein-coding
chr16_37654262_37654662	401	7.27067529036974	8.04839615564915	-0.783758	0.000206592041958586	0.00509673655146067	Ndufb4	protein-coding
chr2_122711899_122712299	401	4.6816130266142	5.63165085032697	-0.953161	0.000206637345930325	0.00509673774332439	Slc30a4	protein-coding
chr16_43346089_43346489	401	4.63369714584026	5.58471	-0.95406	0.000206697936642389	0.00509711590159898	Gm9968	ncRNA
chr11_68431827_68432227	401	6.61535540529191	7.42224125766016	-0.812624	0.000206794824374753	0.00509838877318499	Pik3r5	protein-coding
chr13_74639954_74640354	401	6.58320871966927	7.39030606946528	-0.812815	0.000206844680480455	0.00509850180792061	Erap1	protein-coding
chr1_43933698_43934098	401	8.61718299046772	9.23885163053279	-0.628034	0.000206928538609227	0.00509868174323885	Tpp2	protein-coding
chr4_138856503_138856903	401	6.16181316192489	6.96756110450541	-0.811195	0.000206985873762858	0.00509868174323885	Pla2g5	protein-coding
chr7_127393541_127393941	401	6.35543311322337	7.16107736155335	-0.811222	0.0002069877991679	0.00509868174323885	Zfp764l1	protein-coding
chr12_110845096_110845496	401	6.77210165556539	7.57718694194643	-0.810904	0.000207086526446135	0.00509999818388151	4921507G05Rik	ncRNA
chr2_128125690_128126090	401	7.84344229962796	8.56134499043564	-0.72412	0.000207246227038125	0.00510251584004335	Bcl2l11	protein-coding
chr10_95894729_95895129	401	4.62163955216946	5.57447000605287	-0.955815	0.000207279370350098	0.00510251584004335	Eea1	protein-coding
chr10_7780785_7781185	401	6.8738266538282	7.67549412000828	-0.807537	0.000207496025138284	0.00510673292113172	Ginm1	protein-coding
chr11_85952964_85953364	401	4.47624601406247	5.44173488764285	-0.96808	0.000207584619763007	0.00510779712963286	Tbx4	protein-coding
chr16_33023793_33024193	401	5.36860372086819	6.25252276102377	-0.888436	0.00020764449656334	0.00510815440093051	Iqcg	protein-coding
chr2_180695223_180695623	401	5.21104186301918	6.11769402717334	-0.910891	0.000207794330959958	0.00511072403298567	Dido1	protein-coding
chr17_36823862_36824563	702	5.48111655047281	6.34800125067822	-0.871576	0.000207881532345987	0.0051117524136108	H2-M10.6	protein-coding
chr13_9022601_9023001	401	6.56461763933227	7.37184090693735	-0.812928	0.000208315676130918	0.00512057490907518	Gtpbp4	protein-coding
chr12_40536229_40536629	401	6.73308825863254	7.53896149766507	-0.811671	0.000208331254680588	0.00512057490907518	Dock4	protein-coding
chr6_61087818_61088218	401	4.44865079863985	2.49939629485861	1.91957605569245	0.000208694272893588	0.00512783848760449	Ccser1	protein-coding
chr17_44076069_44076469	401	5.1847046155327	6.09448291950689	-0.913968	0.000208734749222584	0.00512783848760449	Enpp5	protein-coding
chr4_11550105_11550505	401	5.58177617726414	6.4334266253675	-0.856491	0.000208784094349636	0.00512783848760449	Rad54b	protein-coding
chr7_99858788_99859188	401	7.12490894874617	7.91286489247981	-0.793938	0.0002088089015739	0.00512783848760449	Spcs2	protein-coding
chr9_57158110_57158510	401	6.0697603823751	6.87688559004685	-0.812502	0.000209058284665026	0.00513284348752123	Commd4	protein-coding
chrX_159255567_159255967	401	6.98737319279439	7.78390720530692	-0.802454	0.000209133367859155	0.00513356779024977	Rps6ka3	protein-coding
chr2_180472984_180473384	401	4.69210350137185	5.63915416928121	-0.95023	0.000209233204217364	0.00513489925739023	Slco4a1	protein-coding
chr7_126821918_126822318	401	5.93189	6.74611506438348	-0.819462	0.000209372988677251	0.00513717225106664	Tlcd3b	protein-coding
chr15_25909957_25910357	401	5.6756368623803	6.5141621301652	-0.843493	0.000209417051923238	0.00513717225106664	Retreg1	protein-coding
chr17_35879505_35879905	401	6.56306574463706	7.36942266328485	-0.812064	0.000209537566715784	0.00513900921191165	Dhx16	protein-coding
chr1_173456319_173456719	401	5.17360676676418	6.08505316589338	-0.915614	0.000209618117559718	0.00513986545127215	Ifi206	protein-coding
chr16_17132237_17132637	401	7.52869050239116	8.28132280681326	-0.758761	0.000209822315657504	0.00514375250580404	Sdf2l1	protein-coding
chr1_160149321_160149721	401	5.75750263371517	6.58674293482104	-0.834297	0.00020986848851124	0.00514376475399878	Tnn	protein-coding
chr4_136526398_136526798	401	4.24278607919248	5.24772321775689	-1.0067	0.000210116707410901	0.00514872796025306	Luzp1	protein-coding
chr6_47594910_47595310	401	7.55780347620327	8.30730284979672	-0.755636	0.000210440262461386	0.00515449970745382	Ezh2	protein-coding
chr11_69074130_69074530	401	5.07490814336422	5.99803453966792	-0.927108	0.000210443786282067	0.00515449970745382	Snord118	snoRNA
chr10_8973938_8974338	401	5.64619855978727	6.48890927020062	-0.847631	0.000210509853159891	0.00515450677999333	Sash1	protein-coding
chr1_24102727_24103127	401	5.80985098253042	6.63303674085168	-0.828312	0.000210535612256767	0.00515450677999333	Fam135a	protein-coding
chr10_62320386_62320786	401	5.44520018830873	6.31643206195197	-0.875874	0.000210652987127962	0.00515625952256861	Hk1os	ncRNA
chr2_93458665_93459065	401	5.94355553248565	6.75646696616746	-0.81817	0.000210791414679122	0.00515852670851313	Cd82	protein-coding
chr4_34958344_34958744	401	4.93777634185377	5.87365456544829	-0.939587	0.000210859447648721	0.00515907057433122	Platr9	ncRNA
chr10_117682497_117682897	401	6.19327888141692	6.99792670200132	-0.810116	0.000210960394771674	0.00516041933526948	Mdm2	protein-coding
chr10_119240008_119240408	401	8.30985256813688	8.96904924888266	-0.665514	0.00021137611849927	0.00516946576362785	Cand1	protein-coding
chr11_114965368_114965768	401	5.67704907485792	6.51498806344806	-0.842908	0.000211459844534448	0.00517039061035911	Cd300c	protein-coding
chr5_142463719_142464119	401	7.35042769871575	8.12001590346636	-0.775656	0.000211506466936707	0.00517040803405228	Ap5z1	protein-coding
chr8_25274998_25275398	401	5.64392126656213	6.48638334027434	-0.847382	0.00021169423510249	0.00517387509797689	5430421F17Rik	ncRNA
chr18_9504089_9504489	401	5.38654776648943	6.26635682095266	-0.884366	0.000211746035282585	0.0051740182771881	Ccny	protein-coding
chr4_149166552_149166952	401	7.12655981207894	7.91365350780483	-0.793077	0.000211914124699064	0.00517700230753432	Pgd	protein-coding
chr15_83149285_83149685	401	6.70450554016875	7.50957971828003	-0.81086	0.000211968054797017	0.00517719676844389	Poldip3	protein-coding
chr3_79883069_79883469	401	5.87138587099621	6.6889871960036	-0.822789	0.000212077538731427	0.00517862923253948	Gask1b	protein-coding
chrX_94152521_94152921	401	4.48123436961408	5.44464326753405	-0.965985	0.000212143801757523	0.00517862923253948	Zfx	protein-coding
chr1_73028732_73029132	401	3.66345974138238	4.88909053763387	-1.22402	0.000212164652053677	0.00517862923253948	Teshl	ncRNA
chr12_80724818_80725218	401	4.72528363361683	5.66964473790145	-0.947635	0.000212249858994291	0.00517958642899155	Plekhd1	protein-coding
chr4_135272767_135273167	401	7.8177806444068	8.53754782683883	-0.725979	0.000212477257721194	0.00518383901346889	Clic4	protein-coding
chr5_129019854_129020254	401	7.56997	8.31762634636361	-0.753794	0.000212593516772338	0.00518383901346889	Ran	protein-coding
chr18_61632351_61632751	401	5.01342953160418	5.94183834477563	-0.932275	0.000212596827020386	0.00518383901346889	Gm35607	ncRNA
chr17_23771507_23771907	401	6.94909358445653	7.74642382204154	-0.803235	0.000212608238278943	0.00518383901346889	Flywch1	protein-coding
chr2_73278490_73278890	401	5.15647092937126	6.06750934516222	-0.915209	0.000212727982875425	0.00518531817837983	Sp9	protein-coding
chr11_119190490_119190890	401	6.19531594979356	6.99920553316515	-0.809363	0.000212760988645929	0.00518531817837983	Mir6934	ncRNA
chr13_23698304_23698704	401	6.20374447246555	7.00754275179889	-0.809276	0.000212873344009799	0.00518646687241282	H4c3	protein-coding
chr1_135399445_135399845	401	4.3485635916991	5.33165089538084	-0.985214	0.000212900225989509	0.00518646687241282	Shisa4	protein-coding
chr11_121804230_121804630	401	5.48570117781208	6.35019923593241	-0.869209	0.000213022969062984	0.00518833473158355	Ptchd3	protein-coding
chr16_37994606_37995006	401	5.11163899234661	6.02920660734981	-0.921637	0.000213381345231432	0.00519380014494589	4930542C21Rik	ncRNA
chr8_34636287_34636687	401	3.62731981863494	4.87086809345272	-1.24163	0.000213392452335808	0.00519380014494589	B930018H19Rik	ncRNA
chr15_84896154_84896554	401	6.07998971674145	6.88623774027787	-0.811625	0.000213404499504174	0.00519380014494589	4930513L16Rik	ncRNA
chr7_113377879_113378676	798	7.7538840992368	8.48104753224964	-0.733357	0.000213431838385466	0.00519380014494589	Btbd10	protein-coding
chr6_16891870_16892270	401	5.28482127269113	6.17932970062592	-0.898886	0.000213737149003701	0.00519846793194785	Tfec	protein-coding
chr18_67367809_67368209	401	4.51947886459965	5.47768553404958	-0.960918	0.000213737974957321	0.00519846793194785	Tubb6	protein-coding
chr2_75658897_75659297	401	7.79294159453696	8.51549151699336	-0.728754	0.000213762131332971	0.00519846793194785	Gm39859	ncRNA
chr17_25875161_25875561	401	6.09750725634332	6.90292631354855	-0.810814	0.000213876662433428	0.00520013031086249	Mettl26	protein-coding
chr9_40628140_40628540	401	5.42820401483584	6.30150445510993	-0.877911	0.000214407446543054	0.00521170173353864	Clmp	protein-coding
chr17_35590703_35591103	401	5.74804567531103	6.57651370545924	-0.833526	0.000214445137525133	0.00521170173353864	2300002M23Rik	protein-coding
chr2_168429593_168429993	401	5.79809061120227	6.62164913571887	-0.828667	0.000214687998441226	0.00521566692189124	Kcng1	protein-coding
chr1_37639135_37639535	401	5.87074135260549	6.68782755629376	-0.822276	0.000214700915902787	0.00521566692189124	Cracdl	protein-coding
chr13_47301039_47301439	401	4.27228505161561	5.26937811820331	-0.998951	0.000214839050672845	0.0052169880371205	Rnf144b	protein-coding
chr4_136602625_136603025	401	6.09539370804611	6.90034211558134	-0.810343	0.000214847945908533	0.0052169880371205	Kdm1a	protein-coding
chr1_58713071_58713471	401	5.69669828758956	6.53109848005341	-0.839392	0.000215095876837986	0.00522123578538046	Cflar	protein-coding
chr8_13204357_13204757	401	6.04833552912204	6.85450848906379	-0.811533	0.000215137556034216	0.00522123578538046	2810030D12Rik	ncRNA
chr14_31336360_31336760	401	7.42458300731205	8.18633767767998	-0.767849	0.000215266973582873	0.00522123578538046	Capn7	protein-coding
chr2_107221562_107221962	401	3.36772005273066	4.75213444343772	-1.38021	0.000215302853615396	0.00522123578538046	Kcna4	protein-coding
chr4_141538661_141539061	401	6.92578038732832	7.72329014404143	-0.803405	0.000215311129758061	0.00522123578538046	Spen	protein-coding
chr10_31538217_31538617	401	5.15488024816047	6.0664063649556	-0.91567	0.000215329818147024	0.00522123578538046	Rnf217	protein-coding
chr7_64392502_64392902	401	7.56580059693345	8.31337299926052	-0.753712	0.000215410430036129	0.00522123578538046	Mcee	protein-coding
chr2_30363920_30364320	401	7.5247551195131	8.2765937732649	-0.757966	0.000215424187254047	0.00522123578538046	Miga2	protein-coding
chr1_92906984_92907384	401	6.85930102917138	7.65990381570432	-0.806464	0.000215440128347848	0.00522123578538046	Dusp28	protein-coding
chr8_69749715_69750115	401	7.5476169342482	8.29704383488734	-0.755561	0.000215510843332163	0.00522182587928389	Zfp963	protein-coding
chr1_7395452_7395852	401	7.65294931954457	8.39095234598663	-0.744169	0.000215585104381432	0.00522183427893611	Pcmtd1	protein-coding
chr10_81496277_81496677	401	7.41592702948314	8.17848775300942	-0.768652	0.000215603922865655	0.00522183427893611	Ncln	protein-coding
chr7_4136756_4137156	401	7.67130788847857	8.40730012173091	-0.742164	0.000215717521483774	0.0052234622633894	D030047H15Rik	ncRNA
chr12_17544699_17545099	401	7.72803571955152	8.45760492209215	-0.735756	0.000215859678672868	0.00522509150090632	Odc1	protein-coding
chr18_34663023_34663423	401	5.11596133645908	6.03246948412224	-0.920574	0.000215895316607418	0.00522509150090632	Cdc23	protein-coding
chr7_46438753_46439153	401	5.40775018267363	6.28306433561301	-0.879909	0.00021592399148665	0.00522509150090632	Kcnc1	protein-coding
chr17_50993595_50993995	401	7.61534824558124	8.35753259620307	-0.748339	0.000215985075907726	0.00522544688159054	Tbc1d5	protein-coding
chr2_70877343_70878108	766	5.08127191492021	6.00145866851767	-0.924205	0.0002161222348384	0.00522764222717685	Tlk1	protein-coding
chr12_32826984_32827384	401	4.77408145392078	5.71756607809778	-0.946831	0.000216194265349776	0.00522826161862939	Gdap10	ncRNA
chr3_84450689_84451089	401	5.01192089620396	5.93962274453678	-0.931575	0.000216324016340274	0.00522871621368484	Fhdc1	protein-coding
chr5_134965471_134965871	401	4.96536040010884	5.8968700960163	-0.935288	0.000216360636126945	0.00522871621368484	Cldn4	protein-coding
chr1_53927587_53927987	401	4.24411491782416	5.2470381360645	-1.00469	0.000216364653656487	0.00522871621368484	Mir7681	ncRNA
chr2_120352914_120353314	401	5.57420944956823	6.42456078426019	-0.855196	0.000216411917081335	0.00522871621368484	Vps39	protein-coding
chr8_84201564_84201964	401	5.82984834795964	6.6491487468468	-0.824455	0.00021644520105663	0.00522871621368484	Mir23a	ncRNA
chr17_83580726_83581126	401	4.38523751042227	5.35996657029263	-0.977044	0.000216763337644572	0.00523489306916514	Kcng3	protein-coding
chr17_72501966_72502366	401	4.32192863795627	5.30852276013615	-0.988643	0.000216793859711654	0.00523489306916514	Alk	protein-coding
chr11_88994185_88994585	401	5.27410571160401	6.16961961465693	-0.899873	0.000216868206818769	0.00523556577066164	Trim25	protein-coding
chr1_171618973_171619373	401	5.97328932201315	6.78283440523208	-0.814834	0.000216925270081611	0.00523582101197195	Ly9	protein-coding
chr16_13109599_13109999	401	7.60623	8.34909040085239	-0.749015	0.000217041288465436	0.00523749881042765	Ercc4	protein-coding
chr17_5189686_5190086	401	7.23226514496272	8.01046313804078	-0.784222	0.000217190246106707	0.00523997058842832	Arid1b	protein-coding
chr9_77750550_77750950	401	7.58097297076893	8.32652875337564	-0.7517	0.000217260414259476	0.0052405408255122	Gclc	protein-coding
chr2_120850349_120850749	401	7.56268740342591	8.31003591502153	-0.753488	0.000217318947183658	0.00524083022500444	Ttbk2	protein-coding
chr15_66684717_66685117	401	5.40637836835742	6.28219393575393	-0.880391	0.000217423457680552	0.00524222805126127	Tg	protein-coding
chr10_78438104_78438504	401	4.98278271556873	5.91270656013058	-0.933733	0.000217540059249601	0.00524391674074257	Mir6410	ncRNA
chrX_41957169_41957569	401	4.22325000896289	5.2311074032887	-1.00951	0.000217693441791334	0.00524649114230297	Thoc2	protein-coding
chr1_85894346_85894746	401	6.2997162869497	7.10174846419869	-0.807582	0.000217747503575638	0.00524667128801711	Itm2c	protein-coding
chr1_86582594_86582994	401	7.36826718527876	8.13451329920994	-0.772321	0.000218492846538678	0.00526240665538529	Pde6d	protein-coding
chr7_30431795_30432195	401	4.55895509527115	5.51218128585202	-0.956064	0.000218494006629151	0.00526240665538529	Nfkbid	protein-coding
chr1_37299612_37300012	401	7.1907125825953	7.9716565100038	-0.786953	0.000218637537863492	0.00526323655378319	Inpp4a	protein-coding
chr8_107278573_107278973	401	4.05579174949219	5.11201982086757	-1.05713	0.000218690669570184	0.00526323655378319	Nfat5	protein-coding
chr14_31435959_31436359	401	7.11018118434142	7.89691870167162	-0.792713	0.00021870190884296	0.00526323655378319	Sh3bp5	protein-coding
chr15_76351027_76351427	401	7.04761322810946	7.83818092645371	-0.796517	0.000218715400073746	0.00526323655378319	Maf1	protein-coding
chr16_14163019_14163419	401	7.04565580720205	7.83625758800148	-0.796551	0.000218782947788938	0.00526373731316769	Nde1	protein-coding
chr12_54697184_54697584	401	6.46492522343626	7.2679416532652	-0.808671	0.000218951891931455	0.0052666768520317	Eapp	protein-coding
chr7_46712231_46712631	401	6.01099517361424	6.81816718953768	-0.812496	0.00021917354519872	0.00527088273197203	Saal1	protein-coding
chr19_32389019_32389419	401	5.72699752598833	6.55706805917037	-0.835099	0.000219410398653406	0.00527346866506749	Sgms1os1	ncRNA
chr6_89421748_89422148	401	6.50031936394809	7.30397586810929	-0.809327	0.000219474503751021	0.00527346866506749	Plxna1	protein-coding
chr2_167492808_167493208	401	6.62600699050134	7.42984704496892	-0.809585	0.000219484621360672	0.00527346866506749	Spata2	protein-coding
chr9_67722384_67722784	401	5.91228132230483	6.72498117919849	-0.81793	0.000219491663329661	0.00527346866506749	Mir7241	ncRNA
chr9_50196758_50197158	401	4.95400488952642	3.77321711167637	1.16697485473409	0.000219515197892368	0.00527346866506749	2310003N18Rik	ncRNA
chr17_33951033_33951765	733	5.98471461341639	6.79333550369199	-0.813918	0.00021963739844286	0.00527527904671215	B3galt4	protein-coding
chr14_79532335_79532735	401	5.17757476198681	6.08483315717693	-0.911458	0.000219786198464569	0.00527714212991124	Elf1	protein-coding
chr18_61451821_61452221	401	5.18406479745724	6.09100222550981	-0.911135	0.000219820923768084	0.00527714212991124	Lncbate10	ncRNA
chr13_98867815_98868215	401	5.27362590951806	6.16830358763163	-0.899038	0.000219870465262984	0.00527714212991124	Tnpo1	protein-coding
chr13_56334370_56334770	401	6.69222177127335	7.49564820220634	-0.809204	0.000219902398448544	0.00527714212991124	Gm10782	ncRNA
chr16_45970185_45970585	401	4.36707	5.34418672384544	-0.979344	0.000219987329631624	0.00527763188976969	Gm15638	ncRNA
chr5_28071031_28071431	401	8.26004353703814	8.9237546068176	-0.670019	0.000220057025347458	0.00527763188976969	Insig1	protein-coding
chr12_111752486_111752886	401	5.26612961785846	6.16118063835564	-0.899412	0.000220100501288734	0.00527763188976969	Klc1	protein-coding
chr18_36744411_36744811	401	7.31251870536887	8.08329643062987	-0.776833	0.00022011025462612	0.00527763188976969	Ndufa2	protein-coding
chr3_53502420_53502820	401	4.43405988317001	5.40047453839505	-0.968867	0.000220195974897132	0.00527856340759683	Stoml3	protein-coding
chr18_36306841_36307241	401	4.08306411593372	5.12988998657297	-1.04788	0.000220406723779703	0.00528249109146499	Igip	protein-coding
chr13_34130914_34131314	401	3.73992933624785	4.92600307693378	-1.18503	0.000220772747484445	0.00528961662833697	Tubb2b	protein-coding
chr1_176835532_176835932	401	4.19134785888057	5.20591600104747	-1.01612	0.000220797966363397	0.00528961662833697	Hmga2-ps1	pseudo
chr8_69920271_69920671	401	6.04081153080327	6.8459178373132	-0.810463	0.000220980899841203	0.00529287322862956	Ndufa13	protein-coding
chr2_144300956_144301356	401	5.25861647428971	6.15488033878542	-0.900603	0.000221178078141041	0.00529597062682082	Ovol2	protein-coding
chr11_34149354_34149754	401	4.83903329623823	5.77730302212138	-0.941775	0.000221204267663803	0.00529597062682082	4930469K13Rik	ncRNA
chr11_53707151_53707551	401	6.07474240070115	6.87878570994669	-0.809423	0.000221278166588185	0.00529661389996345	Rad50	protein-coding
chr1_191313913_191314313	401	4.73450045517541	5.67701871145612	-0.945787	0.00022132969292149	0.00529672149309628	Nenf	protein-coding
chr7_24459804_24460204	401	5.09706545384053	6.01396887704475	-0.92095	0.000221537059723038	0.00529974669146176	Plaur	protein-coding
chr11_116581362_116581762	401	5.96335509912239	6.77200459441519	-0.813932	0.000221623705774056	0.00529974669146176	Ube2o	protein-coding
chr7_4792666_4793066	401	6.88063494389505	7.67816186276915	-0.803404	0.000221687394485418	0.00529974669146176	Rpl28	protein-coding
chr18_23982956_23983356	401	4.55963846774784	5.51196259498928	-0.955163	0.000221700096849231	0.00529974669146176	Zscan30	protein-coding
chr17_70852250_70852650	401	5.83637233291507	6.65420527838769	-0.822989	0.000221828601650896	0.00529974669146176	Tgif1	protein-coding
chr16_13160200_13160600	401	7.16831189165993	7.9502820997051	-0.78797	0.000221835432547418	0.00529974669146176	Ercc4	protein-coding
chr13_29624936_29625336	401	5.23209257916555	6.13161715198766	-0.903818	0.000221846395077647	0.00529974669146176	Cdkal1	protein-coding
chr5_21189029_21189429	401	5.88169335750976	6.69606148464126	-0.819567	0.000221854330125943	0.00529974669146176	Gsap	protein-coding
chr2_154892702_154893102	401	6.68325360217718	7.48611206350508	-0.808634	0.000221887135113822	0.00529974669146176	Eif2s2	protein-coding
chr9_120127496_120127896	401	7.08691170524412	7.87418386761903	-0.793239	0.000221968090106181	0.00529974669146176	Rpsa	protein-coding
chr7_45628718_45629118	401	6.40084094562541	7.20203136215854	-0.806808	0.000222053732285063	0.00529974669146176	Rasip1	protein-coding
chr8_83566556_83566956	401	6.05952668154657	6.86386456777876	-0.809706	0.000222089707802478	0.00529974669146176	Ndufb7	protein-coding
chr12_83597082_83597482	401	7.72960112516361	8.45752859433599	-0.734117	0.000222100141798228	0.00529974669146176	Zfyve1	protein-coding
chr7_46833256_46833656	401	5.78253109993088	6.60548056684187	-0.828052	0.000222140401506393	0.00529974669146176	Ldha	protein-coding
chr1_144248933_144249333	401	6.9221484951126	7.71864155431154	-0.802385	0.000222161978053746	0.00529974669146176	Rgs1	protein-coding
chr19_5072776_5073176	401	5.29984205568352	6.18933528069748	-0.89392	0.000222292848634874	0.0053017456387353	Cd248	protein-coding
chr5_143909694_143910094	401	7.51271226219193	8.26399030955942	-0.757402	0.000222755373623142	0.00531139089716915	Aimp2	protein-coding
chr2_165042992_165043392	401	4.13763124237213	5.16668485642546	-1.03037	0.000222818816375836	0.00531139089716915	Ncoa5	protein-coding
chr16_50756709_50757109	401	5.65528714129493	6.49361681353375	-0.843267	0.000222838742233902	0.00531139089716915	Dubr	ncRNA
chr4_46650004_46650404	401	6.6882180491661	7.49053185455093	-0.808093	0.000222906108745904	0.0053118723810987	Tbc1d2	protein-coding
chr13_45391535_45391935	401	5.34229133778484	6.22573176655259	-0.887925	0.000223142623476485	0.00531610796116299	Mylip	protein-coding
chr5_118244958_118245358	401	8.14522689686565	8.82262990828166	-0.68369	0.000223198996821388	0.00531610796116299	Spring1	protein-coding
chr11_59526616_59527016	401	6.61479739419195	7.4173260105392	-0.80827	0.000223275839616774	0.00531610796116299	Nlrp3	protein-coding
chr10_120421991_120422391	401	6.75206006955749	7.5538256800349	-0.807573	0.00022331320322175	0.00531610796116299	Mir763	ncRNA
chr18_34511893_34512293	401	5.62176721111957	6.46430284427257	-0.847437	0.000223319867202938	0.00531610796116299	Fam13b	protein-coding
chr3_142765006_142765406	401	7.86241669075059	8.57448972820529	-0.718296	0.000223634390611737	0.00532247014055038	Gtf2b	protein-coding
chr1_86525197_86525597	401	6.73947379447311	7.54121504793536	-0.807544	0.000224056101349032	0.00533138013733981	Ptma	protein-coding
chr15_76350546_76350946	401	5.16460008511855	6.07247597107006	-0.912054	0.00022421023611305	0.00533325348047234	Sharpin	protein-coding
chr1_58029587_58029987	401	5.36148112270434	6.24253863068996	-0.885564	0.000224269520169336	0.00533325348047234	Aox1	protein-coding
chr10_26762497_26762897	401	5.47856317286474	6.34138221666871	-0.867517	0.000224276897590298	0.00533325348047234	Arhgap18	protein-coding
chr14_8132781_8133181	401	6.99421746768812	7.78651059842318	-0.798219	0.000224442863861484	0.00533607341586323	Pxk	protein-coding
chr17_24461561_24461961	401	4.47618703143219	5.43589480012283	-0.962305	0.000224710573727732	0.00534038552543866	E4f1	protein-coding
chr10_117710558_117710958	401	7.0331406451416	7.82300039715554	-0.795803	0.000224719075528133	0.00534038552543866	Mdm2	protein-coding
chr2_9749844_9750244	401	5.23302789688523	6.13173912317339	-0.903005	0.000224775719600248	0.00534060470824884	Gata3	protein-coding
chr15_88902421_88902821	401	4.7862450220888	5.72564084618499	-0.942793	0.00022497360642269	0.00534417897678333	Pim3	protein-coding
chr2_158409555_158409955	401	7.28637661637479	8.05827975123338	-0.777949	0.00022503028970535	0.0053443981984197	Ralgapb	protein-coding
chr17_23851345_23851745	401	4.98388283682243	5.91156665624233	-0.931496	0.000225243737428724	0.00534833964852631	Prss32	protein-coding
chr16_70568575_70568975	401	4.71958730094516	5.66262417114351	-0.946265	0.000225322327574586	0.00534907796243201	D16Ertd519e	ncRNA
chr7_99182594_99182994	401	6.02146204711828	6.82627903244042	-0.810155	0.000225487661766767	0.00535187480628768	Dgat2	protein-coding
chr7_45136280_45136680	401	5.52883210210906	6.38375881214674	-0.859703	0.000225674922453511	0.00535385762051665	Flt3l	protein-coding
chr1_139454501_139454901	401	7.75949854097536	8.48335604706665	-0.730054	0.00022568412162772	0.00535385762051665	Aspm	protein-coding
chr4_99336195_99336595	401	3.99610433900707	5.07160588413629	-1.07611	0.000225736632784195	0.00535385762051665	Atg4c	protein-coding
chr11_21223490_21223890	401	6.25883581819655	7.05917402093141	-0.805855	0.000225761357471817	0.00535385762051665	Vps54	protein-coding
chr6_71804070_71804470	401	5.95810492555213	6.76570764635206	-0.812888	0.00022599154194576	0.00535818809378387	Mrpl35	protein-coding
chr5_138171779_138172179	401	7.27205330710369	8.0450011986967	-0.778988	0.000226241541707095	0.00536298645939691	Ap4m1	protein-coding
chr10_62491574_62491974	401	5.4290125356779	6.29822026896712	-0.87384	0.00022649386481916	0.00536783786822362	Vps26a	protein-coding
chr1_34434773_34435173	401	7.10003857033198	7.88541373966418	-0.791348	0.000226815698219526	0.00537372196986192	Mir5103	ncRNA
chr2_29346587_29346987	401	6.35685212784802	7.15710336778126	-0.805838	0.000226857405922729	0.00537372196986192	Med27	protein-coding
chrX_53269696_53270096	401	5.75104636385002	6.57628177177867	-0.830298	0.000226885287528022	0.00537372196986192	Pabir2	protein-coding
chr1_160194794_160195194	401	8.14988888957772	8.82601107209049	-0.68241	0.000227044559854959	0.00537552981984444	Mrps14	protein-coding
chr7_126975908_126976308	401	6.71175208364919	7.51307091833587	-0.80711	0.000227057079523357	0.00537552981984444	Cdiptos	protein-coding
chr6_125191538_125191938	401	6.89726639343971	7.6933318816971	-0.801947	0.00022725775740888	0.00537915004143452	Ncapd2	protein-coding
chr11_106770201_106770601	401	3.90342001752376	5.01481027318797	-1.11147	0.000227451961322548	0.00538261553605939	Polg2	protein-coding
chr2_38926233_38926967	735	7.61635141402856	8.35567504155646	-0.74548	0.000227866184368765	0.00539012471075576	Nr6a1	protein-coding
chr5_124478173_124478929	757	6.50775130830319	7.30921638656738	-0.807144	0.000227876704806522	0.00539012471075576	Rilpl2	protein-coding
chr4_142248380_142248780	401	4.96588442539627	5.89388186915456	-0.93178	0.000227919202527275	0.00539012471075576	Kazn	protein-coding
chr9_57259755_57260155	401	5.99215463950723	6.79703641766755	-0.810201	0.000227960717782027	0.00539012471075576	1700017B05Rik	protein-coding
chr3_108717871_108718271	401	5.19380570563516	6.09689423215154	-0.907314	0.000228065118075169	0.00539146130620143	Gpsm2	protein-coding
chr4_148140086_148140486	401	7.32674294394856	8.09450525228863	-0.773823	0.000228254741748806	0.00539481159926387	Mad2l2	protein-coding
chr5_108406390_108406790	401	4.29233174437198	5.28063482225533	-0.990273	0.000228336874641161	0.00539562046977806	Pde6b	protein-coding
chr14_63014722_63015122	401	5.14439581393121	6.05407819910211	-0.913807	0.000228454354917097	0.00539702650272912	Defb43	protein-coding
chr11_116671382_116671782	401	6.59499422247469	7.39664771536629	-0.807381	0.000228492220500728	0.00539702650272912	Snhg16	ncRNA
chr6_124637062_124637462	401	5.77011362232785	6.59301677464685	-0.827987	0.000228651536504163	0.00539923544610146	C1s2	protein-coding
chr2_172392004_172392404	401	5.5164366677972	6.3730675659923	-0.861378	0.000228682823858061	0.00539923544610146	Cass4	protein-coding
chr3_81996005_81996405	401	4.80686804371675	5.74495304509476	-0.941521	0.000228729564764565	0.00539923544610146	Asic5	protein-coding
chr5_32135599_32135999	401	7.25991678358594	8.03318386500954	-0.779303	0.000228785755694347	0.00539943013245036	Fosl2	protein-coding
chr3_88242521_88242921	401	5.94544660879403	6.75332593414352	-0.813151	0.000228866724661918	0.00540020938574268	Rhbg	protein-coding
chr10_61277958_61278358	401	4.46214029113466	5.42333677468809	-0.963717	0.000229433147883158	0.00541244041636974	Adamts14	protein-coding
chr6_54974509_54974909	401	5.31647590228797	6.2020190048016	-0.889992	0.000229615233091023	0.00541560150072128	Nod1	protein-coding
chr9_77828501_77828901	401	8.33056059415341	8.98360976042895	-0.65937	0.000229720988731953	0.00541696136348016	Gclc	protein-coding
chr4_128609935_128610335	401	7.68032463005174	8.41231176275172	-0.738162	0.000229788142291171	0.0054174105867645	Zscan20	protein-coding
chr1_84881519_84881919	401	6.63409513343996	7.43536205623773	-0.807016	0.000229878251064573	0.00541840069341634	Fbxo36	protein-coding
chr1_152798126_152798526	401	6.53557289109741	7.33641757967494	-0.806541	0.000229987389293797	0.0054198388302274	Ncf2	protein-coding
chr10_117282114_117282514	401	5.50867040324502	6.36549824880269	-0.861575	0.000230093721367352	0.00542107844599461	Lyz2	protein-coding
chr10_8742850_8743250	401	4.85445533736496	5.78952720126329	-0.938623	0.000230136262777814	0.00542107844599461	Sash1	protein-coding
chr7_45361294_45361694	401	6.27220381032929	7.07125780327513	-0.804586	0.000230268845517119	0.00542306726285726	Mtag2	ncRNA
chr1_37486434_37486834	401	6.14673857382494	6.94628710542271	-0.80499	0.000230511197600125	0.00542763988812955	4930594C11Rik	pseudo
chr11_118248515_118248915	401	7.58889799073867	8.33074030705107	-0.74799	0.000230646939677547	0.00542970087655204	Cyth1	protein-coding
chr6_67266694_67267094	401	8.1848240151508	8.85575265401275	-0.677224	0.000230867425993809	0.0054337555659036	Serbp1	protein-coding
chr12_33280821_33281221	401	4.67890999741227	5.62112739798568	-0.945362	0.000230998014425835	0.00543569314305306	Atxn7l1	protein-coding
chr11_79962236_79962636	401	6.66075030290231	7.46147708829899	-0.806491	0.000231297871823331	0.00544161220443187	Utp6	protein-coding
chr13_23581356_23581756	401	6.57419304556993	7.37534214361177	-0.806864	0.000231423560044395	0.0054434320709607	H4c4	protein-coding
chr1_59623317_59623717	401	5.53193032007333	6.38453522004531	-0.857399	0.000231514877597513	0.0054444428962016	Sumo1	protein-coding
chr7_35119032_35119432	401	6.46130194101743	7.26140890384823	-0.805758	0.000231854063566268	0.00545128110498887	Cebpa	protein-coding
chr6_57641828_57642228	401	4.80096262280582	5.73763988026666	-0.940123	0.000231962756199107	0.00545172134291188	Pyurf	protein-coding
chr5_135778327_135778727	401	7.70297703568112	8.43206166028158	-0.735266	0.000231969603140034	0.00545172134291188	Mdh2	protein-coding
chr13_45005865_45006265	401	5.91219761349498	6.72178606674307	-0.814823	0.000232419848271605	0.00546116330736417	Dtnbp1	protein-coding
chr2_180582467_180582867	401	6.61012575541848	7.41066186479607	-0.806275	0.000232494419200475	0.00546177596678695	Mrgbp	protein-coding
chr7_89481723_89482123	401	4.89214388363518	5.82520377950635	-0.936681	0.000232734071889527	0.00546626567471751	Prss23	protein-coding
chr16_10786325_10786725	401	6.37673755101817	7.17529621588459	-0.804161	0.000233135787841396	0.00547261045777895	Socs1	protein-coding
chr11_58330465_58330865	401	6.74974809986943	7.54890356753534	-0.804966	0.000233169629661324	0.00547261045777895	Sh3bp5l	protein-coding
chr16_33380558_33380958	401	6.03930611983166	6.84167767271097	-0.807724	0.000233215523841572	0.00547261045777895	Zfp148	protein-coding
chr17_27635101_27635501	401	6.85622005724797	7.65224929417154	-0.801894	0.00023324091163495	0.00547261045777895	Gm15420	ncRNA
chr17_27907543_27907943	401	6.20158867905857	7.00051990271341	-0.804409	0.000233285843919913	0.00547261045777895	Taf11	protein-coding
chr16_5202635_5203035	401	5.43376301662855	6.30105212779097	-0.871925	0.00023329715543918	0.00547261045777895	Nagpa	protein-coding
chr6_17800713_17801113	401	5.46881157453259	6.33099722968145	-0.866871	0.000233371423133426	0.00547261045777895	St7	protein-coding
chr4_127015585_127015985	401	4.80832964770145	5.74528784544388	-0.940396	0.000233392955387648	0.00547261045777895	Sfpq	protein-coding
chr17_5195384_5195784	401	6.11565684626202	6.91496138932765	-0.804727	0.000233719277815792	0.00547912131284186	Arid1b	protein-coding
chr5_121836896_121837296	401	7.26067015413561	8.03280356227151	-0.77817	0.000233846750207568	0.00548096875236764	Sh2b3	protein-coding
chr12_91589778_91590178	401	7.69567704617954	8.42510449597186	-0.735607	0.00023395562033107	0.00548215778341751	Gtf2a1	protein-coding
chr4_117887162_117887562	401	6.56890055600834	7.36882471182101	-0.805641	0.00023402063221008	0.00548215778341751	Atp6v0b	protein-coding
chr2_22811467_22811867	401	5.18360937412563	6.08699456043161	-0.907591	0.000234043514288378	0.00548215778341751	Apbb1ip	protein-coding
chr4_135709210_135709610	401	5.61810961267517	6.45828055827278	-0.845075	0.000234214989951061	0.00548503355859399	Il22ra1	protein-coding
chr15_85879036_85879436	401	6.95579431522855	7.74749966947395	-0.797617	0.000234264672897855	0.00548505649198114	Trmu	protein-coding
chr11_98037860_98038260	401	4.02527907504455	5.08802142916414	-1.06352	0.00023433915456381	0.00548565993060295	Rpl19	protein-coding
chr5_25101141_25101541	401	6.44413283075346	7.24325540404099	-0.804764	0.000234667078343263	0.00549219472778399	2900005J15Rik	ncRNA
chr6_120546957_120547357	401	3.50640010109879	4.80819304188417	-1.29888	0.000234850436965893	0.00549534408093409	1700072O05Rik	ncRNA
chr11_52056160_52056560	401	4.29777081625042	5.28415807813966	-0.988361	0.000235059798416595	0.00549910044816688	Ppp2ca	protein-coding
chr11_102284631_102285031	401	7.17861629482577	7.95654542049904	-0.783935	0.000235344077844872	0.00550460755783331	Tmub2	protein-coding
chr11_61231366_61231766	401	5.25215128390282	6.14530592045954	-0.897504	0.000235547414526491	0.00550708957957022	Aldh3a1	protein-coding
chr2_125735330_125735730	401	4.38638022573168	5.35533662832659	-0.971278	0.000235547992868024	0.00550708957957022	Shc4	protein-coding
chr11_115187209_115187609	401	6.64180803852113	7.44165462202556	-0.805602	0.000235621624310083	0.00550738470899017	Nat9	protein-coding
chr8_95633260_95633660	401	6.42904032468422	7.22720439024012	-0.803802	0.00023565841994498	0.00550738470899017	Gins3	protein-coding
chr7_138909568_138909968	401	9.11270399212483	9.66828848616243	-0.562007	0.000235940331261123	0.00551282905538567	Bnip3	protein-coding
chr5_92374741_92375141	401	5.80091339638649	6.61928707363818	-0.823489	0.000236055336838391	0.00551437214065058	Cxcl11	protein-coding
chr6_135364369_135364769	401	6.1367185535187	6.93533121347918	-0.804045	0.000236324082072877	0.0055195052772977	Emp1	protein-coding
chr11_98809550_98809950	401	7.15139693932831	7.93106570637868	-0.785664	0.000236421035456232	0.00552062480491733	Casc3	protein-coding
chr8_122376340_122376740	401	6.85375113049066	7.64928675388611	-0.801398	0.00023679388932673	0.00552818503521262	Zc3h18	protein-coding
chr4_107453579_107453979	401	6.08416343198114	6.88380958551877	-0.805042	0.00023687074930527	0.00552883329689303	Glis1	protein-coding
chr16_11174609_11175009	401	5.14750642087529	6.05358	-0.910235	0.000237076250493884	0.00553227948763881	Zc3h7a	protein-coding
chr7_69985136_69985536	401	4.85466424991661	5.78762821500696	-0.936518	0.000237116639763743	0.00553227948763881	Gm29683	ncRNA
chr17_71143237_71143637	401	5.11973903877364	6.02936066966826	-0.913731	0.000237240159464137	0.00553401491280252	Lpin2	protein-coding
chr4_148654987_148655387	401	4.45830761088543	5.41780714028657	-0.96204	0.000237320606851243	0.00553474509509087	Gm572	protein-coding
chr7_25658894_25659294	401	7.44185893185076	8.19707740912664	-0.76132	0.000237730537609456	0.00554315753128666	Exosc5	protein-coding
chr4_134480798_134481198	401	4.51732697169625	5.46864712490642	-0.954056	0.000237868445445351	0.00554522504543591	Stmn1	protein-coding
chr9_44836444_44836844	401	4.66198502778927	5.60365736879594	-0.944775	0.000238001349557944	0.00554687332214821	Ttc36	protein-coding
chr12_69333544_69333944	401	3.87955040599927	4.99838169970306	-1.11871	0.000238037655197009	0.00554687332214821	Nemf	protein-coding
chr2_6723640_6724040	401	6.60966945868961	7.40920961324642	-0.805276	0.000238296892139221	0.00555003428575525	Celf2	protein-coding
chr4_62679123_62679523	401	4.90731841263675	5.83737800810016	-0.933715	0.000238298012285127	0.00555003428575525	Rgs3	protein-coding
chr11_116843347_116843747	401	7.44976808785473	8.20396351191962	-0.760301	0.000238356540772615	0.00555003428575525	Mettl23	protein-coding
chr9_96364247_96364647	401	7.78103704847997	8.49971009989553	-0.724876	0.000238370426831569	0.00555003428575525	Atp1b3	protein-coding
chr2_69860988_69861765	778	6.60898703198578	7.40807832276003	-0.804832	0.000238535297352966	0.00555272503579751	Ssb	protein-coding
chr1_86263552_86263952	401	6.45694050230216	7.25509318243817	-0.803805	0.000238664135338062	0.00555376202616331	B3gnt7	protein-coding
chrX_167289615_167290015	401	3.73374848295978	4.91793883943395	-1.18315	0.000238678472102276	0.00555376202616331	Tlr8	protein-coding
chr5_137786630_137787030	401	7.46953973057845	8.22170070221449	-0.758273	0.000238930835240659	0.00555848576650243	Mepce	protein-coding
chrX_142534772_142535172	401	4.06636552061214	5.11446588648203	-1.04902	0.000239030569454116	0.00555965753046097	Acsl4	protein-coding
chr19_46522444_46522844	401	6.16032940741757	6.95822272436145	-0.803343	0.000239229145191797	0.00556312730965215	Trim8	protein-coding
chr4_40781777_40782177	401	5.85778746790758	6.66937623786861	-0.816777	0.000239446658005187	0.00556668095788547	Smu1	protein-coding
chr11_69037650_69038050	401	4.51567257877519	5.46612983275827	-0.953194	0.000239480818328332	0.00556668095788547	Aurkb	protein-coding
chr6_29762520_29762920	401	4.84513327418674	5.77878112711222	-0.937161	0.000240041684463537	0.00557856676557326	Ahcyl2	protein-coding
chr3_158162141_158162541	401	4.41286006155473	5.37685605679555	-0.966389	0.000240213265677469	0.00558140255701717	Lrrc40	protein-coding
chr8_94178888_94179288	401	8.07787776351668	8.76028588330196	-0.688682	0.000240352844475916	0.00558349374953015	Mt1	protein-coding
chr8_126615780_126616180	401	5.75879877509941	6.57983490546332	-0.826112	0.000240505672492087	0.00558589180072825	Irf2bp2	protein-coding
chr7_28350445_28350845	401	6.66095203132656	7.45916264857275	-0.803978	0.000240596399972361	0.00558618253993985	Rps16	protein-coding
chr8_77737340_77737740	401	5.48177693538018	6.34035839810202	-0.863285	0.000240617393747598	0.00558618253993985	Ednra	protein-coding
chr9_47708267_47708667	401	6.11919446277645	6.91687360058724	-0.803103	0.000240893149813586	0.00559143186833385	Gm10677	ncRNA
chr19_43843158_43843558	401	5.31751769996651	6.20009518988133	-0.88703	0.000240995707855566	0.0055926597186074	Gm10768	ncRNA
chr14_50944327_50944727	401	7.05620062005577	7.84118924350633	-0.790943	0.000241092576412088	0.00559273128939502	Pnp	protein-coding
chr10_78135997_78136397	401	4.48098660648887	5.43646170559872	-0.958079	0.000241110819214387	0.00559273128939502	Gatd3a	protein-coding
chr5_137079778_137080178	401	6.08586592321487	6.88461079300384	-0.804142	0.000241147771208764	0.00559273128939502	Serpine1	protein-coding
chr6_31664493_31664893	401	5.3274439320234	6.20845346356799	-0.885484	0.000241265443175448	0.005594308312922	Gm13848	ncRNA
chr9_21287928_21288328	401	7.53351334981953	8.27858266916141	-0.751202	0.000241613681475071	0.00559975352422778	Kri1	protein-coding
chr2_49727166_49727566	401	5.74691197595405	6.56939512859472	-0.827539	0.000241633166269971	0.00559975352422778	Lypd6b	protein-coding
chr17_5402651_5403051	401	6.18610217698665	6.98262773220555	-0.802001	0.000241649444843741	0.00559975352422778	Ldhal6b	protein-coding
chr1_84562738_84563138	401	4.58554454366158	5.5308817716346	-0.948236	0.000241977411682824	0.00560514013794447	Mir5126	ncRNA
chr17_84819674_84820074	401	3.62048065825642	4.86011158608024	-1.23775	0.000241986252421228	0.00560514013794447	Lrpprc	protein-coding
chr2_24763011_24763411	401	5.46884117636673	6.32914624566354	-0.864996	0.000242060540800347	0.00560514013794447	Cacna1b	protein-coding
chr1_37740153_37740553	401	3.76781916029089	4.93511504950038	-1.16651	0.000242080976291828	0.00560514013794447	Cracdl	protein-coding
chr1_53785030_53785430	401	7.94734074539551	8.64549304426143	-0.704397	0.000242172001949427	0.00560556153713118	Stk17b	protein-coding
chr5_100000044_100000444	401	4.93546784004125	5.86204065649124	-0.9303	0.000242241144093784	0.00560556153713118	Hnrnpd	protein-coding
chr2_157407617_157408017	401	4.61987802221809	5.56195154439719	-0.945084	0.000242254023978607	0.00560556153713118	Src	protein-coding
chr17_56613179_56613579	401	6.56472889130044	7.36295412124701	-0.803939	0.000242298270862047	0.00560556153713118	Rpl36	protein-coding
chr11_86624275_86624675	401	4.52081559086088	5.47151744920324	-0.953439	0.000242354558835869	0.00560571221414138	Gm11478	pseudo
chr8_112011142_112011542	401	7.55536852466778	8.2981300418312	-0.7489	0.000242412075984227	0.00560589125450095	Kars1	protein-coding
chr2_120731313_120731713	401	6.36474216769211	7.16100417227946	-0.80186	0.000242503149357822	0.00560684606524887	Cdan1	protein-coding
chr13_33004462_33004862	401	7.19045082196559	7.96608605995174	-0.781646	0.000242588041965743	0.00560686402471448	Serpinb9	protein-coding
chr15_67174550_67174950	401	6.70322320622891	7.50074389647712	-0.803309	0.00024263805032474	0.00560686402471448	St3gal1	protein-coding
chr4_26346736_26347136	401	7.47675484806573	8.22747057415412	-0.756829	0.000242679466842229	0.00560686402471448	Manea	protein-coding
chr6_124740875_124741275	401	7.15763136089475	7.93546631669074	-0.783833	0.000242703067105452	0.00560686402471448	Grcc10	protein-coding
chr6_50377949_50378349	401	7.04314359674723	7.82820404874646	-0.791012	0.000242771480454883	0.00560729427816025	Osbpl3	protein-coding
chr1_46849775_46850175	401	5.89149089382434	6.69952461403009	-0.813255	0.000243220845026681	0.00561630386646353	Slc39a10	protein-coding
chr4_102624958_102625358	401	7.23029248834085	8.0027721260409	-0.778506	0.000243261294612986	0.00561630386646353	Pde4b	protein-coding
chr12_103425755_103426155	401	8.12169264605291	8.79827060789754	-0.68286	0.00024341751058138	0.00561875865119608	Ddx24	protein-coding
chr3_152469558_152469958	401	6.66974444855139	7.46747249107963	-0.8035	0.000243484280325482	0.00561914818330658	3110067G11Rik	ncRNA
chr5_117119799_117120199	401	7.59113362968316	8.32972952037788	-0.744747	0.000243861801296681	0.00562558028517238	Taok3	protein-coding
chr16_23167100_23167500	401	5.20280711855718	6.10056710182766	-0.902019	0.000243954130314556	0.00562558028517238	C730014E05Rik	ncRNA
chr10_94923215_94923615	401	4.69420665864589	5.63157354141748	-0.940571	0.000244013062393849	0.00562558028517238	Plxnc1	protein-coding
chr7_46131205_46131605	401	5.07115623003014	5.98536317114337	-0.91821	0.000244032470059725	0.00562558028517238	Kcnj11	protein-coding
chr3_121291494_121291894	401	8.70940532012124	9.31314066570649	-0.610114	0.000244056551995321	0.00562558028517238	Alg14	protein-coding
chr3_144607093_144607493	401	4.1670550941177	5.18250483937953	-1.01691	0.000244062699437514	0.00562558028517238	Selenof	protein-coding
chr9_110716732_110717132	401	4.67485148240215	5.61306966446733	-0.941379	0.000244176668576832	0.00562705557433833	Pth1r	protein-coding
chr15_38298920_38299320	401	7.7312792113991	8.45438676455779	-0.729299	0.000244365290914373	0.00563025029215786	Klf10	protein-coding
chr4_121214933_121215333	401	6.84449888718319	7.63883922467257	-0.800197	0.000244483818627224	0.00563026918690333	Rlf	protein-coding
chr9_63674602_63675002	401	5.81763055303577	6.63175449405111	-0.819269	0.000244488573864098	0.00563026918690333	Aagab	protein-coding
chr11_75630701_75631101	401	7.08704394497539	7.86937080251201	-0.788295	0.000244516090188723	0.00563026918690333	Inpp5k	protein-coding
chr2_13407265_13407665	401	6.21445432716061	7.01098329141481	-0.802014	0.000244579756780432	0.00563058397145728	Cubn	protein-coding
chr19_41981095_41981495	401	7.96105292139005	8.65704793895959	-0.702243	0.000244721704479912	0.00563270040470717	Mms19	protein-coding
chr10_118592628_118593028	401	4.56681008305443	5.51347840779524	-0.949516	0.00024488002324195	0.00563519270484914	Ifngas1	ncRNA
chr5_86078715_86079115	401	6.64954387182221	7.44746330693466	-0.803678	0.000245192004327277	0.00563970897225009	Stap1	protein-coding
chr4_129618927_129619327	401	5.94135614879152	6.74518684343566	-0.809106	0.000245199136354876	0.00563970897225009	Iqcc	protein-coding
chr8_72570920_72571320	401	7.5297129594809	8.27457846353574	-0.750997	0.000245226510483025	0.00563970897225009	Smim7	protein-coding
chr8_11476738_11477138	401	5.3050428447117	6.18839605444351	-0.887788	0.000245458099221952	0.00564388252194271	E230013L22Rik	ncRNA
chr1_91080311_91080711	401	7.43156900468255	8.18607629412636	-0.760606	0.000245508860385744	0.00564389740059255	Lrrfip1	protein-coding
chr7_98702871_98703271	401	6.86535888056032	7.65814689427016	-0.79866	0.000245627110834991	0.00564546343864236	Gm15506	ncRNA
chr2_84727147_84727547	401	7.14092611660183	7.91911274903045	-0.784179	0.000245742061661454	0.00564695301497137	Clp1	protein-coding
chr17_34313414_34313814	401	5.32446304848811	6.20439432011313	-0.884405	0.000245812599854814	0.0056474216255098	H2-Eb1	protein-coding
chr8_94365382_94365782	401	7.13816004688181	7.91680260961244	-0.784633	0.000245982821888071	0.00564936735068971	Gm15889	ncRNA
chrX_152232666_152233066	401	6.44693410375347	7.24332516265542	-0.802038	0.000246017526550699	0.00564936735068971	Kdm5c	protein-coding
chr17_80577185_80577585	401	4.43414968168773	5.39402442848524	-0.962355	0.000246066520608394	0.00564936735068971	Cdkl4	protein-coding
chr1_183264129_183264529	401	7.35766024847261	8.11897802867297	-0.76739	0.000246097941081004	0.00564936735068971	Brox	protein-coding
chr14_69732498_69732898	401	7.29580607855959	8.06221159301387	-0.772458	0.000246239718362603	0.00565147000646316	4930480K23Rik	ncRNA
chr2_153161150_153161550	401	6.44352520725917	7.23981024288073	-0.801928	0.000246359555773629	0.00565306836405498	Tm9sf4	protein-coding
chr16_20672534_20672934	401	6.74290909270954	7.53877335428524	-0.801676	0.000246494708643851	0.00565501743372972	Eif4g1	protein-coding
chr5_3647824_3648224	401	6.41841773075237	7.21423207406133	-0.801444	0.000246545114207544	0.00565502185482033	Gatad1	protein-coding
chr16_18687137_18687537	401	5.87360802959084	6.68276963851982	-0.814359	0.000246640667499535	0.00565606161972412	Septin5	protein-coding
chr1_161251044_161251444	401	8.19785067202828	8.86428243308223	-0.67273	0.000246924750028632	0.00565989652105169	Prdx6	protein-coding
chr10_85874089_85874489	401	5.94886385797683	6.75306313110936	-0.809468	0.000246991654927041	0.00565989652105169	Pwp1	protein-coding
chr2_146511989_146512389	401	8.56779542561642	9.18850209373797	-0.627066	0.000247015069265801	0.00565989652105169	Ralgapa2	protein-coding
chr14_122691570_122691970	401	4.45656964253916	5.41281179300897	-0.958787	0.000247103808652014	0.00565989652105169	Pcca	protein-coding
chr7_140941667_140942067	401	6.87109354727881	7.66378932814482	-0.798566	0.000247105470213551	0.00565989652105169	Pgghg	protein-coding
chr2_24568549_24568949	401	4.02554682281825	5.08493134564793	-1.06017	0.000247134053401366	0.00565989652105169	Pax8	protein-coding
chr11_4236431_4236831	401	5.32791244264184	6.20744023870921	-0.884004	0.000247159686830451	0.00565989652105169	Osm	protein-coding
chr18_54990985_54991385	401	4.06359001561964	5.11016890255134	-1.0475	0.000247492907546011	0.00566528532378771	Gm4221	ncRNA
chr11_103102720_103103120	401	7.2226094818925	7.99458541531562	-0.778001	0.00024749561620866	0.00566528532378771	Acbd4	protein-coding
chr2_166516283_166516683	401	5.02368269398895	5.94101119518262	-0.921245	0.000247620735546163	0.00566699753260404	Gm14267	pseudo
chr16_4964111_4964511	401	7.6087109577582	8.34478846471516	-0.742233	0.000247706874261624	0.00566781712438406	Dnaaf8	protein-coding
chr11_62127716_62128116	401	4.7905798453877	5.72386957552643	-0.936696	0.000247832383208896	0.00566953703623179	Specc1	protein-coding
chr6_71908665_71909065	401	6.57707095516484	7.37438331405883	-0.80303	0.000247996891251598	0.00567214823104106	Ptcd3	protein-coding
chr8_84237013_84237413	401	7.52108706856795	8.26624600011524	-0.751288	0.000248092033205362	0.00567317215667432	Zswim4	protein-coding
chr8_3645795_3646195	401	6.34695120094706	7.14202414945013	-0.800656	0.00024822441419618	0.00567504704652619	Retn	protein-coding
chr5_100039744_100040144	401	7.25010959720438	8.0196796372225	-0.775605	0.000248789776441831	0.00568681822866966	Enoph1	protein-coding
chr6_37870462_37870862	401	8.25872358873619	8.91724003042623	-0.664826	0.000248882312040955	0.00568718897318537	Trim24	protein-coding
chr13_45108991_45109391	401	7.05092642446265	7.83423417126315	-0.789263	0.000248906992912784	0.00568718897318537	Dtnbp1	protein-coding
chr9_84281661_84282061	401	5.41843370386405	6.28491099385769	-0.871085	0.000249023892695074	0.00568870584568193	Bckdhb	protein-coding
chr9_78006656_78007056	401	6.03285796564443	6.83194861302356	-0.804442	0.000249186379681854	0.00569126328658488	Gcm1	protein-coding
chr10_96623223_96623623	401	4.57859556377196	5.52135775300828	-0.945678	0.000249312657149408	0.00569258920346266	Btg1	protein-coding
chr14_56812655_56813055	401	5.73414972373299	6.55619078353099	-0.827089	0.000249345526506436	0.00569258920346266	2410022M11Rik	ncRNA
chr4_88033225_88033625	401	7.0894392655132	7.87047969829007	-0.787011	0.000249454817974282	0.00569393008818029	Mllt3	protein-coding
chr11_115188678_115189078	401	5.66928369058026	6.49922770888748	-0.834914	0.000249635788404357	0.00569606365407125	Nat9	protein-coding
chr2_180920817_180921217	401	7.2075302398055	7.98019795384101	-0.778687	0.000249649445454184	0.00569606365407125	Ythdf1	protein-coding
chr10_40310231_40310631	401	6.89015454874426	7.68137192446395	-0.797099	0.000249715150954542	0.00569640875342343	Amd1	protein-coding
chr5_124622912_124623312	401	5.60151112904382	6.4404947417356	-0.843866	0.000250045933675282	0.00570279933099309	Atp6v0a2	protein-coding
chr3_95160150_95160550	401	7.06870876031076	7.85069318397128	-0.787948	0.000250325785520082	0.00570689650153296	Sema6c	protein-coding
chr13_30788434_30788834	401	5.17943583665933	6.07891139111812	-0.903689	0.000250326925862608	0.00570689650153296	Irf4	protein-coding
chr7_133783072_133783472	401	5.58858431086154	6.42971256757463	-0.845984	0.00025065030855261	0.00571251026480295	Dhx32	protein-coding
chr6_49208947_49209347	401	6.35308777957975	7.14760349882489	-0.800103	0.000250674614225199	0.00571251026480295	Igf2bp3	protein-coding
chr10_43452369_43452769	401	5.42169320659506	6.28650616138982	-0.869437	0.000250821326494272	0.00571469727111297	Bend3	protein-coding
chr8_84908432_84908832	401	7.06941706707708	7.85116544591695	-0.787712	0.000250967828371018	0.00571687860011577	Dnase2a	protein-coding
chr11_22859565_22859965	401	7.33327805997661	8.09553061760951	-0.768318	0.000251222183691919	0.00572060745149293	B3gnt2	protein-coding
chr8_70844504_70844904	401	5.08799674765986	5.99870246262682	-0.914738	0.000251233113318866	0.00572060745149293	Arrdc2	protein-coding
chr4_122885877_122886277	401	8.04143471686374	8.72640088527537	-0.691233	0.000251285623893888	0.00572064650263867	Cap1	protein-coding
chr4_136225022_136225422	401	5.46922401639235	6.32726660867097	-0.862736	0.000251505532486012	0.00572335911607116	Asap3	protein-coding
chr12_104742256_104742656	401	6.47331422314876	7.26895849852073	-0.801306	0.000251506417679084	0.00572335911607116	Dicer1	protein-coding
chr13_55429228_55429628	401	5.3762286760579	6.24782034465695	-0.876147	0.00025172263958098	0.00572491452373372	F12	protein-coding
chr4_119662987_119663387	401	6.37583302188882	7.17019748096692	-0.799967	0.000251748470856769	0.00572491452373372	Guca2b	protein-coding
chrX_72819557_72819957	401	4.05083084629711	5.10010769891886	-1.05022	0.000251765074724934	0.00572491452373372	Gabrq	protein-coding
chr18_65802257_65802657	401	6.82219545617368	7.61504257312564	-0.798699	0.000251797182563163	0.00572491452373372	Sec11c	protein-coding
chr2_167926013_167926413	401	4.95144048125935	5.87474	-0.927072	0.000251828935550002	0.00572491452373372	Ptpn1	protein-coding
chr7_49335001_49335401	401	4.94752035740374	5.87023479494925	-0.926481	0.000251971510969937	0.00572699970473165	Nav2	protein-coding
chr5_52190416_52190816	401	7.5121942829866	8.25752930486953	-0.751461	0.000252094520091105	0.0057286394162995	9230114K14Rik	ncRNA
chr1_155218056_155218456	401	5.43152214507066	6.29533083868858	-0.868434	0.000252413723459631	0.00573473591885154	BC034090	protein-coding
chr7_4915182_4915582	401	6.82586828287195	7.6183320276436	-0.798317	0.00025250119538082	0.00573522375557759	Zfp628	protein-coding
chr4_32564356_32564756	401	5.07022327867232	5.98208278791013	-0.915865	0.000252537045523564	0.00573522375557759	Bach2os	ncRNA
chr9_107533756_107534156	401	7.05164082543794	7.8343446008647	-0.788658	0.000252707760356585	0.00573794368530624	Tmem115	protein-coding
chr7_35057066_35057466	401	4.51940207250622	5.46666536483394	-0.950005	0.000252776844203985	0.00573797519240257	Cebpg	protein-coding
chr5_144283533_144283933	401	7.16517350114173	7.94044389509521	-0.781272	0.000252811046826982	0.00573797519240257	Gm15708	ncRNA
chr4_149774106_149774506	401	7.31295795149483	8.07651807513415	-0.769619	0.000252983689229005	0.00574073666424739	Slc25a33	protein-coding
chr10_78372731_78373131	401	6.06193179677721	6.85896708456192	-0.802411	0.000253165207543917	0.00574360488140981	Agpat3	protein-coding
chr5_110176318_110176718	401	6.62173535756022	7.41806388500148	-0.80207	0.000253241724693914	0.00574360488140981	Gm15787	ncRNA
chr16_11203157_11203557	401	6.78126890809678	7.57476346447895	-0.799327	0.000253263084514266	0.00574360488140981	2610020C07Rik	ncRNA
chr1_84697244_84697644	401	5.47578611141325	6.33207870568481	-0.861003	0.000253397942699944	0.00574526539593791	Dner	protein-coding
chr17_14855360_14855760	401	3.11473214849973	4.63980196605558	-1.51808	0.000253438332877701	0.00574526539593791	Wdr27	protein-coding
chr8_69206427_69206827	401	4.91733657806727	5.84235742786411	-0.928727	0.000253524510428112	0.0057456254165075	Zfp930	protein-coding
chrX_49288134_49288534	401	7.12405298516931	7.90194194581356	-0.783874	0.000253601582634456	0.0057456254165075	Enox2	protein-coding
chr7_125444465_125444865	401	6.5825554491062	7.37829723220388	-0.801466	0.000253607266366475	0.0057456254165075	Kdm8	protein-coding
chr17_46879769_46880169	401	6.34653001494452	7.13998212985535	-0.799041	0.000253723013605915	0.00574637871950804	Tbcc	protein-coding
chr17_33089271_33089671	401	6.96532098173836	7.75220828469854	-0.792805	0.000253776870952264	0.00574637871950804	Zfp563	protein-coding
chr13_70637958_70638358	401	7.71994466547441	8.4426020588967	-0.728845	0.000253831806116598	0.00574637871950804	Ice1	protein-coding
chr7_30322209_30322609	401	6.82052368859037	7.61302933535541	-0.798355	0.00025384461272367	0.00574637871950804	Sdhaf1	protein-coding
chr6_142952513_142952913	401	5.50225387894025	6.35473014737384	-0.857217	0.000254380398809365	0.00575660839709328	St8sia1	protein-coding
chr9_21168238_21168638	401	5.88261839692801	6.68892307976192	-0.811522	0.000254398735514098	0.00575660839709328	Pde4a	protein-coding
chr15_102073552_102073952	401	7.53799152145703	8.28018749095753	-0.74833	0.000254661822999749	0.00576140401126049	Eif4b	protein-coding
chr4_111721457_111721857	401	6.55603937233997	7.3513319576797	-0.801003	0.000255088042943161	0.00576988762488486	Spata6	protein-coding
chr11_115413197_115413597	401	6.78507890282074	7.57837333175623	-0.799126	0.000255178968166449	0.00577078525579793	Atp5pd	protein-coding
chr4_150799463_150799863	401	5.53724236690382	6.3846865086445	-0.852231	0.000255280008042114	0.00577191121977734	Mir12196	ncRNA
chr19_42158126_42158526	401	4.85210319868871	5.78004912393793	-0.931514	0.00025534905601931	0.00577231353632091	Marveld1	protein-coding
chr2_158379741_158380141	401	5.72712871656374	6.54867916175725	-0.826589	0.00025547683146203	0.00577404027935084	Snhg11	ncRNA
chr5_77292802_77293202	401	6.4927620632038	7.28741435841407	-0.800327	0.000255598172410176	0.00577404027935084	Noa1	protein-coding
chr1_177983014_177983414	401	8.01934637899887	8.70629171499978	-0.693207	0.00025567929608892	0.00577404027935084	Catspere2	protein-coding
chr4_119738642_119739042	401	4.96181825364155	5.88270306890205	-0.924689	0.000255702177087936	0.00577404027935084	Hivep3	protein-coding
chr7_45538648_45539048	401	4.11121714258289	5.14001181243876	-1.03001	0.000255715874308974	0.00577404027935084	Plekha4	protein-coding
chr3_87816633_87817033	401	6.07397043825167	6.86999624552591	-0.801415	0.000255733059672725	0.00577404027935084	Insrr	protein-coding
chr16_4068593_4068993	401	4.71701955225748	5.6509531273781	-0.937184	0.000256044260300032	0.00577949453490916	Trap1	protein-coding
chr18_35708002_35708402	401	5.28335878513687	6.16748384324412	-0.888522	0.00025609400455552	0.00577949453490916	Dnajc18	protein-coding
chr8_120332739_120333139	401	5.41546445431053	6.27952836687419	-0.86869	0.000256155471073531	0.00577949453490916	A330074K22Rik	ncRNA
chr15_35155639_35156039	401	7.77718974529688	8.49295671173861	-0.72197	0.000256237457085707	0.00577949453490916	Stk3	protein-coding
chr5_107900322_107900722	401	6.19633931980904	6.99008749695428	-0.799227	0.000256319770251114	0.00577949453490916	Rpl5	protein-coding
chr3_93361901_93362301	401	5.85803276000998	6.66625691861736	-0.813407	0.000256346816377801	0.00577949453490916	Rptn	protein-coding
chr2_5465571_5465971	401	4.11605347689926	5.14372941746918	-1.0289	0.000256419657262934	0.00577949453490916	Mir466d	ncRNA
chr11_62550920_62551320	401	6.92399906643629	7.71230441450756	-0.794204	0.000256426599350649	0.00577949453490916	Ubb	protein-coding
chr6_38354365_38354765	401	7.47070377049786	8.21917437166407	-0.754584	0.000256452449655792	0.00577949453490916	Zc3hav1	protein-coding
chr12_102387224_102387624	401	5.02004759227185	5.93701908900383	-0.92086	0.000256487810314915	0.00577949453490916	Lgmn	protein-coding
chr9_86692681_86693081	401	3.58639590719412	4.8400721951721	-1.25149	0.000256706632431711	0.0057828473980168	A330041J22Rik	ncRNA
chr14_20546214_20546614	401	6.93440430707764	7.72190682983009	-0.793407	0.000256778736673742	0.0057828473980168	1810062O18Rik	ncRNA
chr8_119778282_119778682	401	7.39550364285888	8.15105709508426	-0.761642	0.000256790650389199	0.0057828473980168	Meak7	protein-coding
chr6_83914135_83914535	401	6.56401	7.35886411013842	-0.800575	0.000256924811521505	0.00578471195489072	Zfp638	protein-coding
chr3_95950959_95951359	401	7.11360838251445	7.89142064038582	-0.783794	0.0002573704269482	0.00579358681857549	Anp32e	protein-coding
chr3_87566097_87566497	401	7.26360524932142	8.03025185943429	-0.772688	0.000257785163805458	0.00580055968791198	Etv3l	protein-coding
chr6_85380558_85380958	401	6.54779591800351	7.34226891456725	-0.80018	0.000257812514975373	0.00580055968791198	Rab11fip5	protein-coding
chr7_126792349_126792749	401	6.59784676843848	7.39269216487622	-0.800578	0.000257860853459093	0.00580055968791198	Ppp4c	protein-coding
chr2_142967253_142967653	401	4.82451488723829	5.75399132339595	-0.932968	0.000257886205568902	0.00580055968791198	Kif16bos	ncRNA
chr2_172440276_172440676	401	7.62109484613454	8.35391766492264	-0.738982	0.00025805555178722	0.00580320972400728	Rtf2	protein-coding
chr11_88252928_88253328	401	3.80638695386546	4.95218861126372	-1.14527	0.000258414938591592	0.00580970100745637	Ccdc182	protein-coding
chr8_117801823_117802223	401	8.03596804054882	8.72034566844526	-0.690643	0.000258453110767519	0.00580970100745637	Mphosph6	protein-coding
chr7_112055895_112056295	401	5.19366212591144	6.08922207291132	-0.899799	0.000258546214007294	0.00580970100745637	Usp47	protein-coding
chr2_14192050_14192450	401	6.34051184388589	7.13360128426821	-0.798668	0.000258550549625481	0.00580970100745637	Tmem236	protein-coding
chr10_80142098_80142498	401	6.88614971303057	7.67554592201977	-0.795277	0.00025863384707577	0.00581041342340322	Atp5f1d	protein-coding
chr4_117836369_117836769	401	7.08174433875147	7.8610508650201	-0.785276	0.000258839299945213	0.00581386932571398	Slc6a9	protein-coding
chr19_5460426_5460826	401	5.74806493204544	6.56611510429583	-0.823122	0.000259138690163291	0.00581943338482153	Fibp	protein-coding
chr9_48618673_48619073	401	5.07156318766371	5.98177612222833	-0.914221	0.000259239114930584	0.00582052798297395	Nnmt	protein-coding
chr1_58031180_58031580	401	5.82167366340955	6.63246822398779	-0.815944	0.000259297866845471	0.00582068667769659	Aox1	protein-coding
chr4_132076677_132077077	401	5.55463470990871	6.39829059444664	-0.848471	0.000259458149224706	0.00582200872052534	Epb41	protein-coding
chr17_47793343_47793743	401	6.71613995849179	7.50974321981583	-0.799401	0.000259460151910538	0.00582200872052534	Tfeb	protein-coding
chrX_74429453_74429853	401	4.78691903569994	5.71694829158465	-0.933448	0.000259586871410699	0.00582369184166221	Ikbkg	protein-coding
chr7_25281841_25282241	401	7.65584244251403	8.38446931467385	-0.734797	0.000259902115830326	0.00582870945898056	Cic	protein-coding
chr12_32199404_32199804	401	4.60544531006283	5.54511263597648	-0.942636	0.000259959706001538	0.00582870945898056	Pik3cg	protein-coding
chr11_6456082_6456482	401	3.69592988555529	4.89344636122391	-1.19624	0.00025996579334635	0.00582870945898056	H2az2	protein-coding
chr19_29648233_29648633	401	6.94014618320042	7.72696187195812	-0.792722	0.000260037462208743	0.005829100432793	Ermp1	protein-coding
chr16_4938892_4939292	401	5.2809692207805	6.16453191252427	-0.887963	0.00026008674825108	0.005829100432793	Nudt16l1	protein-coding
chr5_31054594_31054994	401	6.3363238675135	7.12838440049521	-0.797643	0.000260498581217949	0.00583680790210817	Cad	protein-coding
chr4_126260756_126261156	401	6.2026492832331	6.99528937386958	-0.798124	0.000260534299321599	0.00583680790210817	Trappc3	protein-coding
chr3_87499095_87499495	401	5.87207213588992	6.67756494344588	-0.810703	0.000260767717325029	0.00584014919866417	Gm40085	ncRNA
chr13_23746356_23746756	401	6.84059118764009	7.63078864462871	-0.79606	0.000260787156214934	0.00584014919866417	H2bc3	protein-coding
chr6_85159091_85159491	401	4.48273746714415	5.43273027947861	-0.952604	0.000260989556637606	0.00584351985250176	Spr	protein-coding
chr9_21950335_21950735	401	4.43326241820238	5.38873019847177	-0.957953	0.000261045154892318	0.00584360293960004	Swsap1	protein-coding
chr10_8947755_8948155	401	4.43686848645913	5.39285816942122	-0.958475	0.000261104583826101	0.00584377172795695	Sash1	protein-coding
chrX_109012608_109013008	401	5.28499486982616	6.16786955796993	-0.887273	0.000261236304775795	0.00584555809261967	Hmgn5	protein-coding
chr11_79519864_79520264	401	5.80502927381603	6.61635858005372	-0.81647	0.000261351832538054	0.00584698147244104	Evi2b	protein-coding
chr2_121271254_121271654	401	7.08496962011579	7.86390639917326	-0.784905	0.000261616876631977	0.00584989834733896	Trp53bp1	protein-coding
chr4_139352349_139352749	401	6.30870893740108	7.10078261201482	-0.797633	0.000261660319179484	0.00584989834733896	Mrto4	protein-coding
chr17_35996940_35997340	401	6.34531021494557	7.13716720326596	-0.797443	0.000261687459641975	0.00584989834733896	A930015D03Rik	ncRNA
chr5_136198899_136199299	401	6.74796957382688	7.54048878304091	-0.798334	0.000261689985650045	0.00584989834733896	Prkrip1	protein-coding
chr1_74880764_74881164	401	5.39837436249594	6.26427333935885	-0.870493	0.000261753855696836	0.00585016491018721	Fev	protein-coding
chr12_84752044_84752444	401	5.07109661796834	5.98060199320429	-0.913514	0.000261864229432393	0.00585147051248126	Npc2	protein-coding
chr13_21161033_21161433	401	5.29341316979112	6.17462427432174	-0.885632	0.000262039572171607	0.00585349180514531	Or2ad1	protein-coding
chr17_6106321_6106721	401	6.0852931589856	6.87976672449736	-0.799869	0.000262058636324865	0.00585349180514531	Tulp4	protein-coding
chr14_79390541_79390941	401	7.18820949543019	7.95975773394096	-0.77756	0.000262178294434037	0.00585500331101639	Naa16	protein-coding
chr3_87919262_87919662	401	6.61081046572688	7.40407009798309	-0.799005	0.000262454448341141	0.00585883773876202	Mrpl24	protein-coding
chr10_111995777_111996177	401	5.65862737416167	6.48703705096443	-0.833371	0.000262458215085744	0.00585883773876202	Glipr1	protein-coding
chr9_14523644_14524044	401	5.74206755964847	6.56025116604247	-0.823246	0.000262506062189052	0.00585883773876202	Cwc15	protein-coding
chr19_44582660_44583060	401	6.27212312084806	7.06376718872377	-0.797183	0.000262684064543552	0.00586164890686733	Hif1an	protein-coding
chr6_89258153_89258553	401	6.28491911569802	7.07671787055903	-0.797342	0.000262971191085185	0.00586585409328442	4930512J16Rik	ncRNA
chr7_79392102_79392502	401	6.65466556266676	7.44794701461826	-0.799048	0.000263022344488209	0.00586585409328442	Fanci	protein-coding
chr10_88151662_88152062	401	5.37718083968325	6.24608447049747	-0.873462	0.000263028770576414	0.00586585409328442	Nup37	protein-coding
chr1_152524953_152525353	401	6.25488643359059	7.04626071729778	-0.7969	0.000263161130936665	0.00586764397687946	Rgl1	protein-coding
chr3_32660271_32660671	401	3.8398030891874	4.96955933176952	-1.12946	0.000263654268146865	0.00587747571911481	Gnb4	protein-coding
chr3_10390484_10390884	401	4.84396945838077	5.77141962080345	-0.930979	0.000263726382890576	0.00587791984316635	Chmp4c	protein-coding
chr11_60728184_60728584	401	6.68270287335594	7.47570661952097	-0.798786	0.000263818237981386	0.00587880367623698	Mief2	protein-coding
chr13_51946150_51946550	401	5.42069256894145	6.28279708150718	-0.866734	0.000263904614860125	0.00587956510982436	Gadd45g	protein-coding
chr1_155470385_155470785	401	4.31987787261761	5.29398431111906	-0.976193	0.000264086057384874	0.00588211316147914	Xpr1	protein-coding
chrX_37110240_37110640	401	7.14476947468585	7.91914937927305	-0.780375	0.00026414631379719	0.00588211316147914	Upf3b	protein-coding
chr13_119800948_119801348	401	6.07412801532973	6.86875987978218	-0.800017	0.000264175672128302	0.00588211316147914	Zfp131	protein-coding
chr15_8109056_8109456	401	7.31474175767416	8.07593843345107	-0.767257	0.000264266181860752	0.00588296534242732	Nup155	protein-coding
chr2_126663481_126663881	401	4.19320953860478	5.19668025395565	-1.00507	0.000264377160515848	0.00588427276570262	A630026N12Rik	ncRNA
chr3_89801455_89801855	401	6.10023178213746	6.89285734346725	-0.798045	0.000264705890495603	0.00589020337792149	Ube2q1	protein-coding
chr6_122758717_122759117	401	6.38652824491471	7.17807128014376	-0.797156	0.000264748221903895	0.00589020337792149	Slc2a3	protein-coding
chr9_21221558_21221958	401	5.05277364710148	5.96290683566291	-0.914115	0.000264911670110963	0.0058915540220409	Keap1	protein-coding
chr3_27656762_27657162	401	5.21290049297589	6.10391899603289	-0.895309	0.000265001500728047	0.0058915540220409	Fndc3b	protein-coding
chr8_71272331_71272731	401	8.03461540126754	8.71798977153357	-0.68964	0.000265011732817912	0.0058915540220409	Haus8	protein-coding
chr3_51934899_51935299	401	4.43424214808071	5.38875292497821	-0.956997	0.000265023458352008	0.0058915540220409	Maml3	protein-coding
chr4_115857276_115857676	401	7.23063998471997	7.99862645834093	-0.774014	0.000265070495109093	0.0058915540220409	Mknk1	protein-coding
chr9_63132769_63133169	401	7.17505384477206	7.94669554985343	-0.777651	0.00026550883607115	0.00590013232580288	Skor1	protein-coding
chr7_113132147_113132547	401	5.01944479672063	5.93221792575749	-0.9167	0.000265579940667076	0.00590054813530612	4930543E12Rik	ncRNA
chrX_164419452_164419852	401	7.78384401619826	8.49713585654436	-0.719497	0.000265841081011712	0.00590518508572386	Piga	protein-coding
chr8_119840391_119840791	401	6.95826978932634	7.74271272863072	-0.79036	0.00026603394073383	0.00590830377428213	Cotl1	protein-coding
chr14_121865166_121865566	401	5.23656456179487	6.12505201195135	-0.892799	0.000266370884561026	0.00591462054222147	1810041H14Rik	ncRNA
chr10_7841760_7842160	401	7.26446633254243	8.02940909883143	-0.770984	0.000266551625594648	0.00591746710547897	Mir5104	ncRNA
chr17_35258152_35258552	401	6.99068741981646	7.77349072629352	-0.788734	0.000266915898224562	0.00592334903182309	H2-D1	protein-coding
chr5_147063284_147063684	401	5.42262987728173	6.28399480725811	-0.865996	0.000266946021420439	0.00592334903182309	Lnx2	protein-coding
chr17_45746748_45747148	401	4.96135203428306	5.87916228136251	-0.921618	0.000266974362557019	0.00592334903182309	F630040K05Rik	ncRNA
chr13_6836706_6837106	401	5.23330908887721	6.12193428633189	-0.89294	0.000267358377820676	0.00593070078167075	Pfkp	protein-coding
chr5_115348862_115349262	401	6.49528193025696	7.28706118394414	-0.797462	0.000267546286182435	0.00593300266947096	Cox6a1	protein-coding
chr19_5648689_5649089	401	5.91774670349244	6.71880330900511	-0.806307	0.000267567510129044	0.00593300266947096	Rela	protein-coding
chr4_44167792_44168535	744	7.61091621816529	8.34299994971506	-0.738241	0.000267732250396689	0.00593548696297747	Rnf38	protein-coding
chr2_60089152_60089552	401	5.10114879171566	6.00632293878295	-0.909241	0.000267863680776536	0.00593723196078217	Gm13570	protein-coding
chr5_73071282_73071682	401	5.83905970631806	6.64588835394916	-0.812007	0.000267934533158232	0.0059376338171612	Slc10a4	protein-coding
chr19_8897833_8898233	401	6.79318752743717	7.58345848534614	-0.796109	0.000268123871633055	0.00594066074113443	Ganab	protein-coding
chr2_5951117_5951517	401	7.36048615771108	8.11711098312729	-0.7627	0.000268357899683342	0.00594467643985792	Upf2	protein-coding
chr1_134791016_134791416	401	4.78744306411955	5.71504771836071	-0.931026	0.000268604528913132	0.0059474943184047	Ppp1r12b	protein-coding
chr11_76587421_76587821	401	6.84736228097546	7.63601250781835	-0.794515	0.000268608281716278	0.0059474943184047	Abr	protein-coding
chr4_99005610_99006010	401	3.36496598473559	4.7373972398932	-1.36829	0.000268679682848784	0.0059474943184047	Angptl3	protein-coding
chr2_71378029_71378429	401	4.05723646243244	5.10077444619333	-1.04449	0.00026871057788259	0.0059474943184047	Slc25a12	protein-coding
chr9_59567132_59567532	401	6.36247688366165	7.15345802404791	-0.796577	0.000268857520712963	0.0059474943184047	Celf6	protein-coding
chr1_19179020_19179420	401	4.19524362289723	5.1973766251738	-1.00373	0.00026889845939999	0.0059474943184047	Tfap2b	protein-coding
chr18_10443622_10444022	401	4.36773210817579	5.33209791303299	-0.966628	0.000268907418584006	0.0059474943184047	Greb1l	protein-coding
chr11_98975318_98975718	401	4.47709544171742	5.42528278613841	-0.950818	0.000268907584458642	0.0059474943184047	Gjd3	protein-coding
chr19_8989084_8989484	401	5.71340151286297	6.53364803215734	-0.82528	0.000269109556260688	0.00595079272248869	Ahnak	protein-coding
chr18_32162802_32163202	401	7.59052676727745	8.32456118204922	-0.740185	0.000269368443153175	0.00595479853512992	Map3k2	protein-coding
chr9_95954551_95954951	401	6.50631730332596	7.29856956664938	-0.797933	0.000269396458355786	0.00595479853512992	Xrn1	protein-coding
chr6_134261947_134262347	401	6.29324207747152	7.08377890494797	-0.796085	0.000269504070147489	0.00595481204670474	1700051K13Rik	ncRNA
chr10_94147655_94148055	401	6.20739985198782	6.99757704904046	-0.795673	0.00026959755441392	0.00595481204670474	Nr2c1	protein-coding
chr3_90412625_90413025	401	5.84994480777552	6.65565762412282	-0.8109	0.000269609391807854	0.00595481204670474	Ints3	protein-coding
chr11_117109665_117110065	401	5.18849627727832	6.08171306214008	-0.897461	0.000269633400352956	0.00595481204670474	Sec14l1	protein-coding
chr4_142017695_142018095	401	6.61986359808121	7.41232242064937	-0.798205	0.000269695060468757	0.00595481204670474	4930455G09Rik	ncRNA
chr15_66998364_66998764	401	6.66993682218536	7.46152286496253	-0.797363	0.000269714318379706	0.00595481204670474	Ndrg1	protein-coding
chr17_56476317_56476717	401	7.09555933627775	7.87177922015145	-0.782196	0.000270049311799801	0.00596012988169377	Ptprs	protein-coding
chr16_90282849_90283249	401	5.07176	5.9792321354972	-0.911484	0.000270112171054022	0.00596012988169377	Scaf4	protein-coding
chr8_94333372_94333772	401	4.99920256542688	5.91422035835137	-0.918887	0.000270113947808712	0.00596012988169377	Slc12a3	protein-coding
chr7_16052742_16053482	741	7.3219066862686	8.08126603230424	-0.765423	0.000270215104726669	0.00596017300029337	Zfp541	protein-coding
chr12_24651081_24651481	401	8.15773153379787	8.82506048132161	-0.673621	0.000270221746739045	0.00596017300029337	Klf11	protein-coding
chr14_20398826_20399226	401	4.60537827486639	5.54204774127117	-0.939642	0.000270474858655384	0.0059618001272291	Mrps16	protein-coding
chr8_105860305_105860705	401	7.79761384751544	8.50828142885817	-0.716878	0.000270534264305325	0.0059618001272291	Nutf2	protein-coding
chr10_95085692_95086092	401	4.53872426114908	5.47970839894486	-0.943802	0.00027053461848254	0.0059618001272291	Gm29684	ncRNA
chr2_73475588_73475988	401	5.7949492578759	6.60580142454869	-0.815976	0.000270553307610693	0.0059618001272291	Wipf1	protein-coding
chr6_124477933_124478716	784	5.90604595077875	6.70711735181264	-0.806316	0.00027059001151283	0.0059618001272291	Clstn3	protein-coding
chr15_59823239_59823639	401	4.47825525604957	5.42619687991824	-0.950573	0.000270613138316967	0.0059618001272291	Gm19510	ncRNA
chr6_145002290_145002690	401	4.14074317792563	5.15751922187139	-1.01814	0.000270692385061354	0.00596199894293256	Bcat1	protein-coding
chr15_98567643_98568043	401	7.67138357705006	8.39634652066122	-0.731139	0.000270728040011695	0.00596199894293256	Ccnt1	protein-coding
chr7_143038551_143038951	401	5.75017538367109	6.56567791472691	-0.820577	0.000270791781324486	0.00596223679463245	Cd81	protein-coding
chr18_52164835_52165235	401	4.32200320997488	5.29435933800753	-0.974446	0.000271051473915477	0.00596625489866688	Mir28a	ncRNA
chrX_96025855_96026255	401	5.80044309339536	6.61102237581658	-0.815703	0.000271080227634974	0.00596625489866688	Las1l	protein-coding
chr4_99186671_99187071	401	6.54620518218382	7.33786136494035	-0.797363	0.000271281399853674	0.0059689921967983	Atg4c	protein-coding
chr10_96033647_96034047	401	4.05393878895456	5.09772697648368	-1.04474	0.000271310599758575	0.0059689921967983	Eea1	protein-coding
chr8_123924693_123925093	401	4.83642231401783	5.76100417961552	-0.928121	0.000271628854547658	0.00597482680234605	Nup133	protein-coding
chr1_126966391_126966791	401	3.65853887025934	4.87176010037378	-1.21166	0.000271852904057113	0.00597754652504652	Nckap5	protein-coding
chr19_4839175_4839575	401	6.31566944047744	7.10542136517167	-0.795322	0.000271858652483003	0.00597754652504652	Ccdc87	protein-coding
chr17_57247626_57248026	401	8.57044080951791	9.18673836450056	-0.622659	0.000271930565328397	0.00597796060859835	Gpr108	protein-coding
chr3_51371798_51372198	401	4.3399354442484	5.30794662223555	-0.9702	0.000271998233076544	0.0059782798394512	Mgarp	protein-coding
chr11_97702372_97702772	401	5.5340426431569	6.3774015178867	-0.848166	0.000272085059514823	0.0059782798394512	Psmb3	protein-coding
chr11_116024432_116024832	401	7.46620939549071	8.21211222927586	-0.752016	0.000272104336287432	0.0059782798394512	H3f3b	protein-coding
chr5_137584997_137585397	401	4.45485535072486	5.40514159690947	-0.952857	0.000272489465321592	0.00598557364423307	Tfr2	protein-coding
chr14_74618864_74619264	401	5.00740029515755	5.92199033198665	-0.918456	0.000272688753565918	0.00598878317381966	Htr2a	protein-coding
chr8_110466265_110466665	401	4.27650584165955	5.25844637556887	-0.983843	0.000272797669478792	0.00599000708410432	Gm35676	ncRNA
chr4_56113878_56114278	401	4.19422179746468	5.19546458998521	-1.00284	0.000272971984186047	0.00599266624386293	Klf4	protein-coding
chr11_87126796_87127196	401	6.68933362089612	7.48059194399218	-0.797043	0.000273049582212175	0.00599320151984357	Trim37	protein-coding
chr16_76324303_76324703	401	2.80226468897611	4.52038159887209	-1.70684	0.00027317593683597	0.00599480654372638	Nrip1	protein-coding
chr10_56737085_56737485	401	5.24253599026454	6.12895548871903	-0.890731	0.000273559065404417	0.00600204471165221	Gm36595	ncRNA
chr13_104139570_104139970	401	5.02989522997306	5.94100209606481	-0.915033	0.000273653361211057	0.00600294413575193	Sgtb	protein-coding
chr6_134640785_134641185	401	7.37919617957212	8.13312241388562	-0.760009	0.000273789743574186	0.00600363627837763	Borcs5	protein-coding
chr17_31658631_31659031	401	7.26720712521946	8.03050707781515	-0.769344	0.000273791530227467	0.00600363627837763	U2af1	protein-coding
chr11_120232642_120233042	401	7.04271793874545	7.82148072701248	-0.784716	0.000274009426140107	0.00600724461384564	Bahcc1	protein-coding
chr8_61606818_61607218	401	6.10379216678896	6.89493938503704	-0.796562	0.000274247678780898	0.00601129774853708	Palld	protein-coding
chr17_6816203_6816603	401	6.22149998645171	7.01054855382026	-0.794554	0.00027439939117003	0.0060127134517836	Gm2885	ncRNA
chr13_56758480_56758880	401	5.79787881681248	6.60769728850587	-0.814942	0.000274512972317556	0.0060127134517836	Smim32	protein-coding
chr9_44734462_44734862	401	5.78638785714607	6.59758260898121	-0.816313	0.000274532275119014	0.0060127134517836	Phldb1	protein-coding
chr3_79002452_79002852	401	4.48665752803551	5.43366186411585	-0.94962	0.000274578140012219	0.0060127134517836	Rapgef2	protein-coding
chr16_16896291_16896691	401	6.91604052838852	7.70083261094005	-0.790689	0.000274579210649196	0.0060127134517836	Ppm1f	protein-coding
chr1_86470639_86471039	401	7.14174574766585	7.9141165554325	-0.778366	0.000274732301038529	0.00601489628212678	Tex44	protein-coding
chr18_74190049_74190449	401	4.50069474612218	5.44480865092813	-0.946806	0.00027499298234115	0.0060194333652561	Ska1	protein-coding
chr9_121718826_121719226	401	7.88583259903308	8.58530563459265	-0.705705	0.00027581927872349	0.00603567545702477	Nktr	protein-coding
chr2_18056588_18056988	401	7.50590780678643	8.24713966717648	-0.747359	0.000275849641786968	0.00603567545702477	Mir7655	ncRNA
chr13_23518857_23519257	401	4.59715951760838	5.53163113393018	-0.937459	0.000275904438615693	0.00603567545702477	Gm11335	ncRNA
chr1_10769026_10769426	401	4.75434330607068	5.68221713786914	-0.931222	0.000275949360494229	0.00603567545702477	Cpa6	protein-coding
chr2_84650575_84650975	401	5.9971903446262	6.79156568684461	-0.799707	0.000276174126827315	0.00603941870629496	Ctnnd1	protein-coding
chr9_58270955_58271355	401	5.90638274278711	6.70682372404932	-0.805679	0.000276294409886025	0.00604087608925919	Stoml1	protein-coding
chr3_88138234_88138634	401	7.07913925258248	7.85520636987688	-0.782036	0.00027650154073123	0.00604319602417469	Mef2d	protein-coding
chr17_28013220_28013620	401	6.19953419021172	6.9886119062556	-0.794565	0.00027650783701594	0.00604319602417469	Tcp11	protein-coding
chr3_36065824_36066224	401	6.39944164836838	7.18881379315183	-0.794995	0.000276592069253533	0.00604386407283706	Acad9	protein-coding
chr3_108855388_108855788	401	7.53890168647186	8.2768836387603	-0.744118	0.000276718433854465	0.0060454523257272	Stxbp3	protein-coding
chr7_34912183_34912583	401	7.11742071324303	7.89115300652171	-0.779716	0.000276922875060838	0.00604874536699507	Pepd	protein-coding
chr10_78134858_78135258	401	5.99213448644154	6.78727973136696	-0.800463	0.000277053010279106	0.00604985607794855	Gatd3a	protein-coding
chr1_36244125_36244525	401	7.19752142886357	7.96540106761327	-0.773898	0.000277081162927506	0.00604985607794855	Uggt1	protein-coding
chr16_4743180_4743580	401	4.29470818445868	5.27090713085511	-0.978209	0.000277227232095173	0.00605187208873629	Hmox2	protein-coding
chr14_70577498_70577898	401	8.11869864334749	8.78973998294748	-0.677325	0.000277309601608035	0.00605249702377877	Nudt18	protein-coding
chr7_30412681_30413081	401	6.36318345753857	7.15194254351934	-0.79436	0.000277611702299776	0.00605791659071946	Tyrobp	protein-coding
chr12_44209996_44210396	401	8.82465925343866	9.40925735850067	-0.590991	0.000277758365906711	0.00605994283742342	Mir5627	ncRNA
chr10_82763915_82764315	401	7.47592082014184	8.21988501693595	-0.750081	0.000277980173891345	0.00606360743052821	Nfyb	protein-coding
chr1_57393988_57394388	401	5.25014518505103	6.13441899931948	-0.888614	0.000278061876549079	0.00606421506561461	Maip1	protein-coding
chr1_87620105_87620505	401	6.57840316995909	7.36872413372405	-0.796049	0.000278249314377795	0.00606712798345433	Inpp5d	protein-coding
chr1_133033868_133034268	401	5.70088	6.52084095161478	-0.824975	0.0002783130715598	0.00606734348279835	Mdm4	protein-coding
chr3_69524450_69524850	401	4.90218010177132	5.82181909266666	-0.923322	0.000278369245400684	0.00606739361065811	B3galnt1	protein-coding
chr2_75588574_75588974	401	4.81919225486433	5.74267693777755	-0.926991	0.000278727530411944	0.00607346826437181	Gm39859	ncRNA
chrX_8175869_8176269	401	5.79409404431894	6.60320371528039	-0.814235	0.000278755804499497	0.00607346826437181	Tbc1d25	protein-coding
chr6_121194542_121194942	401	4.50154551180502	5.44480778174733	-0.945955	0.00027889062714432	0.00607523042932698	Pex26	protein-coding
chr10_60350764_60351164	401	4.95139173487575	5.86815730677841	-0.920549	0.000279284990576306	0.00608264454142218	Vsir	protein-coding
chr3_27209740_27210140	401	6.57342611328927	7.36339630780249	-0.795695	0.000279435944254303	0.00608475550616083	Nceh1	protein-coding
chr8_91390612_91391012	401	4.80451538522388	5.72922742794593	-0.928183	0.000279596934475638	0.00608699190920915	Fto	protein-coding
chr10_62410956_62411356	401	5.42104595802383	6.27995653965768	-0.863548	0.00027964674561803	0.00608699190920915	Hkdc1	protein-coding
chr14_74736851_74737251	401	4.60810188738681	5.5429193765628	-0.937793	0.000279735450209105	0.00608758677886361	Esd	protein-coding
chr11_59297938_59298338	401	4.47859181991551	5.42414482572507	-0.948187	0.000279782182429547	0.00608758677886361	Wnt3a	protein-coding
chr7_45744389_45744789	401	5.44573554592769	6.30096119720637	-0.859895	0.000279906915478448	0.00608796057103149	Sult2b1	protein-coding
chr4_151057871_151058271	401	7.8367288377396	8.54134893593313	-0.710841	0.000279907475841993	0.00608796057103149	Vamp3	protein-coding
chr9_119460398_119460798	401	5.2458962952701	6.13009194004947	-0.888539	0.000280123076077479	0.00609147344099666
chr5_117946582_117946982	401	4.34068112870683	5.30665170195419	-0.968161	0.000280216701547443	0.00609233303957037	Fbxo21	protein-coding
chr8_60992934_60993334	401	8.11183437640012	8.78316809592698	-0.677617	0.000280526009351252	0.00609728922434259	Nek1	protein-coding
chr18_42275076_42275476	401	7.97289784166168	8.6612150948431	-0.69457	0.000280552940930584	0.00609728922434259	Rbm27	protein-coding
chr8_82744500_82744900	401	4.6849340786558	5.6153419895584	-0.933582	0.000280771759673884	0.00610032866859376	Zfp330	protein-coding
chr11_61761912_61762312	401	6.76782332219889	7.55591654290571	-0.793921	0.000280801127835751	0.00610032866859376	Prpsap2	protein-coding
chr8_25989971_25990371	401	4.68196793440312	5.61154985201145	-0.932756	0.000280865202629278	0.00610054387373423	Pomk	protein-coding
chr14_57417161_57417561	401	4.64202584174626	5.57349573158154	-0.934554	0.000281180954917544	0.0061049962349686	Ift88	protein-coding
chr9_75559453_75559853	401	7.57353985060569	8.30704531184704	-0.739653	0.000281187494986828	0.0061049962349686	Tmod3	protein-coding
chr17_34632369_34632769	401	7.07488277975632	7.85021559929478	-0.781301	0.000281238920569505	0.0061049962349686	Prrt1	protein-coding
chr15_88819280_88819680	401	8.15371766802158	8.81971364559162	-0.672288	0.000281287019856439	0.0061049962349686	Alg12	protein-coding
chr7_75666974_75667374	401	4.56208793461136	5.49860031749718	-0.939387	0.000281494880042619	0.00610833042105583	AU020206	ncRNA
chr8_47851678_47852078	401	4.56177124192483	5.49818664210867	-0.93929	0.000281652742018194	0.00611057858964189	Cldn22	protein-coding
chr11_3786571_3786971	401	4.37094413329724	5.33224669028916	-0.963569	0.000281888729349599	0.00611452052929146	Osbp2	protein-coding
chr5_124552613_124553013	401	6.42584991479827	7.21420499290575	-0.793995	0.000282023518626252	0.00611553722905165	Ddx55	protein-coding
chr13_24096603_24097003	401	3.89760632559399	4.99844405315424	-1.10096	0.00028208935647339	0.00611553722905165	Scgn	protein-coding
chr15_75748248_75748648	401	7.62418375659162	8.3522486703218	-0.734227	0.000282098506538952	0.00611553722905165	Mafa	protein-coding
chr9_53144210_53144610	401	5.52741382809142	6.37054979930636	-0.847915	0.00028228915312896	0.00611849243928725	Ddx10	protein-coding
chr1_132367571_132367971	401	5.88481082003122	6.6851098695493	-0.805522	0.000282366707430546	0.00611899575861757	Tmcc2	protein-coding
chr19_5724533_5724933	401	6.99744776430093	7.77703252973175	-0.785519	0.000282544330818557	0.00612166700290817	Ehbp1l1	protein-coding
chr7_44373760_44374160	401	6.61820993859594	7.40748661317965	-0.795026	0.000282685893657771	0.00612355607417424	1700008O03Rik	protein-coding
chr10_111539980_111540380	401	7.38414136380646	8.13596401215551	-0.757908	0.000282800347062572	0.00612485728587191	Phlda1	protein-coding
chr9_77910487_77910887	401	8.47277	9.09938175282751	-0.632961	0.000282854839447246	0.00612485961803275	Elovl5	protein-coding
chr2_28401695_28402095	401	6.21165114745727	6.99914972826919	-0.792997	0.000283300117200711	0.00613236397232924	Ppp1r26	protein-coding
chr5_138187597_138187997	401	5.89066813745655	6.69019632619849	-0.804759	0.000283310304011055	0.00613236397232924	Cnpy4	protein-coding
chr4_141065095_141065495	401	5.88290574979203	6.68306712653057	-0.805385	0.000283699424778994	0.00613960663298138	Crocc	protein-coding
chr13_43268998_43269398	401	5.70624918428134	6.5243257997276	-0.823101	0.00028404615127025	0.00614336862054231	Gfod1	protein-coding
chr2_75704411_75704811	401	7.90695028802127	8.6025347473871	-0.701822	0.000284057846801691	0.00614336862054231
chr6_86784772_86785172	401	4.56436135947073	5.50073535292019	-0.93925	0.000284082721404072	0.00614336862054231	Anxa4	protein-coding
chr9_109021462_109021862	401	4.9126499115295	5.82954595709063	-0.920618	0.000284091455197382	0.00614336862054231	Shisa5	protein-coding
chr1_151625251_151625651	401	4.29537170192434	5.26983128926234	-0.976472	0.000284335751653423	0.00614747104760225	Niban1	protein-coding
chr19_45161103_45161503	401	5.20505693369138	6.09343781892706	-0.892657	0.000284645673025579	0.00615299046867825	Tlx1	protein-coding
chr8_13785362_13785762	401	7.34703354513345	8.10149335402505	-0.760534	0.000284787199571673	0.00615448730182686	Upf3a	protein-coding
chr11_78347354_78347754	401	4.57904176968145	5.51335126200188	-0.937251	0.000284824214108573	0.00615448730182686	Unc119	protein-coding
chr4_105225571_105225971	401	4.54265481136254	5.48065188573754	-0.94082	0.000284961934203317	0.00615525227946055	Plpp3	protein-coding
chr7_28741713_28742113	401	7.11071519400638	7.88305424989626	-0.778324	0.000285004650056509	0.00615525227946055	Sars2	protein-coding
chr8_57511572_57511972	401	8.32262275990661	8.96733058600162	-0.65103	0.000285023580303733	0.00615525227946055	Hmgb2	protein-coding
chr9_61370443_61370843	401	7.93106164457321	8.62362696156665	-0.698809	0.00028512331697088	0.00615562749375436	Tle3	protein-coding
chr8_106059283_106059683	401	7.39355915727096	8.14383701786059	-0.756368	0.000285236956954898	0.00615562749375436	Nfatc3	protein-coding
chr1_9943966_9944366	401	7.37171455344987	8.12400963778671	-0.758377	0.000285314173903696	0.00615562749375436	Snhg6	ncRNA
chr2_5012635_5013035	401	7.49427791534443	8.23504492196318	-0.74689	0.000285325545999058	0.00615562749375436	Mcm10	protein-coding
chr14_65113554_65113954	401	5.25895879070645	6.14011526330372	-0.885521	0.000285376346402593	0.00615562749375436	Extl3	protein-coding
chr5_24597391_24597791	401	5.21387341973901	6.10177408663294	-0.892175	0.000285401669953024	0.00615562749375436	Smarcd3	protein-coding
chr4_109136738_109137138	401	4.58421802971684	5.51824821700199	-0.936957	0.000285423560192018	0.00615562749375436	Osbpl9	protein-coding
chr6_145919787_145920187	401	3.97420564749921	5.04420194939635	-1.07048	0.000285549553178844	0.00615638021314205	Sspn	protein-coding
chr7_127588451_127588851	401	7.11372461865785	7.88578444787125	-0.778045	0.000285588134664425	0.00615638021314205	Rnf40	protein-coding
chr8_36346884_36347284	401	4.8428103191954	5.76506740872304	-0.925802	0.000285669926033534	0.00615638021314205	Lonrf1	protein-coding
chr7_92837207_92837607	401	6.56292491470803	7.35153956127234	-0.794335	0.000285677120553719	0.00615638021314205	Ddias	protein-coding
chr10_57532302_57532702	401	7.55568014225691	8.29022470929398	-0.740687	0.00028589878515291	0.00615875463445177	Serinc1	protein-coding
chr5_96917469_96917869	401	4.6411710519268	5.57113076421328	-0.933046	0.000285971772096657	0.00615875463445177	Gm33370	ncRNA
chr4_155624545_155624945	401	7.54143324433402	8.27734661123226	-0.742052	0.000285987805171572	0.00615875463445177	Gm16023	ncRNA
chr1_153749159_153749559	401	6.39660200879948	7.18363629603654	-0.792657	0.000286006044504868	0.00615875463445177	Rnasel	protein-coding
chr11_87443396_87443796	401	6.9265732965189	7.70843474142911	-0.787767	0.000286269980828641	0.00616325970386206	Tex14	protein-coding
chr6_38710438_38710838	401	6.12561942782434	6.91379692925739	-0.793611	0.000286414428341621	0.00616519100425491	Clec2l	protein-coding
chr1_39256492_39256892	401	5.62918487038796	6.4566531274119	-0.8324	0.000286691980173183	0.00616998614543933	Npas2	protein-coding
chr1_172335730_172336130	401	4.29859617889955	5.27249056151743	-0.975908	0.000286781127509619	0.00617072551800932	Kcnj10	protein-coding
chr9_43801978_43802378	401	6.19038657307151	6.97679250388382	-0.791896	0.000287027060149749	0.00617351942314015	Nectin1	protein-coding
chr1_134078993_134079393	401	7.9632551034641	8.65164833584553	-0.694644	0.000287087642225406	0.00617351942314015	Btg2	protein-coding
chr14_31954910_31955310	401	5.43565387614435	6.29108243547339	-0.860084	0.000287121083646436	0.00617351942314015	Galnt15	protein-coding
chr18_45698112_45698512	401	5.40560016802118	6.26570267506575	-0.864705	0.000287130239816803	0.00617351942314015	Kcnn2	protein-coding
chr1_88094618_88095018	401	6.02961256867821	6.8204696770729	-0.796216	0.000287213958400155	0.00617414071559149	Ugt1a7c	protein-coding
chr11_115475436_115475836	401	6.55633183362974	7.34474313981299	-0.794127	0.000287318800086855	0.00617521576041635	Armc7	protein-coding
chr9_66611711_66612111	401	6.3602928981901	7.14714451841201	-0.792451	0.000287427206290783	0.00617636699097009	Usp3	protein-coding
chr6_22216194_22216594	401	6.17483593593902	6.96202891704872	-0.792663	0.000287822325946911	0.00618367763648742	Wnt16	protein-coding
chr6_72414059_72414459	401	6.4195442897943	7.2061771808411	-0.792274	0.00028796549373539	0.00618557350180687	Ggcx	protein-coding
chr10_123076250_123076650	401	7.72214751023364	8.43846798832345	-0.722511	0.000288097906188611	0.00618723766072989	Mon2	protein-coding
chr5_139282212_139282612	401	5.66192414569186	6.48501192376676	-0.828058	0.000288443818557287	0.00619258628361645	Get4	protein-coding
chr12_100841227_100841627	401	5.2470702676957	6.12941027232602	-0.886685	0.000288499912361973	0.00619258628361645	Gpr68	protein-coding
chr4_111719738_111720138	401	7.59397624184737	8.32419835739542	-0.736375	0.000288511913676273	0.00619258628361645	Spata6	protein-coding
chr3_41565996_41566396	401	4.93108599853905	5.84608377013533	-0.918752	0.000288761021831997	0.0061956170022026	Jade1	protein-coding
chr5_17839592_17839992	401	5.41730307361741	6.27524172500535	-0.862558	0.000288763140485002	0.0061956170022026	Cd36	protein-coding
chr6_121110246_121110646	401	7.1990651687108	7.96485602985573	-0.771808	0.000288998858023741	0.00619949340752223	Mical3	protein-coding
chr13_49652727_49653127	401	7.64362093419501	8.36830749369853	-0.730856	0.000289069512630001	0.00619982814357329	Nol8	protein-coding
chr1_65848122_65848522	401	4.54492248169152	5.48234271789267	-0.940244	0.000289166160127378	0.00620072012941841	Crygf	protein-coding
chr11_102411685_102412085	401	5.19619365732978	6.08504022449867	-0.893099	0.000289248314952975	0.00620117398559046	Slc25a39	protein-coding
chr8_85699019_85699419	401	4.84254685748805	5.7638158231989	-0.924815	0.000289297450034117	0.00620117398559046	Mir8109	ncRNA
chr3_153835670_153836070	401	5.9144035956281	6.71167419410781	-0.802519	0.000289507147957644	0.00620389733001459	Asb17	protein-coding
chr19_6276449_6276849	401	7.22195385648902	7.98580822988754	-0.769882	0.000289534672632606	0.00620389733001459	Gm14963	ncRNA
chr8_121578801_121579201	401	7.67242918268952	8.39394083037021	-0.727689	0.000289676608708789	0.00620575791314297	Fbxo31	protein-coding
chr17_23993564_23993964	401	5.88944715690813	6.68840807777662	-0.804186	0.000289821818122974	0.00620768790011934	Prss22	protein-coding
chr13_6547917_6548317	401	8.4298414734939	9.06068915350962	-0.637188	0.000289959910003711	0.00620869922905447	Pitrm1	protein-coding
chr17_34347584_34347984	401	6.09046912501951	6.87888021572796	-0.793818	0.000289979292892325	0.00620869922905447	H2-Ea	protein-coding
chr18_34262792_34263192	401	4.50336823846113	5.44401403642129	-0.943342	0.00029029414297908	0.00621425901472096	Apc	protein-coding
chr13_95470954_95471354	401	4.77280917768123	5.69614905418582	-0.926731	0.000290486496611654	0.00621689547727965	S100z	protein-coding
chr14_64949737_64950137	401	7.70559518167227	8.42333878267092	-0.72393	0.000290541564484689	0.00621689547727965	Hmbox1	protein-coding
chr12_24741581_24741981	401	4.56445307916093	5.49914479150758	-0.937569	0.000290600128944858	0.00621689547727965	Rrm2	protein-coding
chr14_31272152_31272552	401	4.92551783398698	5.83991871631681	-0.918162	0.000290638110901851	0.00621689547727965	Bap1	protein-coding
chr1_87098561_87098961	401	5.25317770016435	6.13355463414674	-0.884745	0.000290754809882519	0.00621821068055055	Alpi	protein-coding
chr1_190192416_190192816	401	3.76440097706114	4.92232499119786	-1.15719	0.00029086474561292	0.00621938077001569	Prox1	protein-coding
chr13_103774324_103774724	401	6.86211094451846	7.6458022997724	-0.789565	0.000291023146620897	0.00622158652156265	Srek1	protein-coding
chr5_65199380_65199780	401	7.7003478284588	8.41850780892897	-0.724345	0.000291147655404493	0.0062230670144827	Wdr19	protein-coding
chr7_3665368_3665768	401	7.50655925074928	8.2449895800411	-0.744559	0.000291337870739692	0.00622595110826847	Leng1	protein-coding
chr6_85936989_85937389	401	6.24020261175926	7.02582450251579	-0.791145	0.000291490489927127	0.00622735893841828	Tprkb	protein-coding
chr3_122293040_122293440	401	7.27363650541631	8.03317548154133	-0.765585	0.000291514338563334	0.00622735893841828	Mir760	ncRNA
chr14_60264948_60265348	401	7.68020038386372	8.40047467136628	-0.726454	0.000291592283564372	0.00622784270193498	Mtmr6	protein-coding
chr8_83652390_83652790	401	7.03668988773402	7.81210931374474	-0.781373	0.000291699602895243	0.00622895354146097	Gipc1	protein-coding
chr1_131115931_131116331	401	4.83419235094466	5.75391556911503	-0.923277	0.000291843875760238	0.00623019263149907	Mapkapk2	protein-coding
chr4_107210463_107210863	401	4.64565504180956	5.57526926192618	-0.932702	0.000291868269006571	0.00623019263149907	Ldlrad1	protein-coding
chr15_61096403_61096803	401	3.70154629643175	4.88929629196731	-1.1865	0.000291978122884451	0.0062313564861417	A1bg	protein-coding
chr19_5488145_5488545	401	6.60611270066501	7.39346793937466	-0.793101	0.000292057674049668	0.00623169053695285	Mus81	protein-coding
chr7_43349613_43350013	401	5.95681122532722	6.75104822454023	-0.799523	0.00029210444184099	0.00623169053695285	Siglecf	protein-coding
chr17_24073324_24073724	401	6.82419823341654	7.60857642406733	-0.790235	0.000292330950901178	0.00623494842985361	Kctd5	protein-coding
chr8_86623812_86624212	401	7.70295919440858	8.42065168414264	-0.723878	0.000292367876844078	0.00623494842985361	Lonp2	protein-coding
chr12_30082071_30082471	401	4.14906346872925	5.15946622680029	-1.01178	0.000292458141244597	0.0062356926022544	Tpo	protein-coding
chr11_82871081_82871481	401	6.90763643525317	7.68902743201321	-0.787288	0.000292754271280776	0.00624082505885145	Rffl	protein-coding
chr4_126103084_126103484	401	6.65879833177922	7.44563182054496	-0.792609	0.000292888807803679	0.00624251143521161	Stk40	protein-coding
chr14_22759602_22760002	401	4.83507621965546	5.75469216958662	-0.923171	0.000293058813061921	0.00624258224102511	4930405A10Rik	ncRNA
chr5_88554037_88554437	401	7.22931701984844	7.9920721074651	-0.768784	0.000293106690342386	0.00624258224102511	Utp3	protein-coding
chr17_85189565_85189965	401	6.31723965381351	7.10302010876272	-0.79135	0.000293113192669212	0.00624258224102511	Camkmt	protein-coding
chr14_54482525_54482925	401	4.84264978531113	5.76297445167201	-0.923871	0.000293138123426175	0.00624258224102511	Rem2	protein-coding
chr1_119526232_119526632	401	7.68686711280012	8.40622670100317	-0.725541	0.000293169279910335	0.00624258224102511	Tmem185b	protein-coding
chr4_140961080_140961480	401	7.31135468332961	8.06725768985885	-0.761965	0.000293714707521662	0.00625242852651519	Sdhb	protein-coding
chr4_156109698_156110098	401	7.86118131082323	8.56062192662581	-0.705668	0.000293778901713588	0.00625242852651519	9430015G10Rik	protein-coding
chr4_155943583_155943983	401	6.54416980417202	7.33075965138586	-0.792302	0.000293867351092259	0.00625242852651519	Ube2j2	protein-coding
chr1_58618244_58618644	401	5.13809913355427	6.03262889401875	-0.898686	0.000293939253746299	0.00625242852651519	Ndufb3	protein-coding
chr5_137760070_137760470	401	5.16640530254471	6.05781825844819	-0.895621	0.000293948445240716	0.00625242852651519	Tsc22d4	protein-coding
chr8_25007772_25008172	401	4.90390920933354	5.81993904486832	-0.919717	0.000293964943594584	0.00625242852651519	Adam9	protein-coding
chr1_39847043_39847443	401	6.3858322574679	7.17137157562764	-0.791158	0.000294042493692319	0.00625242852651519	1700066B17Rik	ncRNA
chr16_58690443_58690843	401	4.67863451713568	5.60508	-0.929639	0.000294075828708242	0.00625242852651519	Cpox	protein-coding
chr10_77566666_77567066	401	4.91426806896331	5.82891731636893	-0.918375	0.000294305154477989	0.00625562543807604	Pttg1ip	protein-coding
chr2_32570642_32571042	401	5.97942428712923	6.77130916000788	-0.797199	0.000294377661962351	0.00625562543807604	Dpm2	protein-coding
chr11_83964216_83964616	401	6.05765217893959	6.84594616575382	-0.793679	0.000294438835614861	0.00625562543807604	Synrg	protein-coding
chr6_122810792_122811192	401	8.14051809180144	8.80615161292425	-0.671923	0.000294448375056526	0.00625562543807604	Foxj2	protein-coding
chr2_27027831_27028231	401	6.97974336119047	7.75787639646082	-0.784061	0.000294618616061813	0.00625806170492219	Slc2a6	protein-coding
chr2_164769562_164769962	401	7.34218945393335	8.09544207663081	-0.759325	0.000294711974322377	0.00625886427685469	Ube2c	protein-coding
chr13_37678784_37679184	401	6.41096521736124	7.19663000122188	-0.791297	0.00029490102993085	0.00626169850902004	Gm47754	ncRNA
chr1_125526004_125526404	401	4.45755816650044	5.40239692185771	-0.947417	0.000295251386638598	0.00626644352792413	Slc35f5	protein-coding
chr11_72221283_72221683	401	5.39459124132704	6.25362315907639	-0.863635	0.000295306167739507	0.00626644352792413	Med31	protein-coding
chr4_136140269_136140669	401	6.06811852021126	6.85619242723184	-0.793466	0.000295307173198061	0.00626644352792413	Gm42329	ncRNA
chr5_76929167_76929567	401	6.36948623860538	7.15456398927774	-0.790685	0.000295347068896753	0.00626644352792413	Paics	protein-coding
chr11_5878135_5878535	401	7.32729773216761	8.08166403912256	-0.760434	0.000295534738009664	0.00626858231700131	Pold2	protein-coding
chr3_116594715_116595115	401	7.56815905031482	8.29970267829803	-0.73769	0.000295559195028254	0.00626858231700131	Trmt13	protein-coding
chr1_46864156_46864556	401	4.77703674775197	5.70008842359577	-0.926445	0.000295672622132064	0.00626980726362929	Slc39a10	protein-coding
chr15_91319378_91319778	401	4.75676651277328	5.68004765068789	-0.926636	0.000295812287298093	0.00627158802857653	Abcd2	protein-coding
chr3_129536179_129536579	401	7.32930618430819	8.08350399118954	-0.760265	0.000296066519252506	0.00627531263848889	Gm35986	ncRNA
chr9_63468765_63469165	401	4.45683940504297	5.40135746221924	-0.947096	0.0002961520763344	0.00627531263848889	2300009A05Rik	protein-coding
chr2_153120147_153120547	401	6.04747522587084	6.83623694040788	-0.794136	0.000296155128027352	0.00627531263848889	Hck	protein-coding
chr19_32715171_32715571	401	5.47133400970412	6.31900179475135	-0.852391	0.000296607533914381	0.0062837165306568	Atad1	protein-coding
chr6_39781694_39782094	401	5.88612604636217	6.68375041803462	-0.802852	0.00029683300067467	0.00628731039476811	Mrps33	protein-coding
chr6_148940413_148940813	401	5.0106321915297	5.91786240665945	-0.91114	0.000297044631753889	0.00629060990461729	Sinhcaf	protein-coding
chr7_137410718_137411118	401	8.1313174356175	8.7976796868723	-0.67265	0.000297370334460312	0.00629527387367469	9430038I01Rik	protein-coding
chr3_69962208_69962608	401	4.6668273998693	5.59422911072736	-0.930537	0.00029744173033583	0.00629527387367469	Otol1	protein-coding
chr13_95067945_95068345	401	5.46184799267408	6.31150840412298	-0.85435	0.000297473499812916	0.00629527387367469	Wdr41	protein-coding
chr8_57595912_57596312	401	4.69865198412016	5.62348287238218	-0.928064	0.000297519839769538	0.00629527387367469	AW046200	ncRNA
chr1_131765552_131765952	401	5.68737097144839	6.50526325407768	-0.822899	0.000297544355223008	0.00629527387367469	Slc26a9	protein-coding
chr16_8643832_8644232	401	5.18296947434573	6.07176378973671	-0.893027	0.000297932389355749	0.00630229970353754	Tmem186	protein-coding
chr13_52982768_52983168	401	5.9260424699395	6.72055474902187	-0.799778	0.000298254512876117	0.00630792891917768	Nfil3	protein-coding
chr11_60046338_60046738	401	6.76252833480091	7.54739913322601	-0.790697	0.000298369747382498	0.00630870034581405	Pemt	protein-coding
chr4_31963781_31964181	401	7.41201990239443	8.15839542880585	-0.752472	0.000298403022013225	0.00630870034581405	Map3k7	protein-coding
chrX_166661798_166662198	401	5.22702099748429	6.11015541609128	-0.887434	0.000298588674102547	0.00631144051540971	Gm1720	ncRNA
chr5_110429073_110429473	401	5.0339770718834	5.93834498064344	-0.908343	0.000298825341180645	0.00631407046586099	Fbrsl1	protein-coding
chr19_44248112_44248512	401	7.61698309092807	8.34286102226914	-0.73204	0.00029889800231053	0.00631407046586099	Scd3	protein-coding
chr17_16486361_16486761	401	4.55815685765917	5.49067323526476	-0.935411	0.00029891125169061	0.00631407046586099	BC002059	ncRNA
chr2_122569460_122569860	401	3.87651974986503	4.98295023377396	-1.10636	0.000298937353814749	0.00631407046586099	Gatm	protein-coding
chr1_39535492_39535892	401	7.20042368289457	7.96407674837446	-0.769674	0.00029905017637968	0.00631526906320195	Cnot11	protein-coding
chr6_113623815_113624215	401	6.12684744846951	6.91237623756247	-0.790972	0.00029936494203959	0.00631966927056168	Vhl	protein-coding
chr11_106614244_106614644	401	4.69752916018449	5.62156483563907	-0.92727	0.000299473328623422	0.00631966927056168	Tex2	protein-coding
chr16_77174761_77175161	401	3.10590445824651	4.62556	-1.51271	0.00029947627309303	0.00631966927056168	Mir99ahg	ncRNA
chr17_70738181_70738581	401	6.21976893003271	7.00417179339377	-0.789909	0.000299482999591441	0.00631966927056168	Gm41609	ncRNA
chr19_47330747_47331147	401	5.49594083205095	6.33978457287259	-0.8486	0.000299589490060644	0.00632073210193328	Mir6995	ncRNA
chr10_75764149_75764549	401	7.37327786606859	8.1229325052605	-0.755738	0.00029970422778409	0.00632196850295411	Cabin1	protein-coding
chr8_60632530_60632930	401	8.0818721789373	8.75395374288743	-0.678359	0.000299814597241328	0.00632311231384187	Mfap3l	protein-coding
chr2_30093577_30093977	401	7.44649024047261	8.18931834051448	-0.748937	0.000299878404287873	0.00632327387554851	Zdhhc12	protein-coding
chr1_33814333_33814733	401	7.13648	7.90433630116729	-0.773855	0.000300164464640108	0.00632812096073261	Zfp451	protein-coding
chr6_86472122_86472522	401	7.51779968867031	8.25364991134028	-0.741982	0.0003002525510181	0.00632879328995123	A430078I02Rik	ncRNA
chr2_92065272_92065672	401	5.63597240267534	6.45962958816947	-0.828604	0.000300365226776242	0.0063299303636478	Creb3l1	protein-coding
chr3_90077369_90077769	401	5.33045981870233	6.19924124683396	-0.873254	0.000300418907607795	0.0063299303636478	Tpm3	protein-coding
chr4_132303151_132303551	401	4.8261347502802	5.74561088552977	-0.92299	0.000300598013800096	0.00633251943737012	Rab42	protein-coding
chr9_44567624_44568024	401	6.5409015315533	7.32634434928561	-0.791154	0.000300897660910639	0.00633764643153489	Ddx6	protein-coding
chr3_90247875_90248275	401	6.46942568192898	7.25431167462347	-0.790556	0.000301010835068599	0.00633884466272638	Slc39a1	protein-coding
chr12_86241583_86241983	401	7.81249047371402	8.51643964318549	-0.710165	0.000301211245063015	0.0063392771010002	Gpatch2l	protein-coding
chr16_21286043_21286443	401	4.87231614185932	5.78884911980104	-0.920158	0.000301235600993766	0.0063392771010002	Gm16863	ncRNA
chr6_95223520_95223920	401	5.13396098091209	6.02718611998492	-0.897387	0.000301243498192355	0.0063392771010002	Kbtbd8	protein-coding
chr7_19604312_19604712	401	6.50009898687699	7.28544798539188	-0.791034	0.000301256524489687	0.0063392771010002	Clasrp	protein-coding
chr17_32350479_32350879	401	7.50586536824705	8.2426969275224	-0.742959	0.000301906288764541	0.00635176315093431	Akap8l	protein-coding
chr4_20589175_20589575	401	5.87067483442881	6.66875709456699	-0.803295	0.000302057207587293	0.00635375135892576	Nkain3	protein-coding
chr4_151962827_151963227	401	4.5449216005405	5.47903753347885	-0.936944	0.000302147554321748	0.00635446493282346	Thap3	protein-coding
chr1_151572571_151572971	401	4.54551185004877	5.47970578724231	-0.937022	0.000302379545183343	0.00635707313979042	Niban1	protein-coding
chr12_76467280_76467680	401	4.75843208844915	5.68047019036651	-0.925395	0.000302384464796594	0.00635707313979042	Ppp1r36dn	ncRNA
chr7_5079953_5080353	401	6.66720515505477	7.45234154453699	-0.790916	0.000302536075979273	0.00635907342531948	Epn1	protein-coding
chr11_6523590_6523990	401	5.10961951373357	6.00713149256226	-0.901592	0.000302610605921716	0.00635922170745032	Myo1g	protein-coding
chr19_16371719_16372119	401	6.67181471671371	7.45709018221287	-0.791056	0.000302656061941678	0.00635922170745032	Mir496b	ncRNA
chr10_123254302_123254702	401	4.82739195987771	5.74661605507096	-0.922739	0.000302797074511815	0.00636099782290525	Tafa2	protein-coding
chr1_119504623_119505023	401	8.34549586483401	8.98469156226836	-0.645523	0.000302967168234861	0.00636338408313656	Ralb	protein-coding
chr3_40510580_40510980	401	3.73580076004795	4.90475860001571	-1.16798	0.000303110487180722	0.00636425180130279	1700017G19Rik	ncRNA
chr17_34959395_34959795	401	5.17559158382889	6.06354465695586	-0.892189	0.000303121501870771	0.00636425180130279	Hspa1b	protein-coding
chr8_79583342_79583742	401	4.49888243872933	5.43681075291528	-0.940645	0.000303412741517688	0.00636715692341925	Otud4	protein-coding
chr8_27677123_27677523	401	4.51948518056855	5.45463228278187	-0.937921	0.000303424596472187	0.00636715692341925	Poteg	protein-coding
chr19_5571821_5572221	401	4.98028534140551	5.88892230664769	-0.912492	0.000303429477699462	0.00636715692341925	Ap5b1	protein-coding
chr4_126437863_126438263	401	4.75184979543532	5.67305087999753	-0.924568	0.000303550751604011	0.00636765131390905	Ago3	protein-coding
chr13_111771236_111771636	401	4.3905683544474	5.34321708980892	-0.955013	0.000303673656666809	0.00636765131390905	Map3k1	protein-coding
chr14_51089356_51089756	401	7.0230893091088	7.79742599357757	-0.780283	0.000303717336671583	0.00636765131390905	Rnase4	protein-coding
chr17_43882988_43883388	401	4.32110604898055	5.28674131347445	-0.967757	0.000303720892373453	0.00636765131390905	Rcan2	protein-coding
chr11_121053541_121053941	401	4.5652954404468	5.49684202359448	-0.934428	0.000303782245842593	0.00636765131390905	Sectm1b	protein-coding
chr18_34507168_34507568	401	4.73096842325586	5.65227260585436	-0.924632	0.000303792281276435	0.00636765131390905	Fam13b	protein-coding
chr1_162224791_162225191	401	5.66603323174942	6.48596358856178	-0.824904	0.000303971001906599	0.00637021179860868	Mir214	ncRNA
chr8_91395629_91396029	401	5.15388031094831	6.04492636709733	-0.895234	0.000304125103230747	0.00637225548854883	Fto	protein-coding
chr3_157575954_157576354	401	5.10227044876026	5.9995779748246	-0.90139	0.000304196427346066	0.00637256433112746	Ptger3	protein-coding
chr6_52838704_52839104	401	4.74887282262169	5.66906175986554	-0.923556	0.000304497020377531	0.00637767508498008	Jazf1	protein-coding
chr3_121242928_121243328	401	7.44682628697038	8.18896663411015	-0.748249	0.000304569664742036	0.00637801045238245	Tlcd4	protein-coding
chr2_92433966_92434366	401	7.73755705358035	8.44935408076553	-0.717993	0.000304795753813141	0.00638155839192968	Cry2	protein-coding
chr12_112516895_112517295	401	5.76061868884087	6.56851490142042	-0.812991	0.000305287185800434	0.00639065950781239	Tmem179	protein-coding
chr6_108212850_108213250	401	7.84357073859283	8.54321177367278	-0.705864	0.000305459023886812	0.00639306833844205	Itpr1	protein-coding
chr5_53437493_53437893	401	6.44610955774757	7.22970378953171	-0.789251	0.000305683827998859	0.00639558577215523	Rbpj	protein-coding
chr4_149979826_149980226	401	6.57926270177915	7.36409165149045	-0.790561	0.000305821136018625	0.00639558577215523	H6pd	protein-coding
chr8_70439531_70439931	401	6.69122251112343	7.47562311072298	-0.790193	0.00030584555727466	0.00639558577215523	Crtc1	protein-coding
[truncated: 110,622 more rows]

## Sheet: siMARCO2_vs_NC_all.final.anno
Table S5-2. Differentially expressed peaks of ATAC-seq data of siMARCO macrophages (siMARCO#2).
peak_position	width	Conc_1.siMARCO1	Conc_2.NC	Fold	p.value	FDR	Gene Name	Gene Type
chr19_4968221_4968621	401	4.64426031703844	5.43496831118662	-0.595611	0.0205024	0.0951023224615084	Mrpl11	protein-coding
chr5_28123045_28123445	401	5.29728462506857	6.00707516465684	-0.515688	0.0289754	0.119670702352571	En2	protein-coding
chr17_83880840_83881240	401	3.16775321600799	4.21629141047739	-0.847424	0.0760317	0.22623504624495	C430042M11Rik	ncRNA
chr13_103109905_103110305	401	5.1158533864897	5.70824567983649	-0.398402	0.104637	0.27725672233061	Mast4	protein-coding
chr1_97729469_97729869	401	4.27243112466064	4.90688755542237	-0.439358	0.127606	0.314993282698779	Ppip5k2	protein-coding
chr16_4606636_4607036	401	4.48148239971632	5.08629238866116	-0.410126	0.128638	0.316665328286618	Glis2	protein-coding
chr18_8968076_8968476	401	4.3224690819462	3.96350209360665	0.547927043655613	0.134785	0.326161168734729	Fzd8	protein-coding
chr4_140713846_140714246	401	5.13045880809433	5.68043960878365	-0.356109	0.147079	0.344868987337252	Rcc2	protein-coding
chr7_80396395_80396795	401	3.66175	4.41400162617493	-0.5552	0.154593	0.355744800621332	Furin	protein-coding
chr17_62793033_62793433	401	4.62454	4.39341982157736	0.421610225427846	0.158044	0.360750502250309	Efna5	protein-coding
chr14_41035161_41035561	401	5.16865840192176	5.70043583327687	-0.337986	0.166948	0.373389857886889	Prxl2a	protein-coding
chr13_81681093_81681493	401	3.80847684446204	4.49951759738348	-0.494725	0.173462	0.382065034418672	Lysmd3	protein-coding
chr15_34579869_34580269	401	4.79108812569977	5.31759478620251	-0.332428	0.192942	0.407780788302971	Pop1	protein-coding
chr13_113774759_113775159	401	3.54228114680034	4.26965167444919	-0.530119	0.211606	0.431155853551066	Arl15	protein-coding
chr12_31746141_31746541	401	4.32162278340035	4.87308327233405	-0.356798	0.214732	0.435052889972858	Gpr22	protein-coding
chr11_88046539_88046939	401	4.66313613233821	5.16680643028868	-0.309563	0.236221	0.460691639184367	Srsf1	protein-coding
chr12_31507979_31508379	401	4.39429405606074	4.89189359146753	-0.303261	0.28319	0.513062515901351	Cbll1	protein-coding
chr1_73746284_73746684	401	3.66302629686147	4.27439485676622	-0.415237	0.310748	0.541850397803735	Mir6351	ncRNA
chr6_91205290_91205690	401	3.97063778558158	4.50155684507408	-0.335866	0.333345	0.564398243672689	Fbln2	protein-coding
chr16_25970142_25970542	401	4.14245449060725	3.96789999619409	0.364635187752685	0.348771	0.578807287834946	P3h2	protein-coding
chr2_72475941_72476341	401	6.02276110994343	6.3982331751588	-0.182348	0.386155	0.614077672087381	Cdca7	protein-coding
chr9_67633878_67634278	401	6.61463445656788	6.97319554512184	-0.165557	0.410271	0.635575287329272	Tln2	protein-coding
chr15_90335462_90335862	401	5.69134841862152	5.69581848524428	0.187899744245178	0.420544	0.644612835920897	Gm36480	ncRNA
chr3_55627210_55627610	401	4.56405747557355	4.52164989093731	0.233976258655647	0.426946	0.649972017713055	Mab21l1	protein-coding
chr9_74081410_74081810	401	4.36859998940031	4.78786784561059	-0.225269	0.437393	0.65905208043734	Wdr72	protein-coding
chr8_13467033_13467433	401	4.66178142545658	4.64411799052787	0.209436363824013	0.45642	0.674528133701405	Gas6	protein-coding
chr7_131882245_131882645	401	5.27381969278327	5.63411425463585	-0.167001	0.492856	0.703316081373114	Gpr26	protein-coding
chr19_24418533_24419147	615	4.80628493333117	5.16848	-0.168715	0.512382	0.717408806851158	Pip5k1bos	ncRNA
chr16_52311093_52311493	401	4.88993356487795	5.24601761793337	-0.16266	0.522507	0.725161882911038	Alcam	protein-coding
chr16_29882505_29882905	401	4.48212637270294	4.50108225857583	0.172910881695019	0.566958	0.757492385090454	Gm46567	ncRNA
chr8_105550036_105550436	401	4.39201318633378	4.74968127145406	-0.163974	0.573132	0.761968783187466	Atp6v0d1	protein-coding
chr5_121890531_121890931	401	4.39292063877184	4.4128367292619	0.171898029387531	0.586816	0.77133320945116	Pheta1	protein-coding
chr12_73632719_73633119	401	5.45058274762121	5.76863392484408	-0.124907	0.598655	0.779357423733337	Prkch	protein-coding
chr8_84969368_84969768	401	5.19772758577216	5.5190528605278	-0.128109	0.602956	0.782696624153624	Prdx2	protein-coding
chr1_107043351_107043751	401	4.08825486001276	4.45855284697248	-0.176336	0.604433	0.783582986231275	Serpinb3a	protein-coding
chr8_45580681_45581366	686	5.16866926356534	5.23179538369772	0.129256845169748	0.605066	0.783982448418162	Sorbs2	protein-coding
chr1_45725573_45725973	401	4.87383418085316	5.19771052044829	-0.130568	0.609451	0.787100321159677	Wdr75	protein-coding
chr1_19140194_19140594	401	4.29704268658679	4.32011782930502	0.168684606484373	0.613134	0.789446531910983	Gm15825	ncRNA
chr5_44629051_44629451	401	4.8404911828341	5.15591003126824	-0.122126	0.63465	0.803406050738272	Ldb2	protein-coding
chr17_42107161_42107561	401	4.19598753838619	4.2197236963601	0.167956364364233	0.635622	0.803965516100466	Ptchd4	protein-coding
chr5_134520104_134520504	401	4.80755013277666	4.87485579709086	0.124966598804614	0.637518	0.805243955343693	Clip2	protein-coding
chr10_96163768_96164168	401	4.58477435483237	4.90624388822001	-0.128056	0.63862	0.805961991264555	4930459C07Rik	ncRNA
chr9_67063219_67063619	401	5.19662675563397	5.49885557627371	-0.109072	0.658185	0.817808460280494	Tpm1	protein-coding
chr14_8596629_8597029	401	4.24903416452252	4.29857404195802	0.142359325880792	0.676022	0.829055790005528	Cfap20dc	protein-coding
chr5_134418345_134418745	401	4.77231182470847	4.85421806420752	0.110431532308243	0.679254	0.831004119069348	Gtf2ird1	protein-coding
chr1_GL456212_random_126057_126457	401	4.02844645488435	4.06195575688455	0.158093636721066	0.687308	0.83571073439972	LOC102638047	protein-coding
chr17_66280397_66280797	401	4.3925207634368	4.46189904296544	0.122717840897117	0.694308	0.839742583229912	Ddx11	protein-coding
chr1_75621037_75621437	401	4.54418689733997	4.6234469216916	0.112972512538957	0.696252	0.840965058963311	Slc4a3	protein-coding
chr19_60493309_60493709	401	4.70044011785472	4.78818889807392	0.104587554869646	0.70119	0.844029372108331	Prlhr	protein-coding
chr15_64068278_64068678	401	3.73695419423613	4.08870207190195	-0.15763	0.712023	0.850477462945002	Cyrib	protein-coding
chr3_131882700_131883100	401	4.62430517770022	4.71629805072731	0.100340523955445	0.719632	0.85506239248974	Dkk2	protein-coding
chr3_137652213_137652613	401	4.22329494429939	4.29290532453289	0.122431792339714	0.721855	0.85633131785393	Ddit4l	protein-coding
chr7_3108814_3109214	401	3.62459446814372	3.96572911636646	-0.14698	0.749188	0.872822746251024	Speer9-ps1	pseudo
chr5_137489442_137489842	401	3.77651224588167	4.09385034698023	-0.12352	0.769494	0.884255207099193	Epo	protein-coding
chr7_127290185_127290585	401	4.60554561737782	4.87262812816389	-0.0739125	0.786706	0.893632279735232	Itgal	protein-coding
chr1_80615397_80616033	637	4.82432781066692	5.08487864358098	-0.0674564	0.79438	0.897839355881316	Dock10	protein-coding
chr4_136832564_136832964	401	4.48230879940766	4.73515791505723	-0.0597165	0.834841	0.920924828864624	Ephb2	protein-coding
chr19_48324284_48324684	401	3.84060046977932	3.94315234976755	0.0894897526744751	0.836424	0.921666048898765	Sorcs3	protein-coding
chr4_8418346_8418746	401	4.41494515695088	4.54482780175881	0.0625821139317478	0.836849	0.921847638392242	Rab2a	protein-coding
chr1_13196720_13197120	401	3.87618364081279	4.1452771934618	-0.0756925	0.850493	0.929117580512081	Prdm14	protein-coding
chr12_27714736_27715136	401	3.73493300573381	4.00454316759217	-0.0761718	0.862407	0.935117872115067	Sox11	protein-coding
chr7_113780269_113780669	401	4.92358948187345	5.0740683069984	0.0421733683829978	0.869569	0.938689903856021	Spon1	protein-coding
chr2_54472240_54472640	401	3.49837108192654	3.61496936174236	0.0754448414061658	0.887001	0.947421270371688	Galnt13	protein-coding
chr12_26456097_26456497	401	4.66428704125646	4.82526910869361	0.0316889918960139	0.907485	0.957813876344127	Rsad2	protein-coding
chr7_131594216_131594616	401	4.2978923730769	4.50405330492752	-0.0132707	0.966598	0.984656097396452	Bub3	protein-coding
chr1_193607442_193607842	401	4.73694011726253	4.92515527596664	0.00457470087837601	0.986262	0.993698473806437	Mir205hg	ncRNA
chr1_66445428_66445828	401	4.39223460660678	4.58770582440896	-0.00265007	0.993036	0.996852224845423	Unc80	protein-coding
chr15_86169705_86170105	401	6.09643844322513	7.08745431938985	-0.797153	0.000100010992060013	0.00263417318584077	Gm15569	ncRNA
chr2_109241939_109242339	401	4.70086213216971	5.87898733363761	-0.982111	0.000100140821381825	0.00263692295937272	Mettl15	protein-coding
chr16_50528664_50529064	401	6.45565851953397	7.4378176108244	-0.788533	0.000100199662724939	0.0026378025452971	G730013B05Rik	ncRNA
chr10_130228237_130228637	401	4.87356711979016	6.02774453190842	-0.958577	0.000100445498435636	0.00264336255406187	Or9k7	protein-coding
chr10_127694657_127695057	401	4.14340471142608	5.40037602940887	-1.0592	0.000100461848340899	0.00264336255406187	Myo1a	protein-coding
chr10_94575914_94576314	401	6.01493186352053	7.00888662200555	-0.80003	0.000100737912846268	0.0026498910711088	Tmcc3	protein-coding
chr11_117109662_117110062	401	4.93839316741645	6.08202348582513	-0.948168	0.00010076107558037	0.0026498910711088	Sec14l1	protein-coding
chr11_93995076_93995476	401	7.11144039347237	8.05763531231819	-0.752883	0.000100827040768974	0.00265095355466012	Spag9	protein-coding
chr18_37969624_37970024	401	6.41727048773175	7.40019238498152	-0.789274	0.000100984267636567	0.00265438238644854	Fchsd1	protein-coding
chr7_45459720_45460120	401	6.79613750566353	7.76438406115036	-0.774799	0.000101008649291448	0.00265438238644854	Ftl1	protein-coding
chr10_8792364_8792764	401	4.52523625812212	5.72201519982008	-1.0003	0.000101140397344584	0.00265717117888118	Sash1	protein-coding
chr2_134419579_134419979	401	4.08759471230953	5.35761277977209	-1.07202	0.000101192603267527	0.00265786934863968	Hao1	protein-coding
chr2_48949173_48949573	401	7.91459122100238	8.77840494313671	-0.670737	0.000101324691498897	0.00266051369877796	Orc4	protein-coding
chr16_8667266_8667666	401	5.95345230644683	6.95022569077205	-0.802797	0.000101344594875144	0.00266051369877796	Carhsp1	protein-coding
chr1_166379051_166379451	401	8.08661221550546	8.93081418602957	-0.65116	0.000101450814058484	0.0026624851390544	Tada1	protein-coding
chr4_152039113_152039513	401	6.12266088884056	7.11208275699165	-0.795581	0.000101471042948069	0.0026624851390544	Nol9	protein-coding
chr12_3390824_3391224	401	5.90836472340802	6.90812338442122	-0.805741	0.000101498112242737	0.0026625216916577	I920046F24Rik	ncRNA
chr5_134616999_134617399	401	5.00067601963425	6.13377508878227	-0.937768	0.000101574031469071	0.00266383934426323	Lat2	protein-coding
chr15_99026274_99026674	401	4.92345302854125	6.06917356792899	-0.950225	0.000101649619871031	0.00266497456490935	Tuba1c	protein-coding
chr11_54149781_54150181	401	5.90883932674428	6.90854006904265	-0.805683	0.000101668717971584	0.00266497456490935	P4ha2	protein-coding
chr10_75860085_75860485	401	6.4544801108652	7.43604500488919	-0.78794	0.00010177801242694	0.002666633171724	Mif	protein-coding
chr9_18291961_18292361	401	7.63531241490259	8.53015902143642	-0.701703	0.000101786643172725	0.002666633171724	Chordc1	protein-coding
chr10_88563827_88564227	401	3.62401348468524	5.05788239690268	-1.23323	0.000101824944133233	0.002666633171724	Mybpc1	protein-coding
chr5_143527865_143528265	401	6.22345328444759	7.20967156849095	-0.792448	0.000101834857275372	0.002666633171724	Rac1	protein-coding
chr2_6469180_6469580	401	5.50310789476464	6.54824524016711	-0.850667	0.000101866245947912	0.00266678168134679	Usp6nl	protein-coding
chr2_27027837_27028237	401	6.78503283442706	7.75341057941875	-0.774927	0.000102061647757266	0.00267122277280099	Slc2a6	protein-coding
chr2_119350889_119351289	401	7.09134238159304	8.03863636407879	-0.753974	0.000102137679724304	0.00267253818740635	Chac1	protein-coding
chr10_59636015_59636415	401	3.16994116201246	4.83918848982199	-1.46455	0.000102280857622695	0.00267560943795231	Mcu	protein-coding
chr14_21831053_21831453	401	7.01609968058195	7.96919397364621	-0.759745	0.000102347910555611	0.00267628583053667	Vdac2	protein-coding
chr6_39538202_39538602	401	3.84192734929726	5.18639996353347	-1.14524	0.000102358332085215	0.00267628583053667	8030453O22Rik	ncRNA
chr7_65714294_65714694	401	5.53532897285121	6.57534149622538	-0.845585	0.000102395004811225	0.00267656980562259	Tm2d3	protein-coding
chr11_31870605_31871005	401	7.6971454571739	8.58485879205075	-0.694586	0.000102678762913852	0.00268331073566401	Cpeb4	protein-coding
chr3_66078029_66078429	401	4.43740116347495	5.64359249600562	-1.00947	0.000102762235829894	0.00268454179907271	Ccnl1	protein-coding
chr4_136239668_136240068	401	6.28639782397656	7.27081187284699	-0.790686	0.000102777647569035	0.00268454179907271	Tcea3	protein-coding
chr15_100495080_100495480	401	6.12256170080961	7.11107672286315	-0.794674	0.000102899284663123	0.0026870421109109	Csrnp2	protein-coding
chr17_56997044_56997444	401	7.8391624331722	8.71075418887264	-0.678499	0.000103210563993969	0.00269449210571969	Alkbh7	protein-coding
chr4_145283401_145283801	401	4.32183143145739	5.54360596068525	-1.02468	0.000103249671785063	0.00269483462507523	Tnfrsf8	protein-coding
chr1_79640205_79640605	401	4.90688652851081	6.05423654484681	-0.951822	0.000103308788572702	0.00269569907897206	Ap1s3	protein-coding
chr8_14090252_14090652	401	7.98712703342224	8.8418485017558	-0.66166	0.000103455499811304	0.00269884817822214	Erich1	protein-coding
chr16_87625320_87625720	401	7.53941593741231	8.44376758047545	-0.711182	0.000103598489164688	0.00270158463892221	Map3k7cl	protein-coding
chr9_107533760_107534160	401	6.87188369846701	7.83445224101346	-0.769157	0.000103612502979803	0.00270158463892221	Tmem115	protein-coding
chr5_134494246_134494646	401	4.85727462203293	6.0120154112039	-0.959106	0.00010381287940701	0.00270612879411496	Gtf2ird1	protein-coding
chr10_63424431_63424831	401	4.90661637437064	6.05365440660964	-0.95151	0.000103845316079029	0.00270629401762528	Ctnna3	protein-coding
chr14_25515990_25516390	401	4.5224862495782	5.71794109528077	-0.998986	0.000103920497195228	0.00270757283345636	Mir3075	ncRNA
chr3_84843587_84843987	401	4.39224958972125	5.60327036262471	-1.01416	0.000104109208565748	0.0027115219789221	Fbxw7	protein-coding
chr13_42363169_42363569	401	4.45910653201381	5.66171020909649	-1.00595	0.000104124368539459	0.0027115219789221	Edn1	protein-coding
chr3_127451064_127451464	401	4.29696046418473	5.52193489795626	-1.0278	0.000104210972897934	0.00271309591906206	Ank2	protein-coding
chr10_117148374_117148774	401	6.59106701920413	7.56730641631618	-0.782691	0.000104313907650216	0.00271509411839778	Frs2	protein-coding
chr1_151352900_151353300	401	5.24846964376536	6.33607714140148	-0.892746	0.000104433632549112	0.00271752822103206	Ivns1abp	protein-coding
chr1_192753292_192753692	401	6.40941772684232	7.39049239830139	-0.787424	0.000104531094098462	0.00271902212193141	Hhat	protein-coding
chr11_82890445_82890845	401	5.89194026605646	6.89129269295797	-0.805321	0.000104543484803083	0.00271902212193141	Rad51d	protein-coding
chr13_13954261_13954661	401	8.12631500534001	8.96477478449418	-0.645426	0.000104776593667586	0.00272411067318565	B3galnt2	protein-coding
chr18_80375124_80375524	401	4.70096027041954	5.87688367760217	-0.979921	0.000104796994130916	0.00272411067318565	Kcng2	protein-coding
chr1_74386836_74387236	401	6.96716360055108	7.92278680811487	-0.762254	0.000104817944626705	0.00272411067318565	Ctdsp1	protein-coding
chr14_63014705_63015105	401	4.89059801601796	6.03963886714713	-0.953479	0.000104847529533697	0.00272419679842803	Defb43	protein-coding
chr5_73071285_73071685	401	5.62518014600738	6.65093777844762	-0.831446	0.00010508004008693	0.00272955406734827	Slc10a4	protein-coding
chr12_85485888_85486288	401	6.92367617870346	7.88207925074434	-0.765015	0.000105177326829799	0.00273139696542519	Fos	protein-coding
chr2_151569546_151569946	401	4.41457101479394	5.62184	-1.01048	0.000105213657652706	0.00273165634550702	Sdcbp2	protein-coding
chr7_116333991_116334391	401	7.17356307716065	8.11258075300097	-0.74573	0.000105381990666707	0.00273534190342299	Rps13	protein-coding
chr19_40678940_40679340	401	5.83421448750818	6.83752685882605	-0.809227	0.000105472350293432	0.00273700221121814	Entpd1	protein-coding
chr13_88828292_88828692	401	7.15650303801052	8.09683891766704	-0.747042	0.000105622015681092	0.00273914646475286	Edil3	protein-coding
chrX_57392869_57393269	401	6.10922074130229	7.09689071838902	-0.79382	0.000105655183101233	0.00273914646475286	Rbmx	protein-coding
chr10_77581489_77581889	401	7.1409571610453	8.08262775535368	-0.74837	0.00010567514436192	0.00273914646475286	Pttg1ip	protein-coding
chr11_103966304_103966704	401	7.78172412906562	8.65888615510651	-0.684056	0.00010568687805411	0.00273914646475286	Arf2	protein-coding
chr3_52046914_52047314	401	7.04745673822278	7.9965954302625	-0.755803	0.000105687056448428	0.00273914646475286	Maml3	protein-coding
chr3_38484788_38485188	401	8.0370369765469	8.88525724279889	-0.655169	0.000105758179891758	0.00274019827993687	Ankrd50	protein-coding
chr14_45329511_45329911	401	7.72717018490174	8.61034348772601	-0.690054	0.000105800091040474	0.00274019827993687	Psmc6	protein-coding
chr15_85036832_85037232	401	7.01551802321154	7.96705339589206	-0.758186	0.000105806915530659	0.00274019827993687	Fam118a	protein-coding
chr17_4908101_4908501	401	6.63089412847213	7.60499768646674	-0.780576	0.000105843341003575	0.00274045720067583	Gm34507	ncRNA
chr4_40269667_40270067	401	7.29600104797078	8.22370484564495	-0.734459	0.000105915433758621	0.00274163924588966	Topors	protein-coding
chr5_145116332_145116732	401	6.0868224080163	7.07500793014231	-0.79432	0.000105972875197204	0.00274244154391048	Arpc1b	protein-coding
chr13_64153173_64153573	401	8.01031509352796	8.86145309346822	-0.658082	0.000106000249968824	0.0027424655490936	Zfp367	protein-coding
chr13_92354573_92354973	401	7.99497807425068	8.84783284352508	-0.659796	0.000106099257990198	0.00274434239375195	Dhfr	protein-coding
chr12_51699954_51700354	401	3.84158544088138	5.18391821362302	-1.14311	0.000106223104718108	0.00274686061517428	Strn3	protein-coding
chr16_44139089_44139489	401	6.84542644061785	7.8083056717677	-0.769457	0.000106261213449688	0.00274701345466358	Atp6v1a	protein-coding
chr12_64965461_64965861	401	8.51768474832314	9.3119440986712	-0.601286	0.00010628199718514	0.00274701345466358	Togaram1	protein-coding
chr2_172440278_172440678	401	7.43564033168088	8.3496314049201	-0.720792	0.000106315936423602	0.00274720591661645	Rtf2	protein-coding
chr3_153261975_153262375	401	7.55190207365597	8.45378074890184	-0.708714	0.000106454325224942	0.00274983850230851	1700012D16Rik	ncRNA
chr3_58122685_58123085	401	5.72708542961271	6.73997292118642	-0.818696	0.000106470853135788	0.00274983850230851	1700007F19Rik	ncRNA
chr4_129008739_129009139	401	4.52337843222955	5.71728603996723	-0.997441	0.000106549269728582	0.00275113520810356	Ak2	protein-coding
chrX_100480329_100480729	401	4.52438565897408	5.71846125505044	-0.997609	0.00010657412176894	0.00275113520810356	Igbp1	protein-coding
chr16_52243549_52243949	401	3.7361853271302	5.11901333287775	-1.18297	0.00010663653540978	0.00275206126825599	Alcam	protein-coding
chr5_143909691_143910091	401	7.34100051611117	8.26412951964246	-0.7299	0.000106776279986969	0.00275498211732489	Aimp2	protein-coding
chr10_58255224_58255624	401	7.03380298859436	7.98354566900301	-0.756401	0.000106881962368518	0.00275685635614351	Gcc2	protein-coding
chr13_101655828_101656228	401	4.75440014822747	5.92207577681401	-0.971806	0.000106902092733115	0.00275685635614351	Pik3r1	protein-coding
chr17_8147505_8148140	636	4.98638002549462	6.11907556096168	-0.937338	0.000106987851707884	0.00275838196685748	Rnaset2b	protein-coding
chr1_64446006_64446406	401	4.45965608347417	5.66043005500777	-1.00412	0.00010707831841389	0.00275919668750166	Creb1	protein-coding
chr13_97546138_97546538	401	5.93142906297545	6.92690783596799	-0.801485	0.000107089995775686	0.00275919668750166	Gm5086	ncRNA
chr11_116024440_116024840	401	7.27120436656774	8.20081554274199	-0.736358	0.000107099277379978	0.00275919668750166	H3f3b	protein-coding
chr11_99307595_99307995	401	4.05916778520133	5.33299010380736	-1.07571	0.000107166428084318	0.00276024091570578	Krt25	protein-coding
chr13_43524895_43525295	401	3.93796543354227	5.24678019299919	-1.11012	0.000107292702634807	0.00276280707534615	Mcur1	protein-coding
chr8_124721870_124722270	401	6.32321815207906	7.30472327505365	-0.787802	0.000107382026272307	0.00276394580304418	Arv1	protein-coding
chr6_126852914_126853314	401	5.35818998503429	6.42470291922397	-0.871831	0.000107406692324796	0.00276394580304418	Akap3	protein-coding
chr9_107541884_107542284	401	6.42768693109741	7.40719216695156	-0.785866	0.000107416887693528	0.00276394580304418	Cyb561d2	protein-coding
chr4_62738302_62738702	401	5.23462442567244	6.32306010414181	-0.893554	0.000107569653589693	0.00276718997733487	Gm11211	ncRNA
chr1_86525200_86525600	401	6.56573484342472	7.54135717837949	-0.782061	0.000107663966346912	0.00276852136775133	Ptma	protein-coding
chr4_56492926_56493326	401	4.48164115639906	5.67960231428331	-1.00137	0.000107674805934087	0.00276852136775133	Actl7b	protein-coding
chr9_119641914_119642314	401	3.84077943070152	5.18249472547032	-1.14249	0.000107701685497257	0.00276852602363002	Scn5a	protein-coding
chr8_85432702_85433102	401	6.93856071963205	7.89479564088968	-0.762854	0.000107746213722861	0.00276898423251694	4921524J17Rik	protein-coding
chrX_144317765_144318165	401	5.34469586450587	6.41345264175414	-0.87406	0.000107892512872504	0.00277205699078969	Alg13	protein-coding
chr2_49452773_49453173	401	6.59114048957714	7.56573204362865	-0.781044	0.000107932987172634	0.00277240996726614	Epc2	protein-coding
chr18_74231377_74231777	401	4.29840363586523	5.52114755110494	-1.02557	0.000107960318541506	0.00277242525791975	Cxxc1	protein-coding
chr4_133813491_133813891	401	6.53726268085774	7.51371370989124	-0.782873	0.000108019936208545	0.00277302794873411	Gm12974	ncRNA
chr6_149188574_149188974	401	8.04270770248269	8.88943941332495	-0.653682	0.000108037271571573	0.00277302794873411	Amn1	protein-coding
chr1_91080313_91080713	401	7.25559824328278	8.18620092708849	-0.737345	0.000108111398591576	0.0027742438971423	Lrrfip1	protein-coding
chr14_74983010_74983410	401	3.77312734445656	5.14021366764294	-1.16745	0.000108169257249012	0.00277504188512954	Gm4278	ncRNA
chr10_80142097_80142497	401	6.70610848606355	7.6757130825724	-0.776116	0.000108314391838789	0.00277807795600175	Atp5f1d	protein-coding
chr3_89311347_89311747	401	4.16988476604747	5.41688210599283	-1.04936	0.000108354157430026	0.00277841065995646	Efna3	protein-coding
chr17_36042630_36043030	401	6.76493858557151	7.73158909644097	-0.773191	0.000108465677605447	0.00278058267119269	H2-T22	protein-coding
chr5_113930879_113931279	401	5.71211888539546	6.72592734315859	-0.819597	0.000108503630640214	0.00278086813713981	Coro1c	protein-coding
chr10_117063660_117064060	401	7.2608714326635	8.19074028755626	-0.736613	0.00010863676042994	0.00278330352305363	Cct2	protein-coding
chr10_63386414_63386814	401	6.12871447435723	7.11422890543416	-0.791681	0.000108652336264862	0.00278330352305363	Dnajc12	protein-coding
chr7_74376694_74377094	401	4.05873728070326	5.33166870919896	-1.07482	0.000108712448648238	0.00278415561250375	Slco3a1	protein-coding
chr5_133585190_133585590	401	4.66361698440332	5.84143392213895	-0.981724	0.000108793994599842	0.0027855560651914	Gm15627	ncRNA
chr17_65643086_65643486	401	4.27217048402934	5.49831420050108	-1.02889	0.000108985640898535	0.00278943198508947	Txndc2	protein-coding
chr2_155517690_155518090	401	7.20108595264833	8.13621190743285	-0.741849	0.000108999174544655	0.00278943198508947	Acss2	protein-coding
chr16_37689264_37689664	401	6.10208729092369	7.08848774661725	-0.792547	0.000109087373935454	0.00279054665913696	Ndufb4	protein-coding
chr7_4792679_4793079	401	6.70179759680168	7.67113737259647	-0.775849	0.000109121338174527	0.00279054665913696	Rpl28	protein-coding
chr12_104415600_104416000	401	6.25517881974646	7.23741785993508	-0.788494	0.000109123463805743	0.00279054665913696	Serpina3n	protein-coding
chr14_19823686_19824086	401	6.98192679734118	7.93453828080689	-0.759249	0.000109250344117975	0.00279310248610885	Rtraf	protein-coding
chr13_85189189_85189589	401	7.5704070995875	8.46908027533415	-0.705514	0.000109646250415907	0.00280148022738743	Ccnh	protein-coding
chr1_152524951_152525351	401	6.05157540924385	7.03950054289329	-0.794033	0.000109681290602608	0.00280148022738743	Rgl1	protein-coding
chr5_147117084_147117484	401	3.73668061046989	5.11766904820038	-1.18114	0.000109699376360328	0.00280148022738743	Polr1d	protein-coding
chr10_79909115_79909515	401	4.93801490756182	6.07706372284546	-0.943597	0.0001097087465232	0.00280148022738743	Med16	protein-coding
chr7_16047726_16048518	793	7.33288510262301	8.2556106582182	-0.729494	0.000109713115292975	0.00280148022738743	Zfp541	protein-coding
chr13_112365781_112366181	401	5.95260627366144	6.94552515709439	-0.798948	0.000109766816157134	0.00280216143974155	Ankrd55	protein-coding
chr1_156028315_156028715	401	4.87443491061057	6.02321215746896	-0.953183	0.000109863650416842	0.00280391874264244	Tor1aip1	protein-coding
chr17_22035601_22036001	401	3.05894046750386	4.78857622737292	-1.5237	0.000109910213205591	0.00280391874264244	Zfp943	protein-coding
chr9_44066766_44067166	401	7.39371175235107	8.31048865633016	-0.723565	0.00010991677295982	0.00280391874264244	Usp2	protein-coding
chr8_84990320_84990720	401	6.45445944972102	7.4320174653114	-0.783936	0.000109976815267294	0.00280442922323676	Hook2	protein-coding
chr7_105527347_105527747	401	4.56438949380872	5.7517425089193	-0.991004	0.000109990873812914	0.00280442922323676	Smpd1	protein-coding
chr14_20929089_20929489	401	7.81343	8.68536817961746	-0.678844	0.000110035016327986	0.00280486505731239	Vcl	protein-coding
chr3_90373421_90373821	401	5.04592450594132	6.16695357788956	-0.925796	0.000110072880569642	0.00280514067917168	Slc27a3	protein-coding
chr9_123529480_123529880	401	7.69657693550137	8.58143995491136	-0.691737	0.000110170862019212	0.00280694783978972	Sacm1l	protein-coding
chr6_40689216_40689616	401	5.10175545098373	6.21283928044864	-0.915962	0.000110204817701312	0.00280712325628968	Mgam	protein-coding
chr3_8971622_8972022	401	5.10202452147412	6.21299569982352	-0.91585	0.000110402853410274	0.0028112379965629	Tpd52	protein-coding
chr1_74391337_74391737	401	7.25410160258381	8.18383976092447	-0.73648	0.000110425851282111	0.0028112379965629	Ctdsp1	protein-coding
chr10_123076253_123076653	401	7.53661379687752	8.43855921268014	-0.708777	0.00011044768938047	0.0028112379965629	Mon2	protein-coding
chr4_133967187_133967587	401	5.61656782569074	6.64106341930216	-0.830175	0.00011048751737774	0.00281156162012322	Hmgn2	protein-coding
chr17_26662915_26663315	401	6.1365160912574	7.12104146350383	-0.790699	0.00011075437787465	0.00281763038554396	Atp6v0e	protein-coding
chr17_35841282_35841682	401	7.90752825219056	8.7685936718451	-0.667989	0.000110780349115325	0.00281763038554396	Mdc1	protein-coding
chr4_55730293_55730693	401	5.00048405607834	6.12893864799467	-0.933134	0.00011083089582226	0.00281822476046715	Klf4	protein-coding
chr11_63264375_63264775	401	4.43863321505358	5.63973337389345	-1.00439	0.000110982158388566	0.00282137923418993	Pmp22	protein-coding
chr16_18876413_18876813	401	7.03387088685803	7.98182062146993	-0.754609	0.000111103647942807	0.00282377546006796	Mrpl40	protein-coding
chr9_74952665_74953065	401	7.55734917146615	8.45683852163345	-0.706326	0.000111187611096468	0.00282521698609639	Atosa	protein-coding
chr4_148251927_148252327	401	5.25952472133808	6.34177336882172	-0.887414	0.000111219001832469	0.00282532229642814	Disp3	protein-coding
chr13_12650183_12650583	401	4.8921590027615	6.03809187014034	-0.950381	0.000111347181821463	0.00282762826399431	Gpr137b-ps	pseudo
chr11_74649160_74649560	401	7.19902361892612	8.13327819265133	-0.740978	0.000111364313282603	0.00282762826399431	Cluh	protein-coding
chr10_80742164_80742564	401	7.26636463778426	8.19469083063539	-0.735072	0.000111461982699703	0.00282941536304245	Ap3d1	protein-coding
chr9_44126018_44126418	401	5.18444712628078	6.28014864705561	-0.900731	0.000111527029029675	0.00283037366673058	Gm10687	ncRNA
chr4_132178561_132178961	401	5.27326191111976	6.35293627668737	-0.88486	0.000111618763966039	0.00283200864894112	Ythdf2	protein-coding
chr19_3323132_3323532	401	6.41067364379985	7.38853372348878	-0.784213	0.000111654350164904	0.00283202615505088	Cpt1a	protein-coding
chr3_135691229_135691629	401	5.38139896857078	6.44217167379055	-0.866133	0.00011167407564422	0.00283202615505088	Nfkb1	protein-coding
chr19_46348768_46349168	401	5.59666781881069	6.62315997337657	-0.832146	0.000111750836238228	0.00283300706710342	2310034G01Rik	ncRNA
chr6_122650601_122651001	401	4.62537136563446	5.80559901095624	-0.984038	0.000111779440221999	0.00283300706710342	Dppa3	protein-coding
chr16_56717388_56717788	401	8.25512366369959	9.07668035630551	-0.628545	0.000111798446734329	0.00283300706710342	Tfg	protein-coding
chr7_116603154_116603554	401	6.29929828326704	7.27921964837653	-0.786205	0.000111822036777256	0.00283300706710342	Nucb2	protein-coding
chr7_79272870_79273270	401	8.23050937020718	9.05469873388989	-0.631174	0.000112126204378464	0.00284001926947463	Gm31510	ncRNA
chr17_24470123_24470523	401	7.37371226916211	8.29150539372013	-0.724575	0.000112253123283579	0.00284253965128548	Pgp	protein-coding
chr17_5429408_5429808	401	5.75619809099064	6.76324166875635	-0.812881	0.000112286987877105	0.00284270300168562	Tmem242	protein-coding
chr4_139622603_139623003	401	6.66360319941113	7.6332932468312	-0.776182	0.000112318173785641	0.00284279847421914	Aldh4a1	protein-coding
chr11_87126826_87127226	401	6.56009569125156	7.53374227828919	-0.780084	0.000112415301357386	0.00284326495774287	Trim37	protein-coding
chr2_102901324_102901724	401	6.7196570665131	7.68677943514427	-0.773642	0.000112415925718064	0.00284326495774287	Cd44	protein-coding
chr3_100932286_100932686	401	6.53437659536262	7.50867338030423	-0.78072	0.000112461515379338	0.00284326495774287	Trim45	protein-coding
chr12_110889007_110889407	401	6.72950081208617	7.69621903328419	-0.773243	0.000112462223060095	0.00284326495774287	Tecpr2	protein-coding
chr9_65535201_65535601	401	7.41893488558323	8.33218784569399	-0.720049	0.000112473700592706	0.00284326495774287	Ankdd1a	protein-coding
chr10_25268493_25268893	401	4.8257995216192	5.98071123579111	-0.959208	0.00011250234724754	0.00284329597859636	Akap7	protein-coding
chr9_108649231_108649631	401	6.3807866751092	7.35871372095567	-0.784263	0.000112585702334074	0.00284452546025274	Arih2	protein-coding
chr6_5410932_5411332	401	5.14360129787744	6.24621738434864	-0.907575	0.000112605857644822	0.00284452546025274	Asb4	protein-coding
chr14_104027040_104027440	401	5.42698286135504	6.47944691476212	-0.857893	0.000112819014165935	0.00284831589700726	4930432J09Rik	ncRNA
chr6_92092064_92092464	401	7.62523537855322	8.51686074254274	-0.698481	0.000112829790016524	0.00284831589700726	Nr2c2	protein-coding
chr3_69773331_69773731	401	4.03022718580226	5.30878588897729	-1.08032	0.000112838313000557	0.00284831589700726	Nmd3	protein-coding
chr9_108120645_108121045	401	6.47064583478557	7.44662604862041	-0.782369	0.000112894709582584	0.00284882411332823	4930447F24Rik	ncRNA
chr5_104327426_104327826	401	3.93950720099928	5.2448803381514	-1.10668	0.000112913392086281	0.00284882411332823	Mepe	protein-coding
chr15_25984099_25984499	401	7.79664477645081	8.66931233270432	-0.679566	0.000113089166384776	0.00285186254043034	Zfp622	protein-coding
chrX_101954126_101954526	401	5.8500627408302	6.8484754764333	-0.804347	0.000113092011229938	0.00285186254043034	Nhsl2	protein-coding
chrX_135009105_135009505	401	7.03138804902486	7.97871288392922	-0.753984	0.000113116326847612	0.00285186254043034	Zmat1	protein-coding
chrX_71214699_71215099	401	7.09144040155669	8.03397728653476	-0.74922	0.000113338929099323	0.00285619488584363	Mtm1	protein-coding
chr1_59237097_59237497	401	6.92073918419997	7.87585550092093	-0.761729	0.000113347233966506	0.00285619488584363	Gm33667	ncRNA
chr17_34304726_34305126	401	5.22255782584482	6.31047186085166	-0.893014	0.000113370796849757	0.00285619488584363	H2-Eb1	protein-coding
chr17_34031505_34031905	401	6.82971521215178	7.79049504147988	-0.767352	0.000113450643818579	0.00285751225684026	Slc39a7	protein-coding
chr10_128748197_128748597	401	6.36398600827744	7.34184658254197	-0.784186	0.000113636651352459	0.00286150223376508	Pym1	protein-coding
chr8_117626222_117626622	401	4.70101743662387	5.87158581262508	-0.974572	0.00011376774341185	0.00286396165854074	Sdr42e1	protein-coding
chr19_5930217_5930617	401	5.24787861048124	6.33116248098781	-0.88843	0.000113789558258639	0.00286396165854074	Cdc42ep2	protein-coding
chr7_125748179_125748579	401	4.22339805207401	5.45615854163274	-1.03533	0.000113939902939994	0.00286524019890767	Katnip	protein-coding
chr7_30394413_30394813	401	5.77406400914407	6.7789661415767	-0.810761	0.000113942072833819	0.00286524019890767	Tyrobp	protein-coding
chr7_18990930_18991330	401	6.80834233059146	7.77018293680413	-0.768403	0.000113949766748888	0.00286524019890767	Mypop	protein-coding
chr14_121877395_121877795	401	3.84058137493493	5.17895233427872	-1.13915	0.000113950881232596	0.00286524019890767	1810041H14Rik	ncRNA
chr17_6827791_6828191	401	7.5856917098199	8.4810882665653	-0.702242	0.000114026868695449	0.00286645580030139	Gm2885	ncRNA
chr1_93165396_93165796	401	5.46000269013818	6.50643289939179	-0.851908	0.000114075951898391	0.00286699464567513	Crocc2	protein-coding
chr2_126876092_126876492	401	6.77000238018515	7.73390287432755	-0.770445	0.000114129404313857	0.00286754254118607	Trpm7	protein-coding
chr9_119444707_119445107	401	6.42712556834871	7.40363588312026	-0.782874	0.000114153059038112	0.00286754254118607
chr1_131293585_131294347	763	5.6240347015008	6.64561321430711	-0.827272	0.000114425048263046	0.00287367880956281	Ikbke	protein-coding
chr11_69094845_69095245	401	7.77182107643331	8.64679041714253	-0.681862	0.000114492614292251	0.00287467945076253	Per1	protein-coding
chr4_108347098_108347498	401	4.60576636946538	5.78642816843171	-0.984423	0.000114522941425068	0.00287474483999367	Coa7	protein-coding
chr13_104178589_104178989	401	7.2059120824845	8.13830810805799	-0.739122	0.00011467531447996	0.00287749943308853	Trim23	protein-coding
chr14_51930794_51931194	401	4.60511132019871	5.7855678095245	-0.984218	0.000114688176563753	0.00287749943308853	Rnase13	protein-coding
chr5_137533429_137533829	401	6.35224471166034	7.32979712466863	-0.783871	0.00011483681524518	0.00288053178366332	Gnb2	protein-coding
chr15_80710929_80711329	401	7.28115367487925	8.20663431188052	-0.732232	0.000115064060281193	0.0028855339286381	Tnrc6b	protein-coding
chr5_124578907_124579307	401	6.0946864181401	7.07843410523389	-0.789891	0.000115220436846972	0.00288875687120011	Eif2b1	protein-coding
chr7_3665372_3665772	401	7.32030886091246	8.24203958682889	-0.728496	0.000115331750843169	0.00289044450689842	Leng1	protein-coding
chr1_131658072_131658472	401	6.35140145794939	7.32876647668818	-0.783684	0.000115343498009042	0.00289044450689842	Ctse	protein-coding
chr3_51648314_51648714	401	5.04425469127298	6.1629063645814	-0.923426	0.000115580465514645	0.00289568300362565	Mgst2	protein-coding
chr13_55329692_55330092	401	6.67349266492631	7.64135459202561	-0.774359	0.000115681088883255	0.00289685493794001	Mxd3	protein-coding
chr16_67646953_67647353	401	4.24821668747524	5.47499108205731	-1.02944	0.000115683115047924	0.00289685493794001	Cadm2	protein-coding
chr19_8888624_8889024	401	6.41743870086105	7.39337250931916	-0.782291	0.000115785332551709	0.00289854565621105	Mir5136	ncRNA
chr9_57439931_57440331	401	6.96315725345271	7.91433876329305	-0.757813	0.000115806536931824	0.00289854565621105	Ppcdc	protein-coding
chr13_100744211_100744611	401	6.76447	7.72778358155222	-0.769855	0.0001160116416178	0.00290240942524813	Mrps36	protein-coding
chr14_52304874_52305274	401	6.62608574622778	7.59582904975863	-0.776216	0.00011601688654966	0.00290240942524813	Mettl3	protein-coding
chr8_117706158_117706558	401	6.12920917657163	7.1112752525412	-0.788235	0.000116104626811289	0.00290390385475722	Hsd17b2	protein-coding
chrX_103981145_103981545	401	6.79982510630938	7.76111859258611	-0.767852	0.000116148303060757	0.00290429574009844	Rlim	protein-coding
chr2_160210524_160210924	401	4.9227237494429	6.06138300741571	-0.943184	0.000116216972268885	0.00290514736403247	Gm826	ncRNA
chr18_46597445_46597845	401	7.26171083408629	8.18852365589872	-0.733558	0.00011623839312385	0.00290514736403247	Eif1a	protein-coding
chr1_36445135_36445535	401	7.13664799194346	8.0742612105892	-0.744314	0.000116384906483874	0.00290810825608477	Lman2l	protein-coding
chr1_170885276_170885676	401	6.00782708963568	6.99477334880756	-0.793022	0.000116419069606437	0.0029082611038085	Dusp12	protein-coding
chr4_108327966_108328366	401	6.85552084809064	7.81354443516174	-0.764608	0.000116510980307982	0.00290920711869048	Coa7	protein-coding
chr2_154613208_154613608	401	6.75580735895449	7.71933216880538	-0.770063	0.000116513049335766	0.00290920711869048	Zfp341	protein-coding
chr6_119479518_119479918	401	5.18319495625473	6.27679323962699	-0.898634	0.000116643615987023	0.00291176610577525	Fbxl14	protein-coding
chr2_91196870_91197270	401	5.57579444662502	6.60321509774645	-0.833055	0.000116701571723047	0.0029125117163401	Nr1h3	protein-coding
chr5_22550168_22550568	401	7.30816157378219	8.23049121667394	-0.729091	0.000116736786625089	0.0029126895634926	Orc5	protein-coding
chr7_4943211_4943611	401	6.32279837796852	7.30010549895385	-0.783608	0.000116803359483858	0.00291364954655716	Ssc5d	protein-coding
chr5_134105855_134106255	401	6.85171721376849	7.80979772869411	-0.764663	0.000116885165035153	0.00291498895466216	Castor2	protein-coding
chr9_58979020_58979420	401	6.79091034284508	7.75247229921695	-0.768117	0.000116946542127601	0.00291581837760609	Neo1	protein-coding
chr12_81594934_81595334	401	7.11289573074567	8.05221678802397	-0.746013	0.000117099522089969	0.00291893077948112	Med6	protein-coding
chr1_157380689_157381089	401	6.10792533887177	7.09040295268402	-0.788634	0.000117445581660645	0.00292685340924831	2810025M15Rik	ncRNA
chr2_94437977_94438377	401	7.23134673462033	8.16033954329756	-0.735729	0.00011754530661786	0.00292835289842547	Api5	protein-coding
chr13_28957759_28958159	401	5.06064829656432	6.17569	-0.919847	0.000117562231099996	0.00292835289842547	Sox4	protein-coding
chr1_171502377_171502777	401	6.02264082997507	7.0084351556337	-0.791883	0.000117700245554391	0.00293108661455527	Alyref2	protein-coding
chr19_6951399_6951799	401	6.35985220421298	7.33607504541364	-0.782546	0.000117854954419535	0.00293423465870062	Bad	protein-coding
chrX_12564643_12565043	401	3.22235924608136	4.85328050985003	-1.42681	0.000117974716427686	0.00293651132853706	Atp6ap2	protein-coding
chr7_64872832_64873232	401	7.04100171720329	7.98559477927944	-0.751257	0.00011813104278653	0.00293969681132517	Nsmce3	protein-coding
chr9_20760743_20761143	401	5.03062545395962	6.15015286658846	-0.92427	0.000118228759052404	0.00294142260045539	Olfm2	protein-coding
chr3_121291497_121291897	401	8.52602248983918	9.31553152244582	-0.596537	0.000118265441218686	0.002941629453733	Alg14	protein-coding
chr17_74295177_74295577	401	6.43276785528989	7.4071116170597	-0.780712	0.000118476638369082	0.00294617589743893	Memo1	protein-coding
chr4_141618550_141618950	401	5.17016	6.26525499017037	-0.900104	0.000118647393368432	0.0029497147213457	Tmem82	protein-coding
chr10_20966084_20966484	401	5.86755976155262	6.86229389661845	-0.800687	0.000118812701439874	0.00295311646416807	Ahi1	protein-coding
chr15_102073550_102073950	401	7.36588018970835	8.2819093478584	-0.72281	0.000118944905417495	0.00295454446940088	Eif4b	protein-coding
chr9_50528545_50528945	401	7.41935879467632	8.33009489716644	-0.717533	0.000118945086135099	0.00295454446940088	Pts	protein-coding
chr1_87098576_87098976	401	5.00227472494403	6.1265715020951	-0.928982	0.000118982187214938	0.00295454446940088	Alpi	protein-coding
chr5_143817522_143817922	401	6.76112490602795	7.72350052145877	-0.768917	0.000118986350970745	0.00295454446940088	Eif2ak1	protein-coding
chr6_91515743_91516143	401	7.28917800139187	8.2123904820644	-0.729968	0.000119012616192403	0.00295454446940088	Xpc	protein-coding
chr11_102185098_102185498	401	6.2614370282076	7.23904887515539	-0.783874	0.000119121765981183	0.00295654634877567	Lsm12	protein-coding
chr16_37947203_37947603	401	4.89142602594758	6.03322279509036	-0.94625	0.000119202188881666	0.00295694053524169	Gpr156	protein-coding
chr4_141065104_141065504	401	5.67446417742756	6.68783247689085	-0.81912	0.000119207836228175	0.00295694053524169	Crocc	protein-coding
chr5_135468406_135468806	401	4.45934314399683	5.6537536138501	-0.99778	0.000119223194509388	0.00295694053524169	Hip1	protein-coding
chr11_95384338_95384738	401	6.9072728601732	7.86085308722124	-0.760189	0.000119349977381358	0.0029593771531653	Slc35b1	protein-coding
chrX_150478057_150478457	401	5.84111054941621	6.83756020214215	-0.80238	0.000119394078997794	0.0029597629490211	Vcf2	protein-coding
chr13_58551988_58552388	401	5.30925305097802	6.37905509321647	-0.875056	0.000119550775076699	0.00296293909473074	Slc28a3	protein-coding
chr8_119910818_119911218	401	6.33477223203553	7.31070405082346	-0.782242	0.000119611044632746	0.00296372446457282	Usp10	protein-coding
chr10_79854258_79854658	401	7.66136490241731	8.54664068741564	-0.692142	0.000119747597636167	0.00296639916017199	Ptbp1	protein-coding
chr14_16364872_16365272	401	8.03569146931946	8.87913449249132	-0.650393	0.000119972629550654	0.00297126386288146	Top2b	protein-coding
chr8_57576216_57576616	401	7.2019720003665	8.13252505144755	-0.737279	0.000120196736047854	0.00297610332884869	Hmgb2	protein-coding
chr15_76671386_76671786	401	6.64996562407666	7.61692314860498	-0.773444	0.000120284331635804	0.00297756124452289	Ppp1r16a	protein-coding
chr17_29032385_29032785	401	7.12688981318479	8.06369483799046	-0.743503	0.000120527845247661	0.0029828771935087	Srsf3	protein-coding
chr3_36065824_36066224	401	6.21062191560433	7.18887144783921	-0.784479	0.000120579613520595	0.00298342678183141	Acad9	protein-coding
chr3_51709093_51709493	401	6.89578321010233	7.84956716359808	-0.760387	0.000120607594019415	0.00298342678183141	Mgst2	protein-coding
chr16_23374937_23375337	401	5.94826062674584	6.93673316042976	-0.794498	0.000120670466161666	0.00298427013095638	Rtp1	protein-coding
chr14_65871394_65871794	401	4.8413195118614	5.98973647099564	-0.952763	0.000120983021453332	0.00299123985001217	Ccdc25	protein-coding
chr15_96638123_96638523	401	6.98758965126089	7.93490573831975	-0.753959	0.000121009982745729	0.00299123985001217	Slc38a1	protein-coding
chr6_114893811_114894211	401	6.33612905883546	7.31149012038415	-0.781671	0.000121197031915506	0.00299471130882604	Vgll4	protein-coding
chr18_50082942_50083342	401	4.32181528840471	5.53379675967123	-1.01492	0.000121208179323628	0.00299471130882604	C030005K06Rik	ncRNA
chr1_105170104_105170504	401	5.55380529678566	6.58234751538202	-0.834153	0.000121291255926278	0.00299605004157487	Gm29012	ncRNA
chr7_112859913_112860313	401	6.22451174651888	7.20200241218488	-0.783728	0.000121430465728697	0.00299877436870754	Rassf10	protein-coding
chr4_155812215_155812615	401	6.85879273386404	7.8145548927298	-0.76235	0.000121490495573723	0.00299954248309827	Ccnl2	protein-coding
chr10_81105753_81106153	401	6.56071598909164	7.53053397660855	-0.776259	0.00012161905478374	0.00300110919985736	Map2k2	protein-coding
chr3_107671459_107671859	401	4.39222666982184	5.59366810247985	-1.00461	0.000121649839505993	0.00300110919985736	Ahcyl1	protein-coding
chr1_45795255_45795655	401	7.32564550508483	8.24447350457209	-0.725596	0.0001216592680753	0.00300110919985736	Wdr75	protein-coding
chr15_61983316_61983716	401	6.31075856039533	7.28617266734695	-0.781709	0.000121669717985268	0.00300110919985736	Myc	protein-coding
chr5_110839695_110840095	401	7.53676704941699	8.43453225907222	-0.704598	0.000121733143487489	0.00300195958313403	Chek2	protein-coding
chr11_20112802_20113202	401	7.00902370952638	7.9545620165121	-0.75219	0.000121849210426713	0.0030033991138431	Actr2	protein-coding
chrX_75416389_75416789	401	7.01912536010096	7.96387312131893	-0.751404	0.000121849445223904	0.0030033991138431	Cmc4	protein-coding
chr9_107635330_107635730	401	7.47616497733436	8.38004555854262	-0.710696	0.000122112458201466	0.00300916669811294	Gnai2	protein-coding
chr7_44280943_44281343	401	4.75516671796873	5.91495760026675	-0.963939	0.000122311293237585	0.00301335040711918	Gm18905	protein-coding
chr1_134405691_134406091	401	6.82280993082103	7.78040140614547	-0.764162	0.000122356108407685	0.00301357547294102	Cyb5r1	protein-coding
chr12_65036097_65036497	401	6.50725380968631	7.4781825430401	-0.777341	0.000122378551887774	0.00301357547294102	Prpf39	protein-coding
chr13_92722428_92722828	401	4.29836360609806	5.51362970064942	-1.01812	0.000122561669843184	0.00301677500128739	Thbs4	protein-coding
chr12_69447245_69447645	401	6.17560213324816	7.15369529367335	-0.7843	0.000122569625861921	0.00301677500128739	5830428M24Rik	ncRNA
chr10_75835393_75835793	401	6.24207934609014	7.21855846478652	-0.78273	0.000122641314068841	0.00301677500128739	Gstt2	protein-coding
chr16_90810330_90810730	401	7.36623775586901	8.28081602549334	-0.72136	0.000122654350788057	0.00301677500128739	Urb1	protein-coding
chr8_71610830_71611230	401	7.21094617251627	8.13985118297543	-0.735634	0.000122661735546313	0.00301677500128739	Colgalt1	protein-coding
chr11_61102451_61102851	401	3.27316122710663	4.87367662423772	-1.39694	0.000122733288875104	0.00301677500128739	Tnfrsf13b	protein-coding
chr3_20132743_20133143	401	4.1150004844199	5.36643074428676	-1.05359	0.00012276004108536	0.00301677500128739	Gyg1	protein-coding
chr15_25637765_25638165	401	7.22980807679414	8.15700073633599	-0.733928	0.000122766557191649	0.00301677500128739	Myo10	protein-coding
chr8_13158996_13159396	401	6.23547500567236	7.21203061976703	-0.782803	0.000122770314240017	0.00301677500128739	Lamp1	protein-coding
chr7_34910412_34910812	401	4.82419774393466	5.97413440373669	-0.954245	0.000122817272761628	0.00301721391051641	Pepd	protein-coding
chr2_118638085_118638485	401	4.19581374601965	5.42981514480815	-1.03649	0.000122924788498692	0.0030182714987913	Pak6	protein-coding
chr4_26347294_26347694	401	4.14276428113318	5.38751195771796	-1.04701	0.000122928068911003	0.0030182714987913	Manea	protein-coding
chr1_91459189_91459589	401	7.76141956887651	8.63464364864619	-0.680115	0.000122947643215692	0.0030182714987913	Per2	protein-coding
chr1_86263562_86263962	401	6.26665693161924	7.24246505108318	-0.782076	0.000123015225602927	0.00301921581872689	B3gnt7	protein-coding
chr13_90089418_90089818	401	8.28696259773542	9.10134138068782	-0.621373	0.000123120112928493	0.00302107439291625	Xrcc4	protein-coding
chr3_85588734_85589134	401	5.46908090250176	6.51021600734154	-0.846636	0.000123149219438136	0.00302107439291625	Gatb	protein-coding
chr6_71543686_71544086	401	6.58117389333877	7.54960321937137	-0.774881	0.000123267753846477	0.00302255771728829	Chmp3	protein-coding
chr18_25548403_25548803	401	6.19564794313148	7.17289982037825	-0.783473	0.000123267981276155	0.00302255771728829	Celf4	protein-coding
chr5_140648947_140649347	401	6.93049842333705	7.8808693953722	-0.756991	0.00012343236490539	0.00302562029519394	Ttyh3	protein-coding
chr8_81014835_81015235	401	8.0430965067695	8.88456573270146	-0.648421	0.0001234512369712	0.00302562029519394	Usp38	protein-coding
chr5_65199376_65199776	401	7.51641690879241	8.41575146253946	-0.706161	0.000123520119666804	0.00302659317792272	Wdr19	protein-coding
chr19_3768648_3769048	401	6.61941321749719	7.58619891131226	-0.773258	0.000123619607814502	0.00302831534418441	Kmt5b	protein-coding
chr5_148325290_148325690	401	4.93913585010138	6.07149883901629	-0.936925	0.000123682423137166	0.00302906459707147	Mtus2	protein-coding
chr5_76140390_76140790	401	7.56854152075761	8.46230650270023	-0.700607	0.000123708615265754	0.00302906459707147	Srd5a3	protein-coding
chr9_59282395_59282795	401	5.1166016688305	6.21890953572858	-0.907223	0.000123789991056526	0.00303034157521188	Adpgk	protein-coding
chr10_33986803_33987203	401	5.38120623967145	6.43649105137658	-0.86065	0.000123921013330031	0.00303271656357054	A830082N09Rik	ncRNA
chr19_11957360_11957760	401	2.80793398080131	4.68351743128273	-1.66639	0.000123945502202707	0.00303271656357054	Osbp	protein-coding
chr10_62320386_62320786	401	5.23583538789819	6.31674082265963	-0.886036	0.00012402264942178	0.00303388833556049	Hk1os	ncRNA
chr14_22801337_22801737	401	6.84341375685209	7.79910453050027	-0.762271	0.000124161659833681	0.00303657251842298	4930405A10Rik	ncRNA
chr1_155138801_155139201	401	5.83309348964481	6.82820009801073	-0.80103	0.00012422782568636	0.00303747432501127	Mr1	protein-coding
chr18_34776708_34777108	401	6.14324975675148	7.12161916500879	-0.784553	0.000124270065218597	0.00303779082576795	Kdm3b	protein-coding
chr2_18056673_18057073	401	7.11053631300889	8.04732274311083	-0.743479	0.000124376959171248	0.00303936901029882	Mir7655	ncRNA
chr6_124375448_124375848	401	5.99207166304232	6.97663942793381	-0.790636	0.000124393246409776	0.00303936901029882	1700027F06Rik	ncRNA
chrX_159650336_159650736	401	4.36997975147787	5.57313491605374	-1.00625	0.000124513694437156	0.00304144133910423	Sh3kbp1	protein-coding
chr1_144086100_144086500	401	4.93928501798299	6.07123693303274	-0.936515	0.000124536722012773	0.00304144133910423	Rgs2	protein-coding
chr18_61211432_61211832	401	6.93226299175158	7.88212189567249	-0.756479	0.000124597701383562	0.00304182722446699	Slc26a2	protein-coding
chr2_167661499_167661899	401	6.46657480069327	7.43776404342527	-0.777578	0.000124611190880418	0.00304182722446699	Peds1	protein-coding
chr10_81571526_81571926	401	6.52278957102334	7.49221595193866	-0.775848	0.000124840157427733	0.00304528938294958	Tle2	protein-coding
chr11_53494495_53494895	401	3.80704634685278	5.15258	-1.14613	0.000124874770040453	0.00304528938294958	Sowaha	protein-coding
chr7_13024020_13024420	401	7.14012278681725	8.07421901846901	-0.7408	0.000124892291467774	0.00304528938294958	Trim28	protein-coding
chr10_78425463_78425863	401	6.19002693932119	7.16685647854681	-0.783047	0.000124895719032182	0.00304528938294958	Cstb	protein-coding
chr8_94333365_94333765	401	4.73751191323073	5.89826885699702	-0.964864	0.000124899858680032	0.00304528938294958	Slc12a3	protein-coding
chr14_55918680_55919080	401	4.95612487232153	6.08529040376595	-0.933761	0.000124979495731755	0.00304651476008464	Sdr39u1	protein-coding
chrX_100625811_100626211	401	6.46962833304657	7.44042883538639	-0.777193	0.000125027788276398	0.00304697568345697	Kif4	protein-coding
chr5_117614339_117614739	401	4.48144339625437	5.67007002676876	-0.992064	0.000125135762094457	0.0030483326798563	Ksr2	protein-coding
chr13_84785663_84786063	401	3.77266884484115	5.13156565808348	-1.1593	0.000125142264100334	0.0030483326798563	Ccnh	protein-coding
chr10_117845863_117846263	401	7.04972301922641	7.99094658944522	-0.747892	0.000125223752593576	0.0030496012796955	Rap1b	protein-coding
chr5_137787569_137787969	401	5.75708360763286	6.75906764619547	-0.807831	0.000125280197375308	0.00305025953205682	Zcwpw1	protein-coding
chr14_30479368_30479768	401	6.84274923685879	7.79794786589575	-0.76178	0.000125530395717136	0.00305563378269582	Dcp1a	protein-coding
chr5_124943880_124944280	401	4.43724549745687	5.63068526199815	-0.996748	0.000125567997066171	0.00305583173522029	Rflna	protein-coding
chr6_33824000_33824400	401	6.32759413883163	7.30101475671663	-0.779729	0.000125780307419157	0.0030602268038342	Gm13853	ncRNA
chr14_31593047_31593447	401	4.92387201852541	6.05777609838578	-0.938435	0.000125821062547821	0.0030602268038342	Colq	protein-coding
chr3_79586791_79587191	401	6.71903163449389	7.68068567044166	-0.768177	0.000125837130569637	0.0030602268038342	Ppid	protein-coding
chr10_78169656_78170056	401	7.04520375769599	7.98642253519801	-0.747886	0.00012604182682065	0.00306390431588227	Gatd3a	protein-coding
chr18_59423777_59424177	401	6.61107468989252	7.57724677465294	-0.77264	0.000126047444564436	0.00306390431588227	Mir6355	ncRNA
chr17_50889505_50889905	401	4.56371862165463	5.74258278666896	-0.982536	0.000126085130934515	0.00306410211797175	Btg3	protein-coding
chr1_55236946_55237346	401	7.54362703748889	8.43917776212536	-0.702386	0.000126160208342606	0.00306510506681641	Mars2	protein-coding
chr15_80497711_80498111	401	5.33463654880651	6.39734468810395	-0.868005	0.000126185518537255	0.00306510506681641	Gm31369	ncRNA
chr10_76032343_76032743	401	6.90030550857768	7.85160400465085	-0.757905	0.000126348050022283	0.00306785829126074	Zfp280b	protein-coding
chr17_48100855_48101255	401	5.87566397085568	6.86669820846938	-0.796999	0.000126387066048903	0.00306785829126074	A730006G06Rik	ncRNA
chr11_87422922_87423322	401	6.51942891814921	7.48849276130474	-0.775483	0.000126387619775747	0.00306785829126074	Tex14	protein-coding
chr3_41563378_41563778	401	5.76498502904983	6.76548812818307	-0.806359	0.000126564149480908	0.0030714243024976	Jade1	protein-coding
chr10_29106944_29107344	401	4.56611208415914	5.74506084968333	-0.982621	0.000126698759329539	0.00307337323099065	Mtcl3	protein-coding
chr15_81045339_81045739	401	5.1957947323505	6.28273172393128	-0.892003	0.000126703735558604	0.00307337323099065	Mrtfa	protein-coding
chr14_74847598_74847998	401	6.2354045880594	7.21037896947348	-0.781223	0.000126818131870974	0.00307542867223866	Gm10847	ncRNA
chr1_72429190_72429590	401	7.39548360837178	8.3056932797229	-0.717001	0.000126973963725176	0.00307722860441596	Marchf4	protein-coding
chr13_97441172_97441572	401	5.0737151940826	6.18218536157194	-0.913309	0.000127004512952126	0.00307722860441596	Lncenc1	ncRNA
chr13_64306079_64306479	401	5.30870767400598	6.37529410547791	-0.871843	0.00012701039839667	0.00307722860441596	Prxl2c	protein-coding
chr3_68508651_68509051	401	5.38128548980873	6.43548497397574	-0.859569	0.000127039487232631	0.00307722860441596	Schip1	protein-coding
chr3_65297067_65297467	401	4.5654389321497	5.74408897927164	-0.982323	0.000127040731132394	0.00307722860441596	A330015K06Rik	ncRNA
chr18_5397355_5397755	401	4.58521268756982	5.76165705543863	-0.980171	0.000127114010703127	0.00307828455251553	Zfp438	protein-coding
chr17_33940258_33940658	401	5.55562149965309	6.58156767328415	-0.831559	0.00012733468129529	0.0030829085014234	Pfdn6	protein-coding
chr7_29983564_29983964	401	6.48314888766621	7.45278996583552	-0.77604	0.000127411800124143	0.00308405556154835	Zfp568	protein-coding
chr12_57199897_57200297	401	3.62419117989061	5.0449191305855	-1.22015	0.000127765676511551	0.00309189955461885	Slc25a21	protein-coding
chr5_43232834_43233234	401	7.85956679695812	8.72025411739391	-0.667602	0.000127895381615418	0.00309371657311479	Cpeb2	protein-coding
chr7_51862104_51862504	401	7.1023919113853	8.0385098224239	-0.742808	0.000127900429611008	0.00309371657311479	Fancf	protein-coding
chr6_122719962_122720362	401	4.73699406050664	5.89600752545813	-0.963123	0.000128202889268137	0.0031003094229358	Nanog	protein-coding
chr6_113046081_113046481	401	7.31648456882441	8.23383141809521	-0.724113	0.000128238971508104	0.00310045893903109	Thumpd3	protein-coding
chr8_61606790_61607190	401	5.89866430105232	6.88715953547397	-0.794483	0.00012837694425614	0.00310307123813163	Palld	protein-coding
chr3_116424913_116425313	401	7.28047785917022	8.20109260510835	-0.727369	0.000128449029824547	0.00310316959307794	Cdc14a	protein-coding
chr10_68705455_68705855	401	4.96928157978303	6.09467165015274	-0.930024	0.00012848320589663	0.00310316959307794	Tmem26	protein-coding
chr5_147059308_147059708	401	5.95475458776405	6.93971515029738	-0.790997	0.000128509304808864	0.00310316959307794	Lnx2	protein-coding
chr18_88532711_88533111	401	4.05914801735943	5.32217542594069	-1.06495	0.000128529325959773	0.00310316959307794	Socs6	protein-coding
chr4_45530658_45531058	401	6.95220959366037	7.89927987539912	-0.7537	0.000128530641512399	0.00310316959307794	Shb	protein-coding
chr10_111539970_111540370	401	7.22232481646346	8.14808936324555	-0.732499	0.000128611959328733	0.00310377192221157	Phlda1	protein-coding
chr9_22411268_22411668	401	6.65386436459515	7.61739988199477	-0.770027	0.000128615452377557	0.00310377192221157	Matcap2	protein-coding
chr2_145882401_145882801	401	3.50304737258821	4.98056012536516	-1.27599	0.000128748621673531	0.00310626269731467	Naa20	protein-coding
chr1_59684747_59685147	401	6.66473492208423	7.62773475628953	-0.769496	0.00012886498564627	0.00310834695314623	Nop58	protein-coding
chr4_126001806_126002206	401	5.17089970858219	6.26147253661667	-0.895596	0.000129324816968477	0.00311871307450307	Csf3r	protein-coding
chr4_25281688_25282088	401	8.02963371484913	8.87070102930523	-0.648017	0.000129590016726324	0.00312416337689718	Ufl1	protein-coding
chr4_142135488_142135888	401	3.41619695567892	4.93716902940805	-1.31873	0.00012961108285191	0.00312416337689718	Tmem51	protein-coding
chr16_17405737_17406137	401	7.2551255550566	8.17761723642162	-0.729237	0.000129678504278741	0.00312506209149158	Snap29	protein-coding
chr3_103171495_103171895	401	7.19148567105905	8.11953378102439	-0.734771	0.000129750144407675	0.00312606202939087	Bcas2	protein-coding
chr11_102430183_102430583	401	6.82899756872428	7.78326163318491	-0.76084	0.000129916824011562	0.00312935075091822	Grn	protein-coding
chr8_84965973_84966373	401	6.58027758104932	7.54602124221765	-0.772197	0.000129975750428868	0.00312976509523001	Rnaseh2a	protein-coding
chr10_79097452_79097852	401	7.42997503776639	8.33579730848163	-0.712625	0.000129994389997258	0.00312976509523001	2610008E11Rik	protein-coding
chr8_53869992_53870392	401	4.27301281117215	5.48836590099905	-1.01813	0.000130104401582231	0.00313127878576235	Vegfc	protein-coding
chr17_6782592_6782992	401	5.8915827587865	6.88001148657206	-0.79441	0.000130145061939702	0.00313127878576235	Ezr	protein-coding
chr9_106643138_106643538	401	5.75485418932753	6.75499406316655	-0.80599	0.000130147851090068	0.00313127878576235	Grm2	protein-coding
chr4_155734404_155734804	401	6.72064869948483	7.68063948075283	-0.766515	0.000130180080803649	0.00313132768708308	Tmem240	protein-coding
chr8_69749771_69750171	401	7.17105952180625	8.10068520818633	-0.736342	0.000130265417708133	0.00313265370006088	Zfp963	protein-coding
chr19_10831419_10831819	401	5.41481982022567	6.46188503631998	-0.852488	0.000130421829877896	0.00313568793670724	Cd6	protein-coding
chrX_71601340_71601740	401	4.05942202250177	5.32140267494349	-1.0639	0.000130583863650987	0.00313816375993209	Hmgb3	protein-coding
chr4_127021003_127021403	401	7.07240398506532	8.00993500751724	-0.744209	0.000130585332357149	0.00313816375993209	Sfpq	protein-coding
chr1_134415164_134415564	401	7.47504099670729	8.37614493016269	-0.70792	0.000130719436947896	0.00313995964328801	Adipor1	protein-coding
chr3_103852541_103852941	401	3.97033544921186	5.2574142334455	-1.08857	0.000130720623554181	0.00313995964328801	Ptpn22	protein-coding
chr17_86150789_86151405	617	4.64379601745074	5.81211038198131	-0.972196	0.000130782374468225	0.0031407154013101	Srbd1	protein-coding
chr14_66873335_66873735	401	6.0309703739027	7.01102290004912	-0.786153	0.00013093747720921	0.0031437121177787	Gm5464	ncRNA
chr8_84908433_84908833	401	6.89963095484825	7.84921599758976	-0.756193	0.000130993188234922	0.00314432167759454	Dnase2a	protein-coding
chr4_107363576_107363976	401	5.04667782433046	6.1583551106929	-0.916465	0.000131137718118952	0.0031467930892616	Ndc1	protein-coding
chr7_101108192_101108592	401	6.96415437771766	7.90941683852209	-0.751897	0.000131156840493256	0.0031467930892616	Fchsd2	protein-coding
chr18_5334177_5334577	401	6.41516379370689	7.38465295021608	-0.775851	0.000131295486093465	0.00314939086882904	Zfp438	protein-coding
chr11_53891681_53892081	401	7.79907923287277	8.66544806639201	-0.67327	0.000131326569997744	0.00314940795617161	Slc22a5	protein-coding
chr17_26244094_26244494	401	6.84742780582713	7.80013109462041	-0.759288	0.000131648163494397	0.0031561674771063	Fam234a	protein-coding
chr2_129633320_129633720	401	6.60661992325848	7.57084768262023	-0.770695	0.000131674752348532	0.0031561674771063	Sirpa	protein-coding
chr14_56887089_56887489	401	5.2491158763655	6.32464942965808	-0.880692	0.000131699744189158	0.0031561674771063	Zmym2	protein-coding
chr9_61702456_61702856	401	7.54816838674978	8.44138341422428	-0.700052	0.000131747803513981	0.00315658970267692	Rplp1	protein-coding
chr1_39367601_39368001	401	7.20098489597467	8.12747605975275	-0.733218	0.000131888267494334	0.00315913318748336	Rpl31	protein-coding
chr7_90443426_90443826	401	5.05927646543635	6.16811818149267	-0.913656	0.000131914892587978	0.00315913318748336	Crebzf	protein-coding
chr18_36734806_36735206	401	6.75240825557952	7.71013760014048	-0.764269	0.000132026153766687	0.00316106766127694	Tmco6	protein-coding
chr3_107655970_107656543	574	4.19533105375365	5.42440970728247	-1.03158	0.000132217700637282	0.00316466587486879	Strip1	protein-coding
chr16_13759883_13760283	401	3.93928150238169	5.23551355020567	-1.09758	0.000132237475272011	0.00316466587486879	A930007A09Rik	protein-coding
chr8_85025377_85025777	401	6.1856288558578	7.15973631380192	-0.780322	0.000132454896124932	0.003169137726943	Get3	protein-coding
chr3_36475652_36476052	401	7.66167283325318	8.54262430985184	-0.687819	0.000132565792178673	0.00317105937387767	Anxa5	protein-coding
chr7_89337248_89337648	401	4.27441602726525	5.48860441597903	-1.01697	0.000132609149278396	0.00317136493163573	Tmem135	protein-coding
chr10_57486074_57486474	401	7.72631060266243	8.60018716734707	-0.680761	0.00013274299856706	0.00317383398187914	4930467K11Rik	ncRNA
chr7_75848081_75848481	401	7.40950685160009	8.31621203004224	-0.713502	0.000133262836115962	0.00318366283040728	Klhl25	protein-coding
chr4_98453150_98453550	401	3.54478123187461	5.00009904307901	-1.25415	0.000133264898386772	0.00318366283040728	Patj	protein-coding
chr6_30509578_30509978	401	6.77912435858118	7.73507156245835	-0.7625	0.000133265486070521	0.00318366283040728	Tmem209	protein-coding
chr7_25736928_25737328	401	3.7725320905478	5.12768225749009	-1.15556	0.000133327079663267	0.00318366283040728	Hnrnpul1	protein-coding
chr1_60098015_60098415	401	6.98891126745223	7.93163190361958	-0.749367	0.000133337458722602	0.00318366283040728	Carf	protein-coding
chr11_118103996_118104396	401	5.2998365763469	6.36606890310682	-0.871478	0.000133338293400505	0.00318366283040728	Dnah17	protein-coding
chr17_79895949_79896349	401	7.61865127925543	8.50392570396005	-0.692131	0.000133430852379451	0.00318513942641335	Atl2	protein-coding
chr10_39369477_39369877	401	7.73810589238491	8.61044351813743	-0.679224	0.000133546164108634	0.00318638235379688	Gm31616	ncRNA
chr8_117066957_117067357	401	5.18397734062034	6.27033743528539	-0.891408	0.000133556433251415	0.00318638235379688	Pkd1l2	protein-coding
chr5_148594689_148595089	401	4.27335845226365	5.48692657034287	-1.01635	0.000133604964258823	0.00318638235379688	Gm35994	ncRNA
chr7_27196074_27196474	401	7.53981159557184	8.43327963216045	-0.700303	0.000133605833149869	0.00318638235379688	Snrpa	protein-coding
chr7_126200295_126200695	401	6.76121269903665	7.71789571640852	-0.763228	0.000133699472784018	0.00318788239361038	Xpo6	protein-coding
chr14_55098037_55098437	401	5.74642476246105	6.74587836675686	-0.805294	0.000133744328256982	0.0031881272058047	Thtpa	protein-coding
chr10_52381994_52382394	401	7.69380561527857	8.57088068877564	-0.683951	0.00013377123006149	0.0031881272058047	Gopc	protein-coding
chr13_55692807_55693207	401	6.58672492739077	7.55082827752815	-0.770561	0.00013391490143018	0.0031908179270919	B230219D22Rik	protein-coding
chr10_80292190_80292590	401	6.21695629272771	7.18964750522833	-0.77893	0.000134180226063185	0.00319554529043472	Rps15	protein-coding
chrX_13207981_13208381	401	5.07471644327589	6.17999742256957	-0.910124	0.000134188986318207	0.00319554529043472	2010308F09Rik	ncRNA
chr10_117417339_117417739	401	5.95532636155771	6.93802939548805	-0.788742	0.000134205752775837	0.00319554529043472	Gm32141	ncRNA
chr16_77128673_77129073	401	4.68256767372922	5.84510976571091	-0.966521	0.000134256489883068	0.00319601950755617	Usp25	protein-coding
chr19_6921791_6922191	401	7.69156252007918	8.56873943489157	-0.684052	0.000134442242154509	0.00319970684931237	Esrra	protein-coding
chr19_38011330_38011730	401	4.1433848916145	5.38310478405918	-1.04201	0.000134739896051352	0.0032059357677975	Myof	protein-coding
chr1_71036962_71037362	401	4.75444086207995	5.90858207632415	-0.958304	0.000134765796287507	0.0032059357677975	Bard1	protein-coding
chr5_53402687_53403087	401	6.93157170839447	7.87770108385393	-0.752751	0.000134806477962968	0.00320616801349722	Smim20	protein-coding
chr6_83165534_83165934	401	6.00800461542181	6.98752419226611	-0.785603	0.000134934628683799	0.00320812197666938	Dctn1	protein-coding
chrX_36903326_36903726	401	5.37023728573255	6.42323839153604	-0.858357	0.000134964728492027	0.00320812197666938	Nkrf	protein-coding
chr5_121848730_121849130	401	6.11741184985298	7.09281201125086	-0.781569	0.000134986642100813	0.00320812197666938	Pheta1	protein-coding
chr11_115813730_115814130	401	6.68330583142243	7.64328614964824	-0.766488	0.000135012385301122	0.00320812197666938	Caskin2	protein-coding
chr10_111995778_111996178	401	5.44759026163928	6.48731890659856	-0.845202	0.000135059255586243	0.0032082910398284	Glipr1	protein-coding
chr16_36476910_36477310	401	5.5438066677182	6.56851961091821	-0.830318	0.000135081379029961	0.0032082910398284	Stfa3	protein-coding
chr9_88547233_88547633	401	5.76240312627206	6.75960174706156	-0.803059	0.000135139995473839	0.00320868049390766	Zfp949	protein-coding
chr5_21188422_21188822	401	5.27295970404412	6.34282972929641	-0.875073	0.000135159662835487	0.00320868049390766	Gsap	protein-coding
chr10_67713062_67713462	401	5.44813763527793	6.48774470024804	-0.84508	0.000135296373976758	0.00321119084364704	4930563J15Rik	ncRNA
chr2_61711524_61711924	401	7.05602960604442	7.99304468741658	-0.743688	0.000135452303180997	0.00321357823231988	Psmd14	protein-coding
chr3_90079324_90079724	401	7.31386007656733	8.22898851298836	-0.721895	0.000135458942037014	0.00321357823231988	Tpm3	protein-coding
chr4_149549241_149549641	401	5.38183065416159	6.43249179176229	-0.856034	0.000135685549656819	0.00321821792250995	Ctnnbip1	protein-coding
chr2_75981684_75982084	401	4.68238873937228	5.84410660473574	-0.965698	0.00013588335465277	0.00322217250035985	Ift70a1	protein-coding
chr6_108306952_108307352	401	6.00782696433349	6.98692106742434	-0.785178	0.000135984044249796	0.00322382292010215	Itpr1	protein-coding
chr15_83594967_83595367	401	6.30471231058329	7.27467600101683	-0.77626	0.000136203089644088	0.00322827784771048	Ttll12	protein-coding
chr10_43479708_43480108	401	6.44885664370355	7.41583	-0.773357	0.000136371136984678	0.00323152226251445	Bend3	protein-coding
chr11_23565777_23566177	401	5.1844836923345	6.26962177040793	-0.890187	0.000136453929155623	0.00323274540500833	Selenok-ps1	pseudo
chr17_33824370_33824770	401	6.46533546984029	7.43177154177023	-0.772828	0.000136494257552744	0.00323296220447449	Ndufa7	protein-coding
chr5_21736940_21737340	401	6.07537809014545	7.05149829205642	-0.782256	0.000136535540005816	0.00323320149724666	Pmpcb	protein-coding
chr6_85961457_85961857	401	6.7014749941818	7.65996313424248	-0.765005	0.000136636505703979	0.00323485367476708	Dusp11	protein-coding
chr3_95588623_95589023	401	7.56770053193327	8.45729497259594	-0.696438	0.000136728554301106	0.00323629403487959	Golph3l	protein-coding
chr17_56350703_56351103	401	5.29879220825313	6.3637151379706	-0.870169	0.000136762229755323	0.00323635239085075	Kdm4b	protein-coding
chr10_123196799_123197199	401	7.09848032551535	8.03175500102573	-0.739965	0.000136801970943934	0.00323655422747027	Usp15	protein-coding
chrX_134058954_134059354	401	6.77357745821994	7.72837777943141	-0.761352	0.000136968425330364	0.0032397531553507	Cstf2	protein-coding
chr3_19953904_19954304	401	5.85865270804073	6.84680769910693	-0.794109	0.000137289074900452	0.00324608119291038	Cp	protein-coding
chr11_98775168_98775568	401	6.4226420628654	7.38980202546336	-0.773527	0.000137312735888221	0.00324608119291038	Nr1d1	protein-coding
chr13_17694814_17695214	401	8.36233895105241	9.16433030798652	-0.608998	0.000137329869939996	0.00324608119291038	Sugct	protein-coding
chr17_79099887_79100287	401	5.15549781019053	6.24501553439189	-0.89452	0.000137934604803788	0.0032596323563659	Qpct	protein-coding
chr19_5846562_5846962	401	6.79624265469476	7.74949008886799	-0.75981	0.00013809550933857	0.00326269125914157	Neat1	ncRNA
chr8_35658280_35658680	401	3.93880866334541	5.23231654877217	-1.09486	0.00013832148906233	0.00326728590656205	Gm16793	ncRNA
chr7_31110725_31111440	716	5.03069830710875	6.14181711091955	-0.915881	0.000138459632727763	0.00326980416199911	Hpn	protein-coding
chr3_129943799_129944199	401	4.75357221023713	5.90585898866457	-0.956452	0.000138512289362186	0.00326996742509796	Mcub	protein-coding
chr1_191254417_191254817	401	5.27432066951758	6.34276786250218	-0.873652	0.000138529614435034	0.00326996742509796	D730003I15Rik	ncRNA
chr17_56008340_56008740	401	7.16383379903889	8.09115803421011	-0.734039	0.000138700619226213	0.0032732588555488	Stap2	protein-coding
chr5_35729092_35729492	401	7.10261460549122	8.03488492980943	-0.738962	0.000138740902506979	0.00327346453387114	Sh3tc1	protein-coding
chr3_52555055_52555455	401	5.04404916085099	6.15248712063501	-0.913228	0.000138860588887284	0.00327554313586346	Gm30173	ncRNA
chr18_35662031_35662431	401	6.48072850516724	7.44598119790092	-0.771655	0.000138895418908593	0.00327561959498419	Spata24	protein-coding
chr17_35046671_35047071	401	7.29663419565369	8.21225039594471	-0.722377	0.00013896079380698	0.00327641620614111	Msh5	protein-coding
chr4_62661520_62661920	401	6.44815408024285	7.41399478188315	-0.772225	0.000139205037588072	0.00328142886513588	Rgs3	protein-coding
chr16_30504058_30504458	401	5.43703903391285	6.47700482087583	-0.845425	0.000139265984313943	0.00328211943395879	Tmem44	protein-coding
chr16_50432204_50432604	401	7.10629409248307	8.03813851543372	-0.738538	0.000139336831618904	0.00328304296558825	Bbx	protein-coding
chr11_109473633_109474033	401	7.43492854101438	8.3371222311519	-0.708999	0.000139510546617635	0.00328624332898148	Slc16a6	protein-coding
chr3_103648512_103648912	401	5.42678018309398	6.46850850278755	-0.847173	0.000139536041674756	0.00328624332898148	Syt6	protein-coding
chr13_100833304_100833704	401	7.84321373912868	8.70216645759439	-0.665865	0.000139588714756632	0.00328673736725788	Slc30a5	protein-coding
chr1_132165880_132166280	401	3.6240323904795	5.03952570853152	-1.21492	0.000139717830878686	0.00328903069030562	Lemd1	protein-coding
chr13_81783569_81783969	401	8.25336513011628	9.06657876472515	-0.620204	0.000140128054059111	0.00329793887737485	Cetn3	protein-coding
chr15_34082537_34082937	401	6.83381201300749	7.7840735149145	-0.756842	0.000140303851424764	0.00330132702004591	Mtdh	protein-coding
chr19_8819690_8820090	401	7.30769619942102	8.22182739201574	-0.720896	0.000140383249761275	0.00330244588639864	Hnrnpul2	protein-coding
chr11_79278602_79279002	401	6.7008652259457	7.6580172683745	-0.76367	0.000140419146021946	0.00330254111269941	Wsb1	protein-coding
chr4_141078190_141078590	401	6.23754708067807	7.20734864012613	-0.776055	0.000140696998682399	0.00330832561799775	Necap2	protein-coding
chr11_53737031_53737431	401	6.26324110966411	7.23245031878011	-0.775479	0.000140762459625428	0.00330888521170644	Il5	protein-coding
chr6_136847779_136848179	401	4.19654187382672	5.42143188786233	-1.0274	0.000140802059469205	0.00330888521170644	Art4	protein-coding
chr6_97523132_97523532	401	5.11674536107932	6.21208155767996	-0.900264	0.0001408165256062	0.00330888521170644	Frmd4b	protein-coding
chr1_152606225_152606625	401	4.62425371525052	5.79037901463561	-0.969973	0.000140931517588812	0.00331083702942669	Rgl1	protein-coding
chr2_32776223_32776623	401	4.90648262524726	6.03646395864238	-0.934492	0.000141042381677717	0.00331269101029502	Ptrh1	protein-coding
chr8_70131114_70131514	401	5.59534974849099	6.61034320104937	-0.820664	0.000141151707953659	0.00331450804075242	Nr2c2ap	protein-coding
chr7_80011492_80011892	401	4.89150435270528	6.02395398692423	-0.936926	0.000141202834340099	0.00331495791481344	Zfp710	protein-coding
chr12_17690534_17690934	401	7.45454967917286	8.3542	-0.706465	0.000141408932276649	0.00331904496182875	Hpcal1	protein-coding
chr2_80638623_80639023	401	6.60052343206029	7.56126776869222	-0.767212	0.000141705686936891	0.00332507111684236	Nup35	protein-coding
chr18_74267959_74268359	401	7.14712946172616	8.07487322640493	-0.734453	0.000141729809601559	0.00332507111684236	Mbd1	protein-coding
chr12_110845092_110845492	401	6.60969823212376	7.56998703057264	-0.766761	0.000141840720751805	0.00332692046574965	4921507G05Rik	ncRNA
chr2_71388952_71389352	401	7.12078960539079	8.05062921481799	-0.736539	0.000141939584322118	0.00332848646220405	Hat1	protein-coding
chr8_40418077_40418477	401	3.99956931166277	5.27304122569867	-1.07514	0.000141999621879912	0.00332876064605699	Zdhhc2	protein-coding
chr3_87566098_87566498	401	7.09894044531988	8.03042976007371	-0.73818	0.000142015478882079	0.00332876064605699	Etv3l	protein-coding
chr13_83056402_83056802	401	3.84088273525395	5.16616000418937	-1.1261	0.000142235307295278	0.00333253188766115	Mir3961	ncRNA
chr14_54253914_54254314	401	7.23220735888344	8.15245945748303	-0.726992	0.000142260065064794	0.00333253188766115	Abhd4	protein-coding
chr10_80226323_80226723	401	7.31051908567607	8.22384901877729	-0.720096	0.000142273146167132	0.00333253188766115	Pwwp3a	protein-coding
chr6_67037238_67037638	401	7.90948219933317	8.76027055550151	-0.657715	0.000142304922066074	0.00333253188766115	Gadd45a	protein-coding
chr6_91598931_91599331	401	4.43693497963364	5.62269	-0.989083	0.000142416624231164	0.00333439473160414	Lsm3	protein-coding
chr16_57422063_57422463	401	5.11540081890934	6.21012158542274	-0.899649	0.000142489966497595	0.00333535881849541	Filip1l	protein-coding
chr7_83802535_83802935	401	6.06554136406958	7.03976792138902	-0.78036	0.00014260006162764	0.0033371825751613	Cfap161	protein-coding
chr5_101163029_101163429	401	4.0305863114867	5.29482463282939	-1.06604	0.000142885763536457	0.003343114200288	Gm36851	ncRNA
chr10_62804053_62804453	401	3.90717271915331	5.20917023967546	-1.10319	0.000142954700668959	0.00334397262363373	Ccar1	protein-coding
chr4_126202539_126202939	401	7.37311451282137	8.28017162367345	-0.713844	0.000143253425713759	0.00335020460821244	Thrap3	protein-coding
chr1_62695785_62696185	401	6.14525546768421	7.11655128862993	-0.777486	0.000143302346133844	0.00335051061418353	Nrp2	protein-coding
chr6_72380332_72380732	401	5.35812723170666	6.41001149867014	-0.857226	0.000143331132199102	0.00335051061418353	Vamp5	protein-coding
chr6_30304360_30304760	401	6.82071852391574	7.77071225119232	-0.756569	0.000143509950251737	0.00335376812110539	Ube2h	protein-coding
chr12_85532538_85532938	401	6.10208938348531	7.07444528911975	-0.778516	0.000143535169355286	0.00335376812110539	Fos	protein-coding
chr7_29491901_29492301	401	5.94649970831932	6.92638813870116	-0.785926	0.000143659454679241	0.00335591592980819	Sipa1l3	protein-coding
chr3_36862881_36863281	401	6.89561907639087	7.84100113421192	-0.75199	0.000143773127030835	0.00335781490553817	Bltp1	protein-coding
chr7_105400005_105400405	401	8.81485585661356	9.56608363057136	-0.558291	0.000143857023983282	0.00335901777954748	Fhip1b	protein-coding
chr13_55021242_55021642	401	5.78208303304997	6.77441848608078	-0.798218	0.00014400441433487	0.00336170232977683	Hk3	protein-coding
chr17_6106329_6106729	401	5.93197928455889	6.91253695201571	-0.786581	0.000144304487672745	0.00336744617329057	Tulp4	protein-coding
chr10_81496282_81496682	401	7.26144175902116	8.1785357802915	-0.723844	0.000144337904324145	0.00336744617329057	Ncln	protein-coding
chr2_70091790_70092190	401	5.98543059281618	6.96278049425634	-0.783419	0.000144347884588379	0.00336744617329057	Myo3b	protein-coding
chr9_20952733_20953133	401	6.65400810789327	7.61178850910119	-0.764276	0.000144414704063798	0.00336765166540906	Dnmt1	protein-coding
chr19_22916675_22917075	401	5.88259602217994	6.86648013459547	-0.789865	0.000144421645541526	0.00336765166540906	Trpm3	protein-coding
chr2_33468372_33468772	401	6.36458462282312	7.33028542492395	-0.772036	0.000144560087403227	0.00337012203762703	Zbtb43	protein-coding
chr7_27490723_27491123	401	7.18699909995683	8.11041524198145	-0.73014	0.000144626805748957	0.00337091958843422	Sertad1	protein-coding
chr2_71274227_71274627	401	5.78200113353318	6.7740460581232	-0.797927	0.000144792071137503	0.00337401317048865	Dync1i2	protein-coding
chrX_36803184_36803584	401	4.34592933567468	5.54309481446825	-1.00021	0.000144899861836584	0.00337520031176401	Slc25a5	protein-coding
chr6_124637055_124637455	401	5.57656382886848	6.59308274091191	-0.822168	0.000144908113986782	0.00337520031176401	C1s2	protein-coding
chr2_5596826_5597226	401	4.9224019263849	6.04817147756817	-0.930315	0.000145017575967945	0.0033769913670721	Camk1d	protein-coding
chr9_21287918_21288318	401	7.39058621648213	8.29538233739933	-0.711588	0.000145153149293819	0.00337938953057293	Kri1	protein-coding
chr18_46198627_46199027	401	7.11301896374153	8.0423729366571	-0.736051	0.000145326673493462	0.0033826699740916	Trim36	protein-coding
chr6_134261951_134262351	401	6.11621735812719	7.08743238358353	-0.777386	0.00014571414530748	0.00339092774053063	1700051K13Rik	ncRNA
chr7_100685618_100686018	401	4.52536607716198	5.69996408049755	-0.97818	0.000145940101940721	0.00339542400961297	Fam168a	protein-coding
chr18_77054849_77055249	401	6.00033631042234	6.97612857245555	-0.781874	0.000146276849736808	0.00340249533654286	Katnal2	protein-coding
chr10_111583891_111584291	401	4.84129970288259	5.97894909507368	-0.942022	0.000146349129130823	0.0034034131631195	4933440J02Rik	ncRNA
chr7_117867019_117867419	401	3.58403018033495	5.01519881055841	-1.23033	0.000146504465937431	0.00340496687644186	Rps15a	protein-coding
chr11_101171272_101171672	401	6.92753207960639	7.86995530532181	-0.749046	0.000146511426929685	0.00340496687644186	Plekhh3	protein-coding
chr11_68871752_68872152	401	5.26285385296066	6.33045026811413	-0.872785	0.000146514448027731	0.00340496687644186	Rnf222	protein-coding
chr18_62548611_62549011	401	7.72239910853959	8.59255417107152	-0.677039	0.000146684965185506	0.00340752769163512	Fbxo38	protein-coding
chr5_138171014_138171414	401	7.00810277719695	7.94493625178229	-0.74349	0.000146717231133211	0.00340752769163512	Mcm7	protein-coding
chr10_85916914_85917314	401	7.62986602555991	8.50988438896036	-0.686879	0.000146723221176813	0.00340752769163512	Prdm4	protein-coding
chr17_25288802_25289202	401	5.00029743208594	6.11308384331684	-0.917495	0.000146809185670815	0.00340876070696838	Prss34	protein-coding
chr10_12821337_12821737	401	6.16290901148224	7.13231670810559	-0.775614	0.000146859266884188	0.00340916018330485	Utrn	protein-coding
chr2_132269201_132269601	401	5.05925802944486	6.16220831547303	-0.907776	0.000146980696142973	0.00341065128009046	Cds2	protein-coding
chr1_24678402_24678802	401	8.22820339631528	9.0423642102978	-0.621147	0.000146989281850064	0.00341065128009046	Lmbrd1	protein-coding
chr8_120445279_120445679	401	4.80746132968886	5.94963323369171	-0.946469	0.000147080625855615	0.0034120072883051	Gse1	protein-coding
chr15_58325350_58325750	401	5.0448207633625	6.15012996624622	-0.910108	0.000147410266058434	0.00341888949881355	Klhl38	protein-coding
chr11_40446855_40447255	401	4.77008896911087	5.91659793488201	-0.950727	0.000147455413445462	0.00341917185881945	Mat2b	protein-coding
chr4_70601314_70601714	401	5.46063867032053	6.49388340028972	-0.83874	0.000147720323684982	0.00342454877818866	Gm32209	ncRNA
chr8_70911093_70911493	401	5.0734987055747	6.17359917693749	-0.904954	0.00014782713837164	0.00342625903902226	Map1s	protein-coding
chr16_31926508_31926908	401	5.43719182295172	6.47416709854316	-0.842441	0.000147949830847027	0.00342833646022643	Pigz	protein-coding
chr10_22306491_22306891	401	7.41020911085682	8.31223691560536	-0.708827	0.000148004336976075	0.00342883327235725	C920009B18Rik	ncRNA
chr11_60046360_60046760	401	6.57544587470275	7.53476097423933	-0.765771	0.000148216206238001	0.00343094772133655	Pemt	protein-coding
chr5_21586782_21587182	401	5.1024	6.19731279643786	-0.899816	0.000148241545024557	0.00343094772133655	Lrrc17	protein-coding
chr7_100706204_100706604	401	6.98600161165549	7.92394473238497	-0.744591	0.000148247097416422	0.00343094772133655	Fam168a	protein-coding
chr13_23401643_23402043	401	6.00190275318872	6.97708544711453	-0.781265	0.000148289838833223	0.00343094772133655	Abt1	protein-coding
chr7_127375900_127376300	401	6.15715498772931	7.1261829413466	-0.77523	0.00014830984479506	0.00343094772133655	Zfp747	protein-coding
chr13_55105068_55105468	401	6.80387629100238	7.75321213250745	-0.755904	0.000148339247763516	0.00343094772133655	Zfp346	protein-coding
chr11_100939353_100939753	401	7.68626239843128	8.55984030604937	-0.680453	0.000148357781247771	0.00343094772133655	Stat3	protein-coding
chr7_26800119_26800519	401	4.27262839895401	5.48009252129367	-1.01027	0.000148412919458622	0.00343094772133655	Cyp2g1	protein-coding
chr5_100860669_100861069	401	5.52339945313892	6.54640276658895	-0.828587	0.000148436593169322	0.00343094772133655	Gpat3	protein-coding
chr4_62679123_62679523	401	4.68117559317766	5.83759336306319	-0.960413	0.000148454848802303	0.00343094772133655	Rgs3	protein-coding
chr19_43843175_43843575	401	5.12945365685393	6.21967824996417	-0.895184	0.000148459558957309	0.00343094772133655	Gm10768	ncRNA
chr6_105430514_105430914	401	4.1431122691271	5.37633175679371	-1.03552	0.000148567084601349	0.00343266764813313	Gm19757	ncRNA
chr10_20952400_20952800	401	7.10028430331416	8.02964557171547	-0.736054	0.000148619285466518	0.00343310880502029	Ahi1	protein-coding
chr11_95259097_95259497	401	6.32758357822739	7.29251309304194	-0.771245	0.000148681697699553	0.00343343822509788	Tac4	protein-coding
chr8_70353259_70353659	401	6.35201357066438	7.31650273581282	-0.770819	0.000148699767290103	0.00343343822509788	Upf1	protein-coding
chrX_36807753_36808153	401	6.47316098354086	7.43519640647276	-0.768434	0.000148843339350423	0.00343591511763096	Mdrl	ncRNA
chr6_39810772_39811172	401	7.23277827621757	8.15094573850863	-0.724908	0.000148900115628742	0.00343591511763096	Mrps33	protein-coding
chr2_25546827_25547227	401	7.24396935379993	8.16122988832696	-0.724005	0.000148906443244036	0.00343591511763096	Traf2	protein-coding
chr17_56930029_56930429	401	4.32229899930243	5.52128295145999	-1.00196	0.000148967359721141	0.00343630177824209	Mllt1	protein-coding
chr2_5012629_5013029	401	7.33075438773391	8.24002960938872	-0.716049	0.000148989476884127	0.00343630177824209	Mcm10	protein-coding
chr9_98296385_98296785	401	7.33123586983632	8.24043185449055	-0.71597	0.000149090878200294	0.00343787585186962	Nmnat3	protein-coding
chr16_87043701_87044101	401	2.87347438895039	4.69570398839071	-1.61403	0.000149309826288675	0.0034421591255737	Gm32865	ncRNA
chr1_91784059_91784459	401	4.9550667894526	6.07443722596545	-0.923989	0.000149383340136228	0.00344308842826545	Twist2	protein-coding
chr11_79254503_79254903	401	6.4036634034603	7.36686395134449	-0.769562	0.000149490003794167	0.00344448196580434	Wsb1	protein-coding
chr13_76304650_76305050	401	4.43718649072724	5.61957277088048	-0.985722	0.000149510234995423	0.00344448196580434	Fam81b	protein-coding
chr10_59296308_59296708	401	5.50234573985865	6.52803884661566	-0.831248	0.000149759895727312	0.00344888206852793	P4ha1	protein-coding
chr1_9547860_9548260	401	6.89835835033768	7.84161055099104	-0.749864	0.000149767743737283	0.00344888206852793	Adhfe1	protein-coding
chr8_11636289_11636689	401	7.16114501343302	8.08510725686548	-0.730677	0.000149836117031278	0.00344927773077753	Ankrd10	protein-coding
chr11_35834358_35834758	401	6.66270613956048	7.61822537828792	-0.76202	0.000149851452101844	0.00344927773077753	Rars1	protein-coding
chr15_43476938_43477338	401	8.1372423160905	8.96063062968386	-0.63036	0.000149999920554975	0.00345187655102419	Emc2	protein-coding
chr16_22265820_22266220	401	7.13505442907576	8.06116561725694	-0.732817	0.000150067807725689	0.00345187655102419	Tra2b	protein-coding
chr15_81399550_81399950	401	6.67898370555115	7.63379780408342	-0.761322	0.000150106666495284	0.00345187655102419	St13	protein-coding
chr7_24662514_24662914	401	5.11574404807044	6.20780276586399	-0.896994	0.000150122699095358	0.00345187655102419	Gm4598	ncRNA
chr1_88745228_88745628	401	5.78127157328381	6.77158853364859	-0.796202	0.000150130798151511	0.00345187655102419	Platr5	ncRNA
chr3_60601669_60602069	401	4.27335821108469	5.48006985470835	-1.00952	0.000150196969536802	0.00345263244360192	Mbnl1	protein-coding
chrX_20662654_20663054	401	5.47158032474875	6.50228690267483	-0.83622	0.000150356302869847	0.00345552907411163	Uba1	protein-coding
chr14_49066318_49066718	401	7.55326316351008	8.44013195734772	-0.693709	0.000150673822598155	0.00346205909774834	Ap5m1	protein-coding
chr6_87541957_87542357	401	5.63384855222589	6.64033565375285	-0.812211	0.000150723640619082	0.00346243656128408	Arhgap25	protein-coding
chr8_109778332_109778732	401	7.02656810510118	7.96077260505388	-0.740869	0.00015078139438002	0.00346299611774763	Ap1g1	protein-coding
chr12_76369331_76369731	401	6.39950532836642	7.36236645389538	-0.769219	0.000150846066192373	0.00346371427809661	Zbtb25	protein-coding
chr9_63132781_63133181	401	7.0013752812278	7.93733653005312	-0.742615	0.000150948246830358	0.0034652932041888	Skor1	protein-coding
chr8_14837590_14837990	401	4.68183226821968	5.83717139091635	-0.959336	0.000151051257281429	0.00346689047699315	Cln8	protein-coding
chr17_74710810_74711210	401	4.80785412623991	5.94770621973578	-0.944145	0.000151181981264934	0.00346912297615593	Ttc27	protein-coding
chr16_3743833_3744233	401	7.80856694646454	8.66802	-0.666358	0.000151264340629473	0.00347024492608713	Zfp263	protein-coding
chr11_21223472_21223872	401	6.10817380440898	7.07748634973772	-0.77548	0.000151438086081254	0.003473462458368	Vps54	protein-coding
chr12_116317756_116318156	401	4.11633970271788	5.35487683433991	-1.04073	0.000151485658361291	0.00347378523428404	Esyt2	protein-coding
chr13_8995927_8996327	401	7.13958612605887	8.06473953492387	-0.731861	0.000151638738007641	0.00347652676905602	Gtpbp4	protein-coding
chr1_37491692_37492092	401	6.80848650910305	7.75646371586305	-0.754548	0.000151690766646142	0.00347695087049919	4930594C11Rik	pseudo
chr3_89481489_89481889	401	4.9856893459512	6.09897084178528	-0.917962	0.000151937467599498	0.00348150867011292	Pmvk	protein-coding
chr7_29518477_29518877	401	6.98227658726564	7.91929327694617	-0.743663	0.000151956760539761	0.00348150867011292	Sipa1l3	protein-coding
chr17_56613169_56613569	401	6.39164948900619	7.35414618375176	-0.768852	0.000152031471644717	0.00348165096018042	Rpl36	protein-coding
chr4_43957181_43957581	401	5.32263906124269	6.37770965325223	-0.860363	0.000152040809816023	0.00348165096018042	Glipr2	protein-coding
chr8_84192562_84192962	401	5.68474666797203	6.68482727403813	-0.80586	0.000152063697718882	0.00348165096018042	Mir181c	ncRNA
chr6_49036385_49036785	401	5.41461312178707	6.45390259833765	-0.844726	0.000152305442165937	0.00348641614367307	Gpnmb	protein-coding
chrX_77810696_77811096	401	5.54441986572368	6.56292971283939	-0.824123	0.000152548936406771	0.00349121926939672	Prkx	protein-coding
chr2_172999862_173000262	401	7.07097313024819	8.00126957417522	-0.736978	0.000152680615429761	0.00349338049223769	Rae1	protein-coding
chr17_70852692_70853092	401	6.24864451999936	7.21389237380886	-0.771514	0.000152710748450407	0.00349338049223769	Tgif1	protein-coding
chr17_29347688_29348088	401	7.07177882247805	8.00208163722815	-0.736985	0.000152827207464011	0.00349489075704993	Mtch1	protein-coding
chr9_107770855_107771255	401	6.90037055254957	7.84257042444581	-0.748812	0.000152844175119787	0.00349489075704993	Rbm5	protein-coding
chr14_30027369_30027769	401	3.96923558486188	5.24727441251387	-1.07957	0.000152924604617192	0.00349595895070202	Chdh	protein-coding
chr8_112011154_112011554	401	7.40322812976754	8.30437764782897	-0.707947	0.000153074800759085	0.00349862123418868	Kars1	protein-coding
chr8_83972629_83973029	401	7.59869501383099	8.48019388972915	-0.688352	0.000153174832109629	0.00349916185112799	Prkaca	protein-coding
chr18_34759262_34759662	401	6.84409801412401	7.78966225539041	-0.752151	0.000153176598526873	0.00349916185112799	Mir12191	ncRNA
chr12_117837353_117837753	401	3.37125506725467	4.90574636061797	-1.33188	0.000153232601950147	0.00349916185112799	Cdca7l	protein-coding
chr9_58252973_58253373	401	7.63267081708185	8.5105563629011	-0.684748	0.000153233432012539	0.00349916185112799	Stoml1	protein-coding
chr7_28338626_28339026	401	6.71064592798737	7.66296059644691	-0.75884	0.000153373144188982	0.00350158114483061	Supt5	protein-coding
chr3_130730217_130730617	401	7.33413927163822	8.24166548739801	-0.714302	0.000153695667289345	0.00350817211429361	Rpl34	protein-coding
chr17_72837314_72837714	401	6.94667070672445	7.88552603924624	-0.745488	0.00015375601270871	0.00350877717734209	Ypel5	protein-coding
chr5_125271566_125271966	401	5.37007436154427	6.41626402723204	-0.851556	0.000153952076418378	0.00351176462087381	Scarb1	protein-coding
chr8_27042328_27042728	401	6.55398959278275	7.51211243787752	-0.764569	0.000153954655594163	0.00351176462087381	Plpbp	protein-coding
chr3_131303038_131303438	401	6.93131236326992	7.87113026230729	-0.746444	0.000154094597115909	0.00351418371289451	Cyp2u1	protein-coding
chr4_115857281_115857681	401	7.07301391582446	8.00262999715595	-0.736299	0.00015419090211232	0.00351560681298134	Mknk1	protein-coding
chr19_6334694_6335094	401	6.68351677270935	7.63679228621823	-0.759787	0.000154248243128117	0.00351614109022054	Men1	protein-coding
chr2_11535411_11535811	401	7.11167863194478	8.0384116072963	-0.73343	0.000154296027919899	0.00351645734311689	Pfkfb3	protein-coding
chr3_16182958_16183358	401	7.74996470578891	8.61497968361909	-0.671907	0.000154362352747917	0.00351719589772533	Ythdf3	protein-coding
chr7_45154922_45155322	401	5.40446022382293	6.44467434389388	-0.845633	0.000154426697844713	0.00351788902893352	Aldh16a1	protein-coding
chrX_98937875_98938275	401	6.79881088415011	7.74629593838371	-0.754052	0.000154472260145017	0.00351815407160062	Yipf6	protein-coding
chr13_20140035_20140435	401	5.54426984100944	6.56208022404833	-0.823424	0.000154600094166803	0.00352029235061942	Elmo1	protein-coding
chr5_139200347_139200747	401	7.37317050761452	8.27677132547959	-0.710389	0.000154837010048853	0.00352491297344147	Sun1	protein-coding
chr8_123518631_123519031	401	6.67260969589405	7.6261059308619	-0.760003	0.000154898727540286	0.00352554399715046	Gas8	protein-coding
chr2_104590128_104590528	401	7.84665780509879	8.70088277643796	-0.661139	0.000155095356004849	0.00352833574791776	Cstf3	protein-coding
chr8_25453931_25454331	401	5.05898441912188	6.15881	-0.904654	0.000155117933153271	0.00352833574791776	Fgfr1	protein-coding
chr14_31250116_31250516	401	4.22228152693829	5.4363606290926	-1.01671	0.000155123463535306	0.00352833574791776	Phf7	protein-coding
chr11_68458074_68458474	401	5.82596354856431	6.81049728599931	-0.790462	0.000155253572942029	0.00353052072363961	Pik3r5	protein-coding
chr8_57601876_57602276	401	6.03801546087496	7.00894727034249	-0.777046	0.000155310596343206	0.00353104310423265	AW046200	ncRNA
chr9_119357336_119357736	401	6.39239043289281	7.35372618865169	-0.767692	0.000155577611719273	0.00353633845349446	Xylb	protein-coding
chr4_40703020_40703420	401	6.91902665772392	7.8590333743667	-0.746628	0.000155737475335426	0.00353870230913452	Aptx	protein-coding
chr13_13549753_13550153	401	3.58443370368304	5.0117644274985	-1.2265	0.000155749858614507	0.00353870230913452	Lyst	protein-coding
chr7_45395646_45396046	401	7.03458481048851	7.96666056024207	-0.738744	0.000155855807987422	0.0035403338149099	Snrnp70	protein-coding
chr12_16808055_16808455	401	5.16985111460326	6.25028265781382	-0.885469	0.000155974165670175	0.00354153310146583	E2f6	protein-coding
chr8_106210760_106211160	401	6.61137726531837	7.56700096222258	-0.7621	0.000155976910144986	0.00354153310146583	Slc7a6os	protein-coding
chr13_21172688_21173088	401	4.98521821963642	6.0969040856511	-0.916368	0.000156066199280125	0.00354278471991065	Trim27	protein-coding
chr3_40949496_40949896	401	7.79322442268081	8.65305462940304	-0.666732	0.000156184731714529	0.00354467226170586	Larp1b	protein-coding
chr14_60520139_60520539	401	3.36835414532286	4.9030429465453	-1.33208	0.000156217715591689	0.00354467226170586	Spata13	protein-coding
chr1_63567054_63567454	401	5.93176661661249	6.90824339050417	-0.782504	0.000156319408029624	0.00354620374864141	Fam237a	protein-coding
chr14_73303173_73303573	401	4.24760074128144	5.45608306350286	-1.0112	0.000156461002688999	0.00354846003382916	Rb1	protein-coding
chr1_9754925_9755325	401	3.9690306841574	5.24564273667603	-1.07815	0.000156487306498811	0.00354846003382916	Vcpip1	protein-coding
chr10_77089344_77089744	401	5.47031552238884	6.49894277049011	-0.834142	0.000156546134888136	0.00354901792815046	Col18a1	protein-coding
chr6_83598655_83599055	401	3.87485037013463	5.18241328767082	-1.1086	0.000156652872659454	0.00354965056998178	Stambp	protein-coding
chr9_87464067_87464467	401	4.54580467500313	5.71421769284264	-0.972069	0.000156672005300059	0.00354965056998178	Cep162	protein-coding
chr1_191026068_191026468	401	7.7681205569545	8.63049585823099	-0.669272	0.000156697550093051	0.00354965056998178	Flvcr1	protein-coding
chrX_12587510_12587910	401	6.89924990986372	7.84021777089836	-0.74758	0.000156710965797877	0.00354965056998178	Atp6ap2	protein-coding
chr6_143166979_143167379	401	7.76232250306608	8.62528281077892	-0.669855	0.000157011642129989	0.0035550985479848	Etnk1	protein-coding
chr8_128709261_128709661	401	4.22226537472966	5.43551354166405	-1.01588	0.00015702005236239	0.0035550985479848	Itgb1	protein-coding
chr1_58795218_58795618	401	6.17171371502166	7.13730753859558	-0.771807	0.000157213965276017	0.00355871192823877	Casp8	protein-coding
chr16_3884397_3884797	401	6.88318267535405	7.82495547851704	-0.748378	0.000157306024916377	0.00356001867300931	Naa60	protein-coding
chr4_109476495_109476895	401	6.61053455250922	7.56572795714327	-0.76167	0.000157392381059493	0.00356119579889705	Rnf11	protein-coding
chrX_73967425_73967825	401	5.6632992461534	6.6638813437443	-0.806342	0.000157510815679985	0.00356309806779052	Hcfc1	protein-coding
chr1_16656875_16657275	401	8.22265430149707	9.03469627139583	-0.619028	0.000157764683342121	0.00356806250901735	Eloc	protein-coding
chr17_35195653_35196053	401	5.75668297173565	6.74687932281891	-0.796056	0.00015786512082495	0.00356955551004449	Mir6973a	ncRNA
chr11_16969662_16970062	401	4.80630610239514	5.94380972326761	-0.941806	0.000158065573956298	0.00357330886352132	Fbxo48	protein-coding
chr9_47734044_47734444	401	8.17207528704763	8.98952605586454	-0.624429	0.000158316515062893	0.003578201688309	Gm10677	ncRNA
chr7_31177154_31177554	401	5.14356630333584	6.22792530707014	-0.889351	0.000158464769479838	0.00358077200609747	Gm10640	ncRNA
chr6_48593605_48594005	401	6.12960706703561	7.09590940187986	-0.772487	0.000158623536421717	0.00358357869995346	Repin1	protein-coding
chr6_115676417_115676817	401	7.03850010302516	7.96938798512865	-0.737558	0.000158681887633325	0.00358411610107281	Raf1	protein-coding
chr15_38518124_38518524	401	7.06336969928853	7.99231762968694	-0.735628	0.000158915502773545	0.00358840711955858	Azin1	protein-coding
chr15_36888308_36888708	401	4.8085003530605	5.94578599727096	-0.941589	0.000158943478638823	0.00358840711955858	Ywhaz	protein-coding
chr11_96777428_96777828	401	7.37020537195278	8.27291244967064	-0.709495	0.000158987413281456	0.00358840711955858	Snx11	protein-coding
chr16_20097318_20097718	401	7.1956711275296	8.11392086378215	-0.724979	0.000159010286938471	0.00358840711955858	Klhl24	protein-coding
chr3_69205650_69206050	401	5.04456190700203	6.14541930629988	-0.905661	0.000159087095988205	0.00358935933542056	Arl14	protein-coding
chr10_63582577_63582977	401	5.2854584608769	6.34463527171576	-0.864415	0.000159234664322192	0.00359190727682271	Ctnna3	protein-coding
chr16_11297713_11298113	401	4.77391063676693	5.91563951885645	-0.945954	0.000159506535749862	0.00359725744478418	Tnfrsf17	protein-coding
chr19_4012608_4013008	401	7.04349627305856	7.97382593616828	-0.737002	0.000159637956336201	0.00359848445933393	Ndufv1	protein-coding
chr2_103569760_103570160	401	4.66258361474225	5.81697775946682	-0.958358	0.000159663173383521	0.00359848445933393	Abtb2	protein-coding
chr10_4432197_4432597	401	7.07433415456449	8.0023111717027	-0.734662	0.000159687273358197	0.00359848445933393	Rmnd1	protein-coding
chr5_3595973_3596373	401	7.26087963766482	8.17337252995946	-0.719245	0.000159699751985176	0.00359848445933393	Pex1	protein-coding
chr1_83850429_83850829	401	4.75459892727809	5.89835785006679	-0.947943	0.000159742325278947	0.0035986617775637	Mir6353	ncRNA
chr2_167062645_167063045	401	6.77544760678217	7.72264518530539	-0.753754	0.000159814062850353	0.00359949588647485	Zfas1	ncRNA
chr10_60350764_60351164	401	4.71984386200356	5.86805292106231	-0.952308	0.000159912233144754	0.00360092484868152	Vsir	protein-coding
chr2_170116674_170117074	401	4.43646710678675	5.61512404434482	-0.982012	0.000159982403060328	0.0036017228110603	Zfp217	protein-coding
chr6_125131626_125132026	401	6.03830593748047	7.00780461042096	-0.775615	0.000160121891165363	0.00360363101102016	Nop2	protein-coding
chr2_90940201_90940601	401	6.25439392726145	7.21689264988497	-0.76877	0.000160136665819134	0.00360363101102016	Celf1	protein-coding
chr1_180401767_180402167	401	5.90067873427985	6.87793744652243	-0.783259	0.000160178110785332	0.00360378159600689	Gm5069	pseudo
chr10_63382632_63383032	401	6.47015805625244	7.42827837141596	-0.764522	0.000160242602989521	0.00360445053353609	Dnajc12	protein-coding
chr10_45066928_45067328	401	7.15200749503569	8.07361886743219	-0.728325	0.000160363111525552	0.00360637892273989	Prep	protein-coding
chr4_116221029_116221429	401	7.41905205870783	8.31664887843822	-0.7044	0.000160581894545849	0.00361051607476722	Pik3r3	protein-coding
chr9_79793326_79793726	401	8.31927864451691	9.1200552871894	-0.607778	0.000160687148257265	0.00361209939858776	Tmem30a	protein-coding
chr9_24217810_24218210	401	4.56462594225377	5.72877807862252	-0.967865	0.000160822031891711	0.00361376644602838	Npsr1	protein-coding
chr19_8871303_8871703	401	6.2795637102092	7.24140620807537	-0.768131	0.000160846251604267	0.00361376644602838	Ubxn1	protein-coding
chr15_58050064_58050464	401	2.22112479231238	4.46052749907776	-2.01967	0.000160865857071314	0.00361376644602838	9130401M01Rik	protein-coding
chr2_103761122_103761522	401	6.86754231900816	7.80922099278557	-0.748278	0.000160912080750025	0.00361402190284917	Nat10	protein-coding
chr5_24404994_24405394	401	5.07469887161003	6.17014358840701	-0.900308	0.000161056578618996	0.00361648397065297	Asic3	protein-coding
chr3_26487190_26487590	401	2.93737766614295	4.71584273991306	-1.57115	0.000161138443133733	0.00361753886105122	Spata16	protein-coding
chr1_172309655_172310055	401	5.64371202283595	6.64550549254989	-0.807533	0.000161385250949502	0.00362229545074882	Igsf8	protein-coding
chr2_114548410_114548810	401	5.59528855495917	6.60342756341283	-0.813818	0.000161424367674818	0.00362238935953428	Dph6	protein-coding
chr12_108453453_108453853	401	6.20243315601411	7.16587874998397	-0.769684	0.00016147363059262	0.00362267575230208	Eml1	protein-coding
chr14_105064000_105064400	401	4.43730215280743	5.61543371038761	-0.981487	0.000161507001262272	0.00362267575230208	Rbm26	protein-coding
chr2_35131980_35132380	401	6.20970391501734	7.17285963127151	-0.769398	0.000161577485697	0.00362347295779327	Cntrl	protein-coding
chr13_14612949_14613349	401	7.61613061181037	8.49348593779457	-0.684214	0.000161617756708946	0.00362359241074397	Psma2	protein-coding
chr1_84924097_84924497	401	6.07478682897651	7.04232290005621	-0.773681	0.00016171791976985	0.00362505434683407	Slc16a14	protein-coding
chr12_73287623_73288023	401	4.96947025241033	6.08136686394567	-0.916551	0.000162194410838298	0.00363494956262982	Slc38a6	protein-coding
chr15_82244292_82244692	401	6.41536662775868	7.37408449495192	-0.765089	0.000162354603869448	0.00363775345783195	Cenpm	protein-coding
chr12_76537406_76537806	401	7.26475832600885	8.17609518607484	-0.71809	0.000162605338750987	0.00364258440421741	Plekhg3	protein-coding
chr17_5303200_5303600	401	5.84081342292688	6.82157946286743	-0.786715	0.000163070662526065	0.00365221931345634	Ldhal6b	protein-coding
chr2_84938415_84938815	401	4.77195942533439	5.91198391251351	-0.944251	0.000163350278901996	0.0036576917557809	Slc43a3	protein-coding
chr10_91082729_91083129	401	7.71748529318866	8.58359735886403	-0.672997	0.000163433668968935	0.00365862341294714	Ikbip	protein-coding
chr3_107273829_107274229	401	5.89083723551765	6.86767834327825	-0.782836	0.000163562256618551	0.00365862341294714	Lamtor5	protein-coding
chr14_47276712_47277112	401	6.83600440301164	7.77870510581206	-0.749285	0.000163696338287614	0.00365862341294714	Socs4	protein-coding
chr17_24414459_24414859	401	6.5196992546347	7.47564869690668	-0.762378	0.000163697022672137	0.00365862341294714	Rnps1	protein-coding
chr2_155592549_155592949	401	6.32785150150098	7.28779111218389	-0.766259	0.000163703133625265	0.00365862341294714	Gss	protein-coding
chr11_118312315_118312715	401	4.80757793565088	5.94291	-0.939637	0.000163725648401296	0.00365862341294714	Usp36	protein-coding
chr5_52616491_52616891	401	4.1704014625933	5.39197184552777	-1.02401	0.00016372567735692	0.00365862341294714	8030423F21Rik	ncRNA
chr9_55537892_55538292	401	5.95618484876843	6.92891608466923	-0.778782	0.000163744374272527	0.00365862341294714	Isl2	protein-coding
chr4_140988617_140989017	401	6.39848540791016	7.35711735509478	-0.764993	0.000163759896764493	0.00365862341294714	Atp13a2	protein-coding
chr17_29601373_29601773	401	4.58468152540154	5.74546665204018	-0.964553	0.000163760600304991	0.00365862341294714	Tbc1d22bos	ncRNA
chr12_108765744_108766144	401	6.63457104997424	7.58673203836315	-0.758651	0.000163806312066571	0.00365862341294714	Yy1	protein-coding
chr5_123749366_123749766	401	7.14760949208164	8.06855948205235	-0.727662	0.000163815272588273	0.00365862341294714	Rsrc2	protein-coding
chr11_75170461_75170861	401	5.41511843648533	6.45044279362692	-0.840764	0.000163913537674567	0.0036600297594104	Hic1	protein-coding
chr1_163779376_163779776	401	9.00909299565737	9.73508590563888	-0.533075	0.000164084607043566	0.00366306079913662	Kifap3	protein-coding
chr4_141147687_141148087	401	6.05153972108526	7.01903109889294	-0.773621	0.000164327751964153	0.00366730556367274	Fbxo42	protein-coding
chr13_5871372_5871772	401	5.53506433953665	6.55120414323177	-0.821744	0.000164345480581577	0.00366730556367274	Klf6	protein-coding
chr1_82879202_82879602	401	5.87534474671291	5.15445767136645	0.911182312753843	0.00016440766555249	0.00366790389137931	Agfg1	protein-coding
chr16_62846890_62847290	401	8.36108525256349	9.15643119282007	-0.602354	0.000164548040415214	0.00367024598814713	Arl13b	protein-coding
chr9_36735190_36735590	401	4.45883742227623	5.63281184000995	-0.977397	0.000164723813187677	0.00367337645856116	Chek1	protein-coding
chr6_124965318_124965718	401	6.62085784833953	7.57337594655235	-0.759001	0.000164859645272347	0.00367547263410351	Cops7a	protein-coding
chr8_35707824_35708224	401	5.52697921691395	6.54426662470183	-0.822877	0.000164888700565591	0.00367547263410351	Gm19410	protein-coding
chr17_32321064_32321464	401	7.4682643011909	8.3598177491986	-0.698372	0.000164938242187459	0.00367578679601779	Akap8	protein-coding
chr11_75192759_75193159	401	4.66393118969167	5.81627984824381	-0.956315	0.000165006803136913	0.00367652459348631	Rtn4rl1	protein-coding
chr1_155083371_155083771	401	7.19745922115001	8.11385820728016	-0.723129	0.000165157705003778	0.00367909632181992	Gm9530	ncRNA
chr2_132710529_132710929	401	6.00893935231548	6.97826495633918	-0.77542	0.00016522975534488	0.00367991080546448	Shld1	protein-coding
chr13_119462508_119462908	401	6.53953138293265	7.49444786468775	-0.761357	0.000165393080351759	0.0036827573244913	4833420G17Rik	protein-coding
chr18_37849446_37849846	401	5.38151421482237	6.42198028428465	-0.845856	0.000165581802052548	0.0036861680003523	Mir6979	ncRNA
chr6_29985095_29985495	401	4.58572870635261	5.74586528777432	-0.963905	0.000165719362953444	0.0036881161211097	Smkr-ps	ncRNA
chr5_92137588_92137988	401	7.48141303869475	8.37150392037968	-0.696913	0.000165740444418022	0.0036881161211097	G3bp2	protein-coding
chr9_66832411_66832811	401	5.5346257054104	6.5503152230345	-0.821294	0.000165797713634664	0.00368852170800615	Aph1c	protein-coding
chr9_70080962_70081362	401	4.66313618623818	5.81501636611814	-0.955847	0.000165865146641938	0.00368852170800615	Gcnt3	protein-coding
chr6_17108868_17109627	760	4.52392669985331	5.69034028321037	-0.970018	0.000165899718016226	0.00368852170800615	Gm15473	ncRNA
chr6_83879818_83880218	401	3.41601948905922	4.92243473223988	-1.30424	0.000165900953230025	0.00368852170800615	Zfp638	protein-coding
chr4_150901671_150902071	401	4.58574881279213	5.74579393809785	-0.963814	0.000165944907327697	0.00368870806221926	Park7	protein-coding
chr11_102137622_102138022	401	4.93976311985613	6.05526958676042	-0.9201	0.000165994772472273	0.00368902570216134	Nags	protein-coding
chr15_66998386_66998786	401	6.48669146216503	7.4426510724944	-0.762371	0.000166060859815074	0.00368970364675035	Ndrg1	protein-coding
chr11_98202500_98202900	401	6.36429648290326	7.32290840035704	-0.764954	0.000166171130205754	0.00369055904476127	Cdk12	protein-coding
chr6_134829879_134830279	401	7.61327645351248	8.48971597639878	-0.683298	0.000166218087060998	0.00369055904476127	Crebl2	protein-coding
chr11_93963010_93963410	401	4.80628644417106	5.94056099339369	-0.938581	0.000166226092786117	0.00369055904476127	Nme1	protein-coding
chr11_72221306_72221706	401	5.22365569324557	6.29124300205481	-0.872721	0.000166241719044899	0.00369055904476127	Med31	protein-coding
chr10_91060770_91061170	401	4.41546262538059	5.59445094755085	-0.98228	0.000166339966241019	0.00369194973016453	Apaf1	protein-coding
chr8_94386167_94386567	401	7.10991798793987	8.03323812497831	-0.730019	0.00016638269272952	0.00369210779055858	Herpud1	protein-coding
chr14_34972960_34973360	401	5.99311653620983	6.96281213520194	-0.775779	0.000166421231278275	0.0036921728709097	Mir346	ncRNA
chr14_55681671_55682071	401	7.1305096466305	8.05206749677442	-0.728264	0.000166630275413275	0.00369601990144491	Tinf2	protein-coding
chr3_129725183_129725583	401	7.17949159596593	8.09689020594366	-0.724123	0.000166937562518507	0.00370204394416576	Egf	protein-coding
chr11_45678673_45679073	401	5.12852675455508	6.21239527979895	-0.888839	0.0001670019353753	0.00370267964307827	F630206G17Rik	ncRNA
chr11_62076638_62077038	401	7.35243380452205	8.25447468486886	-0.708824	0.000167377726466366	0.00370819746417509	Specc1	protein-coding
chr3_146251766_146252166	401	4.96944843056512	6.07986395699348	-0.915078	0.000167403823906148	0.00370819746417509	Lpar3	protein-coding
chr12_86768987_86769387	401	4.60388476925963	5.76098111595085	-0.960918	0.000167415930316981	0.00370819746417509	Lrrc74a	protein-coding
chr16_33166248_33166648	401	4.45928731860265	5.63219399126831	-0.97633	0.000167422218081738	0.00370819746417509	Osbpl11	protein-coding
chr4_152078163_152078563	401	5.55422255526158	6.56645771409543	-0.817868	0.00016742960699803	0.00370819746417509	Plekhg5	protein-coding
chr10_4386756_4387156	401	7.65205263355674	8.52399565717852	-0.678812	0.000167759043647352	0.0037147003608917	Zbtb2	protein-coding
chr3_130787394_130787794	401	4.02977267777777	5.28439713208345	-1.05647	0.0001681431591922	0.00372241098112605	Rpl34	protein-coding
chr15_59314782_59315182	401	7.76337167408155	8.62333578388327	-0.66686	0.000168245166271309	0.00372387422874485	Sqle	protein-coding
chr16_16571333_16571733	401	4.36951490579727	5.55392683475306	-0.987563	0.000168351368374682	0.00372542968309455	Fgd4	protein-coding
chr6_39527294_39527694	401	6.94764711887616	7.88206486574881	-0.741052	0.000168425216103841	0.00372612265448702	8030453O22Rik	ncRNA
chr3_82998998_82999398	401	5.22087417527456	6.28815817416898	-0.872421	0.00016845454987883	0.00372612265448702	Fgg	protein-coding
chr17_40896859_40897259	401	4.39313671633804	5.5742720858145	-0.984358	0.000168606986464912	0.00372869909756142	9130008F23Rik	protein-coding
chr14_47249807_47250207	401	5.42571256666937	6.45783261797851	-0.83758	0.000168676616246008	0.00372944358171558	Wdhd1	protein-coding
chr9_89872177_89872577	401	4.73676175553629	5.87909181780524	-0.946476	0.000168805446987021	0.00373149640391518	Rasgrf1	protein-coding
chrX_142534767_142535167	401	3.77362160576378	5.11439767442445	-1.14124	0.000169034871876794	0.00373543707673935	Acsl4	protein-coding
chr3_94974437_94974837	401	6.99628695637814	7.92715209929633	-0.73752	0.000169055761081795	0.00373543707673935	Pi4kb	protein-coding
chr15_75748248_75748648	401	7.46123652241785	8.35236754315319	-0.697947	0.000169180140316178	0.00373738897107507	Mafa	protein-coding
chr13_58287830_58288230	401	4.54432709973707	5.70706927081409	-0.966405	0.00016925391283291	0.00373822230993002	Gkap1	protein-coding
chr5_65457825_65458225	401	4.79113275975593	5.92666532602084	-0.939802	0.000169348740475972	0.00373887472381701	Smim14	protein-coding
chr2_30093583_30093983	401	7.29546506687012	8.20223664147789	-0.713537	0.000169362870942179	0.00373887472381701	Zdhhc12	protein-coding
chr10_75773280_75773680	401	6.60106801840606	7.55291337878237	-0.758319	0.000169391620240823	0.00373887472381701	Ddt	protein-coding
chr4_43381789_43382189	401	5.98758569256654	6.95670140235061	-0.775193	0.000169453527766569	0.00373944520435884	Rusc2	protein-coding
chr16_18733537_18733937	401	4.71960749984866	5.86390910808101	-0.948406	0.000169508413443053	0.00373954320596713	Cldn5	protein-coding
chr12_3641960_3642360	401	3.93980309458084	5.2209398018434	-1.08253	0.000169530093844039	0.00373954320596713	Dtnb	protein-coding
chr18_5989904_5990304	401	7.42668223951155	8.32106972911711	-0.701194	0.000169577154256206	0.00373978574813943	Arhgap12	protein-coding
chr16_55480272_55480672	401	4.29753361155894	5.49260791154379	-0.997992	0.000169696068897531	0.00374161249423737	Mir5118	ncRNA
chr12_31351240_31351640	401	6.98319319811683	7.91481414706263	-0.73827	0.000169973748027329	0.00374693830260244	Dld	protein-coding
chr2_155584137_155584537	401	3.93966	5.22062192842587	-1.08236	0.000170071754308792	0.00374830194150999	Gss	protein-coding
chr4_136053241_136053641	401	6.29818203038651	7.25672734315021	-0.764848	0.000170211778672272	0.00374990907618309	Rpl11	protein-coding
chr12_32953835_32954235	401	8.11069892389771	8.93203624853143	-0.628305	0.000170216999899647	0.00374990907618309	Sypl1	protein-coding
chr17_33947339_33947739	401	4.70208641226725	5.8482777033637	-0.950252	0.000170293931870746	0.00375034626126145	B3galt4	protein-coding
chr2_119208698_119209098	401	7.00148919126671	7.93174068600311	-0.736909	0.00017030917821594	0.00375034626126145	Dnajc17	protein-coding
chr5_144223454_144223854	401	6.85182988529653	7.79171922775167	-0.746483	0.000170400601845312	0.00375135921092735	Tecpr1	protein-coding
chr17_33929277_33929677	401	5.95569211324074	6.92623254251014	-0.776592	0.0001704636806287	0.00375135921092735	Rgl2	protein-coding
chr2_44854467_44854867	401	2.22494651804123	4.45734803791101	-2.01271	0.000170471953191404	0.00375135921092735	Gtdc1	protein-coding
chr3_53502416_53502816	401	4.17015291571282	5.38897322530058	-1.02126	0.000170524281665084	0.00375135921092735	Stoml3	protein-coding
chr16_75961045_75961445	401	6.57608003405824	7.5283777698094	-0.758759	0.000170536060410349	0.00375135921092735	Gm15555	ncRNA
chr9_44881284_44881684	401	6.93997208081896	7.87431588755268	-0.740976	0.000170663392537381	0.00375336397721235	Kmt2a	protein-coding
chr6_119848008_119848408	401	6.72959062735717	7.67569926271336	-0.752646	0.000170956626620123	0.00375866129225612	3110021A11Rik	ncRNA
chr12_80643866_80644266	401	7.00546853268961	7.93525237346017	-0.736443	0.00017097675238748	0.00375866129225612	Erh	protein-coding
chr12_100199349_100199749	401	6.97598422669437	7.90787255926878	-0.738535	0.000171057082814926	0.00375906889531201	Calm1	protein-coding
chr1_75210601_75211001	401	6.77371287784946	7.71761043308911	-0.750456	0.000171067795449944	0.00375906889531201	Stk16	protein-coding
chr1_156241082_156241482	401	5.38035572394317	6.41929795164168	-0.844336	0.000171283953636216	0.00376302136785192	Fam163a	protein-coding
chr12_86894429_86894829	401	6.51952600868357	7.47314545825247	-0.760051	0.000171655966837273	0.00377018833290422	Gm26698	ncRNA
chr2_140066602_140067002	401	8.14861099624703	8.96547066975912	-0.623835	0.000171682893341823	0.00377018833290422	Tasp1	protein-coding
chr17_32025385_32025785	401	4.85820492147755	5.98377164038109	-0.929994	0.000172122527796734	0.00377904248198393	Hsf2bp	protein-coding
chr9_54501464_54501864	401	6.43261083706933	7.38809044839325	-0.761863	0.000172161746986024	0.00377910341140193	Dmxl2	protein-coding
chr5_142906507_142906907	401	7.03704326731636	7.96417684165028	-0.733806	0.000172247661652645	0.00378018910534026	Actb	protein-coding
chr11_85139974_85140374	401	7.5346191083459	8.41756454943548	-0.689783	0.000172393601947572	0.00378259139812853	Usp32	protein-coding
chrX_51018685_51019085	401	5.62316179882722	6.62403806342237	-0.806597	0.000172596839912307	0.00378552430418109	Rap2c	protein-coding
chr19_3912696_3913096	401	7.3813305820404	8.27928469906215	-0.704747	0.000172600282654762	0.00378552430418109	Ndufs8	protein-coding
chr4_63323401_63323801	401	4.14398247987117	5.36812515473814	-1.02648	0.000172765655192175	0.00378835004880688	Orm1	protein-coding
chr4_35362222_35362622	401	3.32137111637164	4.87507508201964	-1.35069	0.000172934281614858	0.00379124593368589	C9orf72	protein-coding
chr13_73467010_73467410	401	6.67311616008186	7.62115755805805	-0.754553	0.000173010375268663	0.00379211242313661	Lpcat1	protein-coding
chr18_64527252_64527652	401	5.96178509021035	6.93110089663461	-0.775376	0.000173092227426236	0.00379280698476461	Nars1	protein-coding
chr5_53490764_53491164	401	7.01284535686449	7.94151	-0.735324	0.00017314545212751	0.00379280698476461	Rbpj	protein-coding
chr2_61578362_61578762	401	6.35756423890214	7.31401784996246	-0.762793	0.000173151792411237	0.00379280698476461	Tank	protein-coding
chr9_43743567_43743967	401	6.72464583956902	7.67021175541278	-0.752102	0.000173713436511033	0.00380399715280702	Nectin1	protein-coding
chr9_65580079_65580479	401	7.60200868376437	8.47770131187876	-0.682549	0.000173736021791526	0.00380399715280702	Plekho2	protein-coding
chr2_154569789_154570189	401	7.34422678264961	8.24535224325074	-0.707907	0.000173796913573123	0.0038045270740719	E2f1	protein-coding
chr3_79002432_79002832	401	4.32116086349037	5.51039407305901	-0.992234	0.0001739505480679	0.00380708654125137	Rapgef2	protein-coding
chr2_144270642_144271042	401	7.53160777532963	8.41446935372974	-0.689699	0.00017401926103292	0.00380750792441284	Snx5	protein-coding
chr15_31530916_31531316	401	6.83330509314248	7.77311737300252	-0.746399	0.00017404323755706	0.00380750792441284	Marchf6	protein-coding
chr8_79294696_79295096	401	7.73593918511513	8.59738586202096	-0.668337	0.000174120832686885	0.0038084019966883	Mmaa	protein-coding
chr7_141540649_141541049	401	6.23565625893755	7.1942560810414	-0.764863	0.000174211574606914	0.00380958318018528	Chid1	protein-coding
chr5_123141002_123141402	401	6.08846071858774	7.05149774437609	-0.769197	0.000174301121464596	0.00381005129814191	Setd1b	protein-coding
chr5_130002783_130003183	401	7.06629175469099	7.99070038216411	-0.731092	0.000174306466579089	0.00381005129814191	Gusb	protein-coding
chr12_84617260_84617660	401	6.74294130441616	7.6874185979081	-0.751022	0.000174390872947788	0.00381109293175844	Abcd4	protein-coding
chrX_134600970_134601370	401	6.4703893213613	7.4241221000836	-0.760137	0.000174463623102879	0.00381187944822506	Hnrnph2	protein-coding
chr17_74338589_74338989	401	7.01598108861134	7.94402818641143	-0.734711	0.000174536570942973	0.00381198450491011	Spast	protein-coding
chr14_121451101_121451501	401	4.97065560869579	6.0785443334723	-0.912554	0.000174541953684937	0.00381198450491011	Slc15a1	protein-coding
chr14_54442537_54442937	401	5.2471800136772	6.30805371357546	-0.866058	0.000174701718632483	0.00381424749316627	Mmp14	protein-coding
chr8_72239477_72240265	789	7.03077721400229	7.95767407982333	-0.733566	0.000174719136635355	0.00381424749316627	Ap1m1	protein-coding
chr7_49245897_49246297	401	7.28058351102113	8.18720540193071	-0.713382	0.000174798678919424	0.00381518076388731	Nav2	protein-coding
chr11_96278763_96279163	401	4.68145558390862	5.82759616186423	-0.950158	0.000174981744232304	0.00381776997726447	Hoxb8	protein-coding
chr6_146409841_146410241	401	5.75438173537947	6.73946744363528	-0.790953	0.00017499094181008	0.00381776997726447	Itpr2	protein-coding
chr18_46334085_46334485	401	4.48179654056532	5.6490835555946	-0.970777	0.000175264667661296	0.00382293752162511	Ccdc112	protein-coding
chr15_93340685_93341085	401	5.70127491353642	6.69195447684107	-0.796488	0.000175387512037232	0.00382481250225296	Yaf2	protein-coding
chr2_35265221_35265621	401	4.29676918604595	5.48941434731122	-0.995566	0.000175514781792786	0.00382678318183025	Gsn	protein-coding
chr9_21510042_21510442	401	6.85480432696441	7.79292013171459	-0.744712	0.000175632000501602	0.0038278036936417	Tmed1	protein-coding
chr1_54772846_54773246	401	4.03024990344229	5.28198175099399	-1.05358	0.000175650910536678	0.0038278036936417	Ankrd44	protein-coding
chr7_105640210_105640610	401	7.69161607901109	8.5573902015867	-0.672654	0.000175672328518369	0.0038278036936417	Arfip2	protein-coding
chr6_24664876_24665276	401	7.82376858567847	8.67527630044787	-0.658419	0.000175798815089351	0.00382804374645016	Wasl	protein-coding
chr6_72548943_72549343	401	6.27239086927151	7.22977261554738	-0.76367	0.000175818786334325	0.00382804374645016	Capg	protein-coding
chr7_31148690_31149090	401	6.20177904023537	7.16072662358312	-0.76519	0.000175830842947297	0.00382804374645016	Gramd1a	protein-coding
chr16_11456280_11456680	401	7.22325338948914	8.13460662022562	-0.718094	0.000175859241176767	0.00382804374645016	Snx29	protein-coding
chr13_43261279_43261679	401	7.33161191334596	8.23335474759552	-0.70852	0.000175867925552467	0.00382804374645016	Gfod1	protein-coding
chr18_67286054_67286454	401	5.82379903236909	6.80195450392961	-0.784092	0.00017603715400197	0.00383078926315548	Impa2	protein-coding
chr14_75834240_75834640	401	6.97007858365838	7.90084134474256	-0.737408	0.00017606794503355	0.00383078926315548	Gm4285	ncRNA
chr15_96460865_96461265	401	7.18502839793973	8.09952914947834	-0.721228	0.000176235170554601	0.00383289589129141	Scaf11	protein-coding
chr7_63905172_63905572	401	4.32242867111973	5.51089910480481	-0.991473	0.000176244187845075	0.00383289589129141	Gm27252	ncRNA
chr14_34762665_34763065	401	4.29949231361235	5.49212331102598	-0.995552	0.000176275656781059	0.00383289589129141	Grid1	protein-coding
chr4_128962333_128962733	401	6.42127988306762	7.37571347949376	-0.760811	0.000176345048734583	0.00383360087496464	Azin2	protein-coding
chr1_36134570_36134970	401	5.39402161381871	6.4292186294919	-0.840609	0.000176441981707187	0.00383426289447376	Mir6897	ncRNA
chr15_75841815_75842215	401	6.39087947480524	7.34582514672483	-0.761307	0.000176449453522111	0.00383426289447376	Zc3h3	protein-coding
chr13_47106000_47106400	401	6.20372618208284	7.16244770715673	-0.764964	0.0001766808284324	0.00383848631576076	Dek	protein-coding
chr14_73524737_73525137	401	7.32856807425834	8.23032455765352	-0.708533	0.000176719672316758	0.00383852600346849	Nudt15	protein-coding
chr1_121400262_121400662	401	3.9386188375477	5.21731757733002	-1.0801	0.000176844545913378	0.00384043393361962	Ccdc93	protein-coding
chr11_99659695_99660095	401	4.27400886425991	5.47059363641906	-0.999422	0.000177012167726278	0.00384326920949417	Krtap4-25	protein-coding
chr11_58323167_58323567	401	6.97982402359509	7.90979060094749	-0.736616	0.00017706025373702	0.00384350849309483	Zfp672	protein-coding
chr2_153741032_153741432	401	7.69293	8.55824894988272	-0.672202	0.000177172844114196	0.00384514760219039	Mapre1	protein-coding
chr2_91963522_91963922	401	6.69290311869854	7.63888639387982	-0.752504	0.00017728979199143	0.0038459814480356	Dgkz	protein-coding
chr19_46056283_46056683	401	6.71907026682941	7.66383895250853	-0.751303	0.00017732039104692	0.0038459814480356	Pprc1	protein-coding
chr6_67266699_67267099	401	8.03048456365859	8.85901195173909	-0.635481	0.000177322532239027	0.0038459814480356	Serbp1	protein-coding
chr8_126517153_126517553	401	4.62659493078477	5.7781375461928	-0.955419	0.000177489162655217	0.00384813222719221	Tarbp1	protein-coding
chr11_54492067_54492467	401	5.45974203806026	6.48367923372277	-0.829447	0.000177514617417069	0.00384813222719221	Rapgef6	protein-coding
chr6_146724730_146725130	401	6.08727406608282	7.0495496682625	-0.768438	0.000177559838437265	0.00384813222719221	Stk38l	protein-coding
chr11_78697330_78697730	401	6.96993926474399	7.90032710381342	-0.737034	0.000177570134885769	0.00384813222719221	Nlk	protein-coding
chr18_82462041_82462441	401	6.15724027780692	7.11695184395486	-0.765923	0.000177963872022582	0.00385585910431543	Mbp	protein-coding
chr14_47189230_47189630	401	6.73832638148068	7.68195012562576	-0.750167	0.00017810422425097	0.00385809392895938	Gch1	protein-coding
chr6_39378203_39378603	401	4.95389275185711	6.06302569843436	-0.913769	0.000178173070779444	0.00385877918703952	Slc37a3	protein-coding
chr3_94412972_94413372	401	8.35282314151464	9.14604827862309	-0.600233	0.000178235443332119	0.00385932397823499	Tdrkh	protein-coding
chr3_94987591_94987991	401	5.10301975022032	6.18793903943419	-0.889846	0.00017828033625232	0.00385949013528613	Pi4kb	protein-coding
chr4_133756642_133757042	401	5.99263979645044	6.95856236476415	-0.772008	0.000178395500536155	0.00386117717044398	Arid1a	protein-coding
chr17_3557651_3558051	401	8.15641883488872	8.9709089763646	-0.621467	0.000178459989833824	0.00386141214375251	1700102H20Rik	ncRNA
chr8_121113253_121113653	401	5.79937283054767	6.77922119210644	-0.785761	0.00017848083248154	0.00386141214375251	Foxc2	protein-coding
chr10_85183671_85184071	401	5.85890741113625	6.83369035028711	-0.780752	0.000178524942535128	0.00386156079289167	Cry1	protein-coding
chr1_36303346_36303746	401	5.10388080568609	6.18867328565931	-0.889719	0.000178570407694009	0.0038617386853468	Arid5a	protein-coding
chr7_35234710_35235110	401	5.44924491732188	6.47465364596379	-0.830904	0.00017866212815452	0.00386215171149885	Lrp3	protein-coding
chr15_67176743_67177143	401	7.88119385775285	8.72578585851171	-0.651515	0.000178663996297446	0.00386215171149885	St3gal1	protein-coding
chr4_129057877_129058277	401	6.9166224494484	7.85016526894542	-0.740166	0.000178912358743507	0.00386671445441157	Rnf19b	protein-coding
chr11_98959457_98959857	401	6.61018883768634	7.55883982373879	-0.755132	0.000178990609917597	0.00386759955949473	Rara	protein-coding
chr17_63863679_63864079	401	8.49224450885944	9.2702714904935	-0.585054	0.000179319683791673	0.00387342975667859	Fer	protein-coding
chr6_15758472_15758872	401	7.00325	7.93081611397054	-0.734225	0.000179335135991879	0.00387342975667859	Mdfic	protein-coding
chr15_34181614_34182014	401	5.33496623494596	6.37933847178081	-0.849698	0.000179428082490163	0.0038746302461266	Laptm4b	protein-coding
chr7_5020163_5020563	401	7.00064254622007	7.9283235917223	-0.734339	0.000179548311446965	0.00387641925958868	Zfp865	protein-coding
chr4_133494437_133494837	401	5.2613023370794	6.31817757468989	-0.862082	0.000179912491451722	0.00388347329591544	Trnp1	protein-coding
chr9_22307546_22307946	401	6.7864392260813	7.7270669925419	-0.747194	0.000180119371210742	0.00388712972259503	Zfp810	protein-coding
chr12_113014148_113014548	401	7.0822541931739	8.00379198374628	-0.728228	0.000180613517171672	0.003896982787481	Pacs2	protein-coding
chr11_70700637_70701037	401	3.90630745512857	5.19440568171669	-1.08934	0.000180682721682652	0.00389766496933728	Kif1c	protein-coding
chr7_25250595_25250995	401	6.05963674936556	7.02207992086906	-0.768584	0.000180784030156374	0.0038990392660348	Erf	protein-coding
chr10_126905777_126906177	401	6.9041527091025	7.83786755176409	-0.740333	0.000180947200553272	0.00390143191697105	Atp23	protein-coding
chr16_45158565_45158965	401	7.70891609469568	8.57161587243467	-0.669584	0.000181006823407247	0.00390143191697105	Atg3	protein-coding
chr8_64615509_64615909	401	5.32246226570932	6.36851911006325	-0.851365	0.000181007839767664	0.00390143191697105	Cpe	protein-coding
chr10_7667285_7667685	401	6.29892338562622	7.25419940564586	-0.761581	0.000181104609273162	0.00390270647614086	Nup43	protein-coding
chr4_35225034_35225434	401	6.12319434668049	7.08295831806999	-0.765951	0.000181148512764679	0.00390284150834119	C9orf72	protein-coding
chr7_44496379_44496779	401	7.25962050762737	8.16648232777607	-0.713616	0.000181186411173315	0.00390284713191276	Garin5a	protein-coding
chr4_121028688_121029088	401	5.32291971842259	6.36858940047344	-0.850975	0.000181365482294591	0.00390589305337901	Col9a2	protein-coding
chr1_185205067_185205467	401	5.78116506449466	6.76155752442732	-0.786288	0.000181576744467739	0.00390963083353959	Rab3gap2	protein-coding
chr13_45600528_45600928	401	5.37078504150059	6.40842165484886	-0.843018	0.000181741586099222	0.00391236776253787	Gmpr	protein-coding
chr7_24530320_24530720	401	6.9031073677512	7.83666784913161	-0.740179	0.000182027758227741	0.00391745206874134	Irgq	protein-coding
chr10_82763908_82764308	401	7.32403016682351	8.22491586915478	-0.707661	0.000182093907652558	0.00391745206874134	Nfyb	protein-coding
chr4_133479746_133480146	401	6.51994874102212	7.47046895620243	-0.756953	0.000182125746733862	0.00391745206874134	Tent5b	protein-coding
chr4_47502631_47503031	401	4.80699193642117	5.93601537544484	-0.933344	0.000182148316319938	0.00391745206874134	Sec61b	protein-coding
chr12_9002007_9002407	401	4.93888749024745	6.04915169577545	-0.91487	0.000182166659036711	0.00391745206874134	Ttc32	protein-coding
chr4_11485719_11486119	401	7.76779569918428	8.62390345241932	-0.663006	0.000182224699781721	0.0039178877189644	Virma	protein-coding
chr19_40684087_40684487	401	5.2105047376543	6.27551017105742	-0.870127	0.00018241428108717	0.00392115076526019	Entpd1	protein-coding
chr15_78931580_78931980	401	5.87566337591737	6.84811324630047	-0.778436	0.000182621066771337	0.00392478220516488	Nol12	protein-coding
chr6_97396988_97397388	401	4.80595415473723	5.9346811606187	-0.933047	0.00018279005204984	0.00392759992485707	Frmd4b	protein-coding
chr17_35909925_35910325	401	6.69675938683797	7.64092	-0.750686	0.000182831779119399	0.00392768265331784	Atat1	protein-coding
chr16_90284332_90284732	401	7.50706462212287	8.39016631346003	-0.689933	0.000183127671327277	0.00393322431772024	Scaf4	protein-coding
chr14_20640793_20641193	401	6.9720714589112	7.90086	-0.735438	0.000183186748283889	0.003933678411689	Myoz1	protein-coding
chr11_69997100_69997500	401	6.11700059367476	7.07643080593907	-0.765613	0.000183340827791057	0.00393617194174358	Phf23	protein-coding
chr3_58671957_58672357	401	4.89011698919881	6.00730402810605	-0.921695	0.000183471088498088	0.00393778236169266	Gm8234	pseudo
chr5_125340860_125341260	401	6.11035242237525	7.07002536107727	-0.765851	0.000183491787259865	0.00393778236169266	Scarb1	protein-coding
chr2_152587152_152587552	401	4.19636892013605	5.4054617523086	-1.01166	0.000183569173920137	0.00393862798651407	Defb19	protein-coding
chr15_64174493_64174893	401	4.93902010289185	6.04876624912703	-0.914353	0.000183715258396028	0.00394094692483129	Cyrib	protein-coding
chr13_3611011_3611411	401	7.53967817289705	8.41929631310782	-0.686459	0.000183822466764961	0.00394243113002262	Tasor2	protein-coding
chr6_99436294_99436694	401	5.00112190714015	6.10125574733936	-0.904868	0.000183934991740877	0.00394402872282091	Foxp1	protein-coding
chr3_85571262_85571662	401	5.94680066423682	6.91382529117466	-0.773074	0.000184056127280777	0.00394581024901952	Gatb	protein-coding
chr5_148495202_148495602	401	6.54315524847058	7.49227276539711	-0.755564	0.000184099193928769	0.00394591773741993	Ubl3	protein-coding
chr11_106487704_106488104	401	7.04823185194729	7.97131282098899	-0.729759	0.000184190068223606	0.00394634702133198	Ern1	protein-coding
chr15_81960744_81961144	401	6.95150896901521	7.88137192293336	-0.736502	0.000184206796943988	0.00394634702133198	Pmm1	protein-coding
chr8_33731660_33732060	401	7.08717874822626	8.00736002167844	-0.726875	0.00018423339309393	0.00394634702133198	Gtf2e2	protein-coding
chr7_120835549_120835949	401	6.92320025772223	7.85476979181414	-0.738197	0.000184401546292016	0.00394913315660819	Eef2k	protein-coding
chr18_23989388_23989788	401	6.33522382488048	7.28900482779129	-0.760109	0.000184456265886679	0.00394948935523127	Zfp35	protein-coding
chr2_59332545_59332945	401	5.48007059936399	6.49862299673194	-0.824095	0.000184520181663225	0.00394997432136952	5330411J11Rik	ncRNA
chr1_91574227_91574627	401	4.41577485734018	5.58863324855398	-0.976172	0.000184555099396653	0.00394997432136952	Asb1	protein-coding
chr5_136171445_136171845	401	5.14383458164346	6.21976829598344	-0.880939	0.000184600857209273	0.00395013835930102	Orai2	protein-coding
chr17_35134930_35135330	401	6.10965636982671	7.06892234181702	-0.765444	0.000184673561371313	0.00395087881575401	Bag6	protein-coding
chr14_61682263_61682663	401	6.9432664873156	7.87352311133522	-0.736892	0.000184726373333286	0.00395119348373937	Dleu2	ncRNA
chr13_99006410_99006810	401	6.2282531391079	7.18394760760504	-0.761957	0.000185058011314322	0.00395747072411837	H2bl1	protein-coding
chr2_103605836_103606236	401	6.33984881947902	7.29318369312854	-0.759667	0.000185156212798368	0.00395875435924528	Abtb2	protein-coding
chr6_38949838_38950238	401	5.58527963309179	6.58792947926048	-0.808329	0.000185458565478535	0.00396440144420988	Tbxas1	protein-coding
[truncated: 102,714 more rows]
